# Supplementary material for: Growth zone segmentation in the milkweed bug Oncopeltus fasciatus sheds light on the evolution of insect segmentation
Source: BMC Evol Biol. 2018 Nov 28;18:178. doi: 10.1186/s12862-018-1293-z (PMC6262967; doi:10.1186/s12862-018-1293-z)
Supplement: Supplementary file 4 — Raw measurement data for hh. CSV file including the raw measurement data for hh expression. Each column is a single embryo, with each cell representing a summation of pixel intensity across the embryo at a single position along the A-P axis. (CSV 457 kb) [file 12862_2018_1293_MOESM4_ESM.csv]

4.203227433	5.979492352	4.542107917	4.304420911	4.254160363	4.241721298	4.322239032	4.303748529	4.213313162	4.283913263	4.443435872	4.330139519	4.437216339	4.458396369	4.614725164	4.491174987	4.649520928	4.560934611	4.235165574	4.692721466	4.5464784	4.60816944	4.487308791	4.539754581	4.642965204	4.49369642	4.349134308	4.310136157	4.350479072	4.221717936	4.377206253	4.512859304	4.390149605	4.354177173	4.336527147	4.241553202	5.432173475	4.319381409	4.570179862	4.472348294	4.285089931	4.417549168	4.417717263	4.296688519	4.832576904	4.284585645	4.442595394	3.903681291	4.308791394	4.586585981
4.250630358	5.879979829	4.926206085	4.69591528	4.688182888	4.244578921	4.48512355	4.492015465	4.869557909	4.575390822	4.862329803	4.692217179	4.741301059	4.704320054	5.143553538	4.890065557	5.05984199	4.866027904	4.793410657	5.200537906	5.190788368	5.125735418	4.772566818	4.873928391	5.242897966	5.115649689	4.652714742	4.737771054	4.736930577	4.777441587	4.817616406	5.032778618	4.518910741	4.920322743	4.679441923	4.439737771	6.282232308	5.13901496	4.643637586	5.171961674	4.731887712	4.795259708	4.930576567	4.329299042	5.530509329	4.788535888	4.983526643	4.948898975	4.880484115	4.927836611
4.330811901	5.902336527	5.495881661	4.976130442	5.291141368	4.230458901	4.652210456	4.606992772	5.59220037	4.756765843	5.41822155	4.995629518	5.195999328	4.890065557	5.622961842	5.268448479	5.598587998	5.119515885	5.302908052	5.582282737	5.81005211	5.667170953	4.942511346	5.269120861	5.860480753	5.688687174	4.95948899	5.186922172	5.05278198	5.259539418	5.37771054	5.614052782	4.694738612	5.562783661	4.98251807	4.646663305	6.873760296	5.804336863	4.69591528	5.72230627	5.157337368	5.13716591	5.453017314	4.390485796	6.0966549	5.317028072	5.489998319	5.770381577	5.343082871	5.163657758
4.341906203	5.841317869	6.133972096	5.087241553	5.788199697	4.171625483	4.832072617	4.84535216	6.203563624	5.052445789	5.916120356	5.388132459	5.474029249	5.080349639	6.058329131	5.60632039	5.976634729	5.338040007	5.849386452	6.327281896	6.468818289	6.16876786	5.178181207	5.498571188	6.350815263	6.278366112	5.337199529	5.758278702	5.438393007	5.776096823	5.879307447	6.172465961	4.8735922	6.257522273	5.195663137	4.866195999	7.208774584	6.415363927	4.82417213	6.058329131	5.518742646	5.450495882	5.950075643	4.576399395	6.635905194	5.791225416	5.956463271	6.551016978	5.705496722	5.518171121
4.389813414	5.873928391	6.60816944	5.227265087	6.355185746	4.197344091	5.05278198	5.123550177	6.740628677	5.352664313	6.401075811	5.715414355	5.66431333	5.2602118	6.442595394	5.92082703	6.294839469	5.596234661	6.436543957	7.03866196	7.142208775	6.553202219	5.463103043	5.829551185	6.945200874	6.682299546	5.649352832	6.30038662	5.800806858	6.108589679	6.357875273	6.80332829	4.900655572	6.788703984	5.424104892	5.055303412	7.742309632	6.988401412	4.894267944	6.330307615	5.797276853	5.716759119	6.377206253	4.907715582	7.039670533	6.200874096	6.403261052	7.215834594	6.101697764	5.870079005
4.52008741	5.853084552	7.125903513	5.320221886	6.797613044	4.158177845	5.219532695	5.432005379	7.249621785	5.567154144	6.746512019	6.026054799	6.096318709	5.41301059	6.858967894	6.233316524	6.636409481	5.849722642	7.080181543	7.689023365	7.805009245	6.99815095	5.781475878	6.219196504	7.588334174	7.145402589	6.122205413	6.823499748	6.121028744	6.326105228	6.78399731	7.419902505	5.027231467	7.179021684	5.673054295	5.184568835	8.488821651	7.616238023	5.073457724	6.645486636	6.007564297	5.867036477	6.770381577	5.311312826	7.30593377	6.444108253	6.875273155	7.835434527	6.576063204	6.199462094
4.592536561	5.80853925	7.455874937	5.482434023	7.187594554	4.274163725	5.470163053	5.722642461	7.735922004	5.838124054	7.114641116	6.330643806	6.618255169	5.630694234	7.257858464	6.468650193	7.067238191	6.190284081	7.835266431	8.309631871	8.46394352	7.327618087	6.011766683	6.630526139	8.142544966	7.506471676	6.569171289	7.222054127	6.352664313	6.507480249	7.187762649	7.990082367	5.062699613	7.660783325	5.83829215	5.334005715	9.195999328	8.332660951	5.136997815	6.910741301	6.206421247	6.167423096	7.183055976	5.899478904	7.452681123	6.742309632	7.352832409	8.479072113	6.95797613	6.453958649
4.739452009	5.715078164	7.906875105	5.489494033	7.555555556	4.369810052	5.584467978	5.852748361	7.987224744	6.047234829	7.3568667	6.584972264	7.267439906	5.872919818	7.543788872	6.658093797	7.42528156	6.517061691	8.475205917	8.738107245	9.056816272	7.729702471	6.172297865	6.909228442	8.593881325	7.839805009	6.945537065	7.584636073	6.590183224	6.63977139	7.453689696	8.472012103	5.125903513	8.032610523	6.063371995	5.312153303	9.73827534	9.11783493	5.257690368	7.227265087	6.431501093	6.413514876	7.408808203	6.259539418	7.731719617	6.998319045	7.819633552	8.967725668	7.285258027	6.68994789
4.869221718	5.670532863	8.413851067	5.509833585	7.84535216	4.296688519	5.820642125	6.095142041	8.173642629	6.310976635	7.578584636	6.821650698	7.964195663	6.056648176	7.796772567	6.735417717	7.725331989	6.804000672	9.067406287	9.067574382	9.497730711	8.130610187	6.426458228	7.169608338	9.088586317	8.279710876	7.2602118	7.91561607	6.839636914	6.822995461	7.749537737	8.841822155	5.148428307	8.32862666	6.310808539	5.32862666	10.16775929	9.905026055	5.541099344	7.629853757	6.58514036	6.684484787	7.57656749	6.617918978	8.010590015	7.351823836	8.260716087	9.578248445	7.55723651	6.920188267
5.048243402	5.655740461	8.698268617	5.498234997	8.120020171	4.345268112	6.004202387	6.358043369	8.256681795	6.401748193	7.770717768	7.006891915	8.52378551	6.237687006	7.976130442	6.767692049	7.922844175	7.033619096	9.616069928	9.424272987	9.877122205	8.396032947	6.634896621	7.394351992	9.187762649	8.855437889	7.637418053	8.21448983	7.204740292	7.087073458	7.986552362	9.0297529	5.145066398	8.533535048	6.612539923	5.373003866	10.53975458	10.4499916	5.713733401	8.086737267	6.736090099	6.944864683	7.750714406	6.900655572	8.422423937	7.720961506	8.569843671	9.960329467	7.860480753	7.152344932
5.164733569	5.674230963	8.900823668	5.519415028	8.365607665	4.314002353	6.311480921	6.471171625	8.283745167	6.535888385	7.94721802	7.065221046	9.093124895	6.364767188	8.106908724	6.843335014	8.234493192	7.324760464	10.0966549	9.733736762	10.1413683	8.603462767	6.850226929	7.637754244	9.371827198	9.279878971	7.942175155	8.491679274	7.534543621	7.276180871	8.161203564	9.159018322	5.127584468	8.686670029	6.955790889	5.410993444	10.9554547	10.88771222	5.95797613	8.508152631	6.962346613	7.200706001	7.94015801	7.132627332	8.827702135	8.094469659	8.853084552	10.28004707	8.162212136	7.325500084
5.342242394	5.772398722	9.097159186	5.447133972	8.703647672	4.330979997	6.498066902	6.623466129	8.362918138	6.609346109	8.072281056	7.153807363	9.447470163	6.486468314	8.174651202	6.955622794	8.504622626	7.565977475	10.56227937	10.19078837	10.37855102	8.754580602	7.04202387	7.800470667	9.575895108	9.826189276	8.222390318	8.745839637	7.868381241	7.503950244	8.330139519	9.321902841	5.190620272	8.732896285	7.213313162	5.48848546	11.28677089	11.22222222	6.083543453	8.896957472	7.268280383	7.383425786	8.225416036	7.170280719	9.069087242	8.322911414	9.164229282	10.52513027	8.416036309	7.571272483
5.417717263	5.87880316	9.330139519	5.480416877	9.221045554	4.230290805	6.692721466	6.615061355	8.488317364	6.700285762	8.237014624	7.239367961	9.7063372	6.594889897	8.28105564	7.05093293	8.779290637	7.794755421	10.97512187	10.431333	10.60127753	8.940830392	7.27769373	7.950243738	9.93494705	10.29483947	8.402756766	8.982013784	7.998655236	7.604135149	8.502773575	9.550680787	5.25466465	8.882501261	7.388636746	5.620944697	11.50210119	11.49974786	6.230963187	9.225584132	7.581610355	7.550008405	8.513699781	7.277189444	9.223903177	8.404437721	9.38846865	10.68465288	8.573541772	7.722087746
5.57286939	6.055975794	9.668683812	5.481929736	9.757942511	4.123886367	6.902504623	6.419398218	8.680618591	6.770045386	8.393007228	7.302403765	10.03866196	6.660447134	8.448478736	7.137670197	9.008236678	7.993948563	11.28223231	10.60850563	10.80231972	9.123382081	7.544125063	8.273491343	10.23684653	10.54378887	8.448142545	9.162716423	8.208942679	7.655236174	8.5501765	9.755084888	5.181543116	9.071776769	7.560094133	5.74684821	11.61169945	11.75374012	6.439065389	9.45167255	7.914103211	7.638930913	8.745839637	7.281896117	9.382921499	8.429988233	9.579088923	11.01243907	8.589847033	7.890368129
5.609514204	6.252647504	9.852916457	5.548831736	10.18860313	3.941502774	7.083039166	6.212808875	8.732055808	6.88216507	8.573709867	7.440242057	10.25987561	6.717431501	8.636577576	7.180198353	9.218019835	8.196503614	11.65153807	10.64229282	11.01075811	9.26727181	7.835434527	8.758951084	10.57892083	10.77172634	8.410152967	9.30408472	8.201714574	7.66801143	8.762985376	9.993276181	5.188435031	9.283577072	7.732560094	5.921667507	11.70751387	12.0297529	6.704151958	9.671709531	8.214994117	7.786182552	8.951588502	7.294167087	9.628340898	8.387628173	9.70112624	11.43032442	8.70667339	8.059337704
5.82417213	6.393511515	9.999159523	5.522776937	10.61959993	3.905866532	7.292990419	6.1635569	8.835602622	6.936628005	8.707177677	7.487140696	10.48579593	6.810724492	8.770045386	7.201210287	9.547823164	8.355690032	11.95864851	10.85089931	11.18070264	9.451840645	8.027735754	9.136325433	10.86821315	10.99058665	8.446125399	9.466296857	8.381744831	7.819633552	8.861657421	10.22592032	5.134308287	9.424945369	7.868885527	5.94906707	11.85342074	12.26088418	6.878298874	9.820305934	8.458060178	7.882837452	9.091275845	7.310640444	9.859976467	8.453185409	9.834257858	11.75609346	8.807026391	8.214153639
5.934610859	6.555891747	10.0186586	5.592704656	10.98369474	3.896957472	7.467809716	6.114977307	8.869557909	6.978988065	8.777273491	7.521095983	10.84417549	6.927550849	8.83123214	7.211296016	9.798621617	8.534879812	12.15111783	10.80517734	11.28290469	9.636409481	8.226088418	9.430660615	11.02538242	11.16473357	8.556732224	9.606992772	8.507648344	7.929567995	8.999159523	10.47621449	5.207261725	9.522104555	7.992603799	5.895444613	12.06438057	12.35131955	7.003866196	9.963523281	8.632543285	8.078164397	9.1970079	7.338376198	10.02924861	8.487140696	9.923180366	11.97243234	9.018490503	8.369339385
6.063540091	6.707850059	10.05278198	5.576231299	11.24071272	3.961674231	7.616574214	6.186585981	8.867540763	6.905530341	8.803160195	7.537569339	11.10522777	7.011766683	8.903681291	7.230290805	9.939653723	8.649184737	12.15548832	11.01412002	11.40763153	9.789712557	8.433013952	9.682635737	11.0966549	11.1857455	8.749369642	9.694570516	8.690031938	7.953605648	9.16691881	10.66784334	5.314842831	9.716759119	8.122205413	5.87880316	12.12758447	12.33417381	6.969238527	10.04437721	8.819801647	8.172802152	9.35131955	7.421415364	10.19263742	8.50630358	9.981005211	12.2380232	9.178181207	8.477912254
6.174146915	6.872919818	10.20558077	5.588166078	11.65153807	3.986720457	7.650865692	6.231803664	8.813414019	6.954782316	8.792402084	7.580937973	11.35602622	7.10186586	8.958984703	7.246932258	10.0447134	8.742645823	12.19868886	11.02723147	11.55538746	9.872415532	8.678769541	9.992771894	11.22087746	11.41889393	8.691880988	9.788703984	8.856278366	8.058833417	9.256009413	10.88233317	5.256009413	9.951420407	8.215666499	5.832408808	12.35384098	12.32660951	7.080349639	10.07681963	9.043200538	8.339552866	9.474029249	7.407463439	10.37502101	8.537569339	10.04975626	12.4311649	9.335350479	8.672718104
6.327449992	7.026727181	10.33417381	5.539922676	11.94637754	3.981341402	7.659270466	6.319549504	8.883509834	6.957639939	8.861489326	7.625987561	11.65876618	7.23718272	9.079677257	7.283577072	10.08791394	8.807362582	12.28357707	11.00672382	11.60463944	9.958480417	8.910068919	10.133804	11.32408808	11.63170281	8.615061355	9.728861994	8.971591864	8.076651538	9.411497731	10.98554379	5.22491175	10.17750883	8.113128257	5.799966381	12.45940494	12.34711716	7.211968398	10.12691209	9.21264078	8.592872752	9.570684149	7.272818961	10.5128593	8.510842158	10.14405782	12.6505295	9.544629349	8.858782989
6.464447806	7.160363086	10.48932594	5.386787695	12.19196504	3.977811397	7.75760632	6.403429148	8.974281392	6.924693226	8.866868381	7.612539923	11.80887544	7.342914776	9.250630358	7.273155152	10.14741973	8.896789376	12.36241385	10.78332493	11.68532526	9.991427131	9.051269121	10.21432173	11.48192974	11.68162716	8.561438897	9.709531014	8.970079005	8.176332157	9.590855606	11.08656917	5.240376534	10.30811901	8.150445453	5.737771054	12.56093461	12.47049924	7.378887208	10.16557405	9.330811901	8.813582115	9.621617079	7.190788368	10.54244411	8.471675912	10.25298369	12.73928391	9.688350983	8.982030593
6.581946546	7.240040343	10.58530846	5.364935283	12.42982014	3.92082703	7.746512019	6.441586821	9.05614389	6.981341402	8.940998487	7.632543285	12.02336527	7.453689696	9.420911077	7.329971424	10.06370819	8.947554211	12.4461254	10.74684821	11.79895781	9.954782316	9.182719785	10.41015297	11.61606993	11.62800471	8.535384098	9.652714742	8.927046562	8.25466465	9.684989074	11.22272651	5.315515213	10.42141536	8.190956463	5.71188435	12.66095142	12.66767524	7.5799294	10.10808539	9.436039671	9.035468146	9.640443772	7.141200202	10.72650866	8.457555892	10.33736762	12.90452177	9.80147924	9.072096151
6.599596571	7.497058329	10.66817953	5.358211464	12.63876282	3.801143049	7.771558245	6.426122037	9.170112624	6.982349975	9.029080518	7.596907043	12.23314843	7.471339721	9.654059506	7.314842831	10.10858968	8.953101362	12.41233821	10.79727685	11.8848546	9.673894772	9.245923685	10.55286603	11.70045386	11.53605648	8.558076988	9.67843335	8.774415868	8.294167087	9.829887376	11.32223903	5.308287107	10.54597411	8.237855102	5.560430324	12.84686502	13.029921	7.693393848	9.95427803	9.425617751	9.206757438	9.654059506	7.056480081	10.81122878	8.3903177	10.44057825	13.04706673	9.89292318	9.102118003
6.72415532	7.686501933	10.69490671	5.30929568	12.79004875	3.643973777	7.855605984	6.348125735	9.218524122	6.988905698	9.027063372	7.52563456	12.41738107	7.491679274	9.919986552	7.384602454	10.07194486	8.89813414	12.39620104	10.94183896	11.95831232	9.46209447	9.355185746	10.69709195	11.79122542	11.49218356	8.564968902	9.697428139	8.667170953	8.292990419	9.821482602	11.38577912	5.355858127	10.67977811	8.276853253	5.345268112	12.95965709	13.19062027	7.757438225	9.757102034	9.425449655	9.390821987	9.653723315	6.972768533	10.87796268	8.302571861	10.56799462	13.14674735	9.902000336	9.124104892
6.840813582	7.951084216	10.75374012	5.315851404	12.94116658	3.557068415	7.859304085	6.322743318	9.249285594	6.944864683	9.009917633	7.480416877	12.5577408	7.504286435	10.17986216	7.47436544	10.06488485	8.851571693	12.47520592	11.02739956	12.0482434	9.350142881	9.35837956	10.87897126	11.81206926	11.52899647	8.542780299	9.690368129	8.773575391	8.265758951	9.84350311	11.44108253	5.3866196	10.7880316	8.181879307	5.129769709	13.10690872	13.25331989	7.751554883	9.524289797	9.381912927	9.541435535	9.627332325	6.888048411	10.94167087	8.293830896	10.64918474	13.05345436	9.879643638	9.098621617
6.984871407	8.02454194	10.91612036	5.41485964	13.15313498	3.531854093	7.846024542	6.255337031	9.153303076	6.895276517	9.049420071	7.507480249	12.7547487	7.543788872	10.46612876	7.609009918	10.02924861	8.795259708	12.5612708	11.04000672	12.10388301	9.370146243	9.370482434	11.01277526	11.69440242	11.71440578	8.417212977	9.712388637	8.894267944	8.211127921	9.869726004	11.44057825	5.348125735	10.80988401	8.196167423	5.092116322	13.21818793	13.15111783	7.672213817	9.373676248	9.30929568	9.71709531	9.635905194	6.803664481	11.0595058	8.31635569	10.67221382	12.94520087	9.895276517	9.164262901
7.074466297	8.361909565	11.08135821	5.408976299	13.28324088	3.511178349	7.807530677	6.209446966	9.110606825	6.85947218	9.181375021	7.495041183	12.79794924	7.610858968	10.76651538	7.769204908	10.05093293	8.76617919	12.6058161	10.96621281	12.21112792	9.428643469	9.342578585	11.22239032	11.65136998	11.8142545	8.341738107	9.812069255	8.911917969	8.13531686	10.02033955	11.4350311	5.286938981	10.82333165	8.280887544	5.095646327	13.46982686	13.15952261	7.655236174	9.255673222	9.267103715	9.860144562	9.658261893	6.693393848	11.11850731	8.348798117	10.70347958	13.0036981	9.853925029	9.164599092
7.171961674	8.496722138	11.30038662	5.33904858	13.46545638	3.43234157	7.738947722	6.287107077	9.1264078	6.767523954	9.261388469	7.558413179	12.82669356	7.629181375	10.91242226	7.951252311	10.00521096	8.730374853	12.64901664	10.86165742	12.34678097	9.45503446	9.413346781	11.3419062	11.55303412	11.94604135	8.291309464	9.923012271	8.994452849	8.166582619	10.08757774	11.38477055	5.338208102	10.8586317	8.304925198	4.945200874	13.75021012	13.12287779	7.636745672	9.154143554	9.279374685	9.939989914	9.785005883	6.481929736	11.27382753	8.275004202	10.72785342	13.08001345	9.879643638	9.165658094
7.283745167	8.537233148	11.28559422	5.407127248	13.53840982	3.510169776	7.644141873	6.318540931	9.110606825	6.73827534	9.344259539	7.671037149	13.05076483	7.575390822	10.96570852	8.072953438	9.975794251	8.724323416	12.65271474	10.86838124	12.41385107	9.459909228	9.43570348	11.40964868	11.49369642	12.03244243	8.214657926	9.939653723	9.023197176	8.107581106	10.20104219	11.28441755	5.141032106	10.86653219	8.303244243	4.797276853	14.07194486	13.07715582	7.615565641	9.048243402	9.32677761	10.0445453	9.872079341	6.299041856	11.38342579	8.217011262	10.67086905	13.18322407	9.871070768	9.082921499
7.314674735	8.595057993	11.21146411	5.411833922	13.56026223	3.490670701	7.503950244	6.307782821	9.083879644	6.592536561	9.435871575	7.748361069	13.16876786	7.446125399	11.066902	8.218860313	9.982686166	8.721297697	12.55421079	10.77290301	12.50848882	9.466633048	9.551857455	11.33114809	11.49890738	12.11447302	8.153303076	9.882501261	9.029080518	8.045385779	10.17582787	11.23365271	5.137838292	10.88250126	8.297697092	4.723482938	14.43990587	13.0445453	7.658598084	8.925533703	9.394183896	10.12808875	10.01344764	6.115313498	11.56698605	8.083543453	10.70146243	13.36291814	9.957808035	9.088334174
7.300890906	8.747016305	11.15111783	5.423264414	13.51739788	3.466801143	7.434358716	6.403261052	9.036644814	6.542612204	9.534543621	7.81375021	13.33198857	7.408303917	11.22776937	8.26357371	9.975794251	8.702471004	12.54563792	10.74483106	12.62296184	9.341065725	9.634728526	11.32963523	11.52613885	12.27802992	8.115481594	9.747184401	9.133972096	7.976298538	10.18893932	11.18910741	5.084552026	10.81929736	8.215330308	4.662968566	14.76130442	13.03277862	7.69406623	8.70482434	9.381744831	10.15212641	10.06992772	5.745167255	11.53454362	8.009581442	10.73155152	13.35854766	9.92082703	9.090065557
7.287611363	8.826693562	11.14456211	5.428139183	13.55421079	3.464111615	7.339216675	6.412170113	9.01596907	6.441923012	9.53235838	7.751722979	13.3232476	7.359388132	11.32526475	8.291477559	9.961842326	8.697596235	12.55874937	10.88653555	12.72718104	9.345436208	9.74533535	11.26727181	11.53319886	12.48898975	7.941670869	9.700621953	9.142040679	7.974113296	10.24121701	11.18406455	5.111447302	10.80366448	8.139855438	4.617750883	15.01227097	12.93461086	7.76096823	8.4200706	9.394351992	10.19196504	10.18053454	5.612371827	11.6132123	8.023197176	10.69473861	13.32307951	9.785005883	9.072264246
7.206757438	8.844511683	11.03496386	5.440410153	13.59388132	3.408976299	7.316187595	6.421583459	8.904857959	6.363254328	9.524121701	7.754244411	13.38040007	7.329635233	11.36039671	8.314674735	9.965036141	8.680954782	12.51554883	10.87510506	12.79694066	9.129433518	9.685661456	11.31114473	11.49941167	12.46058161	7.790889225	9.697260044	9.128929232	7.951756598	10.16490166	11.17179358	4.981677593	10.74668011	8.060514372	4.569003194	15.30139519	12.86787695	7.73642629	8.207934107	9.383425786	10.08270298	10.3272819	5.529332661	11.61606993	7.888048411	10.5760632	13.33753572	9.704992436	8.980450496
7.165237855	9.057488654	10.97360901	5.513363591	13.67944192	3.372667675	7.200033619	6.314170449	8.766011094	6.36022861	9.490166415	7.851403597	13.38577912	7.260547991	11.28122374	8.281728022	9.991931417	8.650529501	12.52260884	10.92906371	12.78046731	8.892082703	9.712724828	11.39267104	11.38493865	12.51369978	7.690200034	9.755252984	9.140191629	7.888552698	9.943015633	11.07564297	5.006051437	10.85291646	8.036644814	4.540595058	15.56614557	12.79727685	7.673054295	8.063540091	9.394015801	10.07480249	10.41553202	5.47285258	11.68263574	7.771894436	10.4832745	13.32812237	9.622961842	8.941519583
7.084552026	9.230290805	10.90687511	5.464952093	13.65120188	3.394520087	7.146074971	6.241721298	8.679273828	6.384266263	9.497058329	7.922171794	13.33770382	7.118843503	11.21415364	8.273491343	10.05883342	8.6096823	12.39502437	10.88082031	12.69675576	8.593713229	9.788031602	11.49033451	11.27231467	12.47402925	7.577407968	9.704992436	9.171625483	7.733904858	9.851739788	10.96335519	5.022188603	10.77441587	7.874768869	4.547991259	15.97747521	12.73911582	7.564464616	7.937972769	9.342074298	9.979324256	10.45486636	5.391158178	11.6913767	7.512018827	10.34173811	13.20911077	9.581442259	8.843250967
7.092116322	9.331820474	10.82434023	5.578752732	13.57152463	3.468818289	7.13716591	6.094637754	8.668179526	6.355521936	9.520591696	7.974785678	13.08774584	6.990586653	11.22440746	8.227937468	9.990754749	8.584636073	12.1934779	10.76264918	12.6170785	8.334510002	9.904017482	11.501765	11.14355354	12.4535216	7.426794419	9.577744159	9.169776433	7.62565137	9.729870566	10.85157169	5.048579593	10.80971592	7.725500084	4.533030761	16.28340898	12.6579257	7.464279711	7.78366112	9.357370987	9.897461758	10.4535216	5.257858464	11.82501261	7.422592032	10.33366952	13.09514204	9.568835098	8.739922676
6.875441251	9.315179022	10.75289965	5.705496722	13.56816272	3.562111279	7.096991091	6.136493528	8.776769205	6.356362414	9.501765003	8.021684317	12.87157505	6.846024542	11.24205749	8.171289292	9.827534039	8.587157505	12.07127248	10.62279375	12.4387292	8.218860313	9.853588838	11.57908892	11.10337872	12.50731215	7.315010926	9.516893596	9.102538242	7.571692721	9.657421415	10.7100353	4.943688015	10.73373676	7.52899647	4.50630358	16.61405278	12.68515717	7.29702471	7.604975626	9.360564801	9.715582451	10.43301395	5.167927383	11.93797277	7.286770886	10.29870566	12.97209615	9.475037821	8.650025214
6.716759119	9.331820474	10.60749706	5.782820642	13.49369642	3.548663641	7.024878131	6.116153975	8.804673054	6.330979997	9.468482098	8.001008573	12.67086905	6.632038998	11.22709699	8.088250126	9.606656581	8.540090772	11.9554547	10.58093797	12.32644142	7.974449487	9.753235838	11.57404606	11.0258867	12.50075643	7.17582787	9.512859304	9.008236678	7.47436544	9.645486636	10.602118	4.934778954	10.69843671	7.272650866	4.476718776	16.87443268	12.70314339	7.137502101	7.290805177	9.413346781	9.557404606	10.3607329	5.097663473	12.09732728	7.234157001	10.23348462	12.84602454	9.338040007	8.552277694
6.507984535	9.233484619	10.37065053	5.639267104	13.49504118	3.56950748	6.944696588	6.143553538	8.77139015	6.146579257	9.362245756	7.932761809	12.50647168	6.438561103	11.16893596	7.95427803	9.520927887	8.55353841	11.88401412	10.42511346	12.1448983	7.944024206	9.645486636	11.6433014	10.99411666	12.60531182	7.03866196	9.404942007	8.856782653	7.303412338	9.498907379	10.50882501	4.924020844	10.50428643	6.979996638	4.394520087	17.06001009	12.6133804	7.055303412	7.034459573	9.442931585	9.49739452	10.31114473	4.983358548	12.18473693	7.165405951	10.10119348	12.72802152	9.206085056	8.473373676
6.384602454	9.153134981	10.08337536	5.563456043	13.57572701	3.504118339	7.023533367	6.095646327	8.625483274	6.105395865	9.260547991	7.943688015	12.44326778	6.25466465	11.17734073	7.838964532	9.334846193	8.569675576	11.90485796	10.26323752	11.99815095	7.899646999	9.636913767	11.53370314	10.88922508	12.56328795	6.894604135	9.322407127	8.705496722	7.231131283	9.492519751	10.45469827	4.749201546	10.24827702	6.748024878	4.425449655	17.17599597	12.61119516	7.057824845	6.8698941	9.421583459	9.416876786	10.20507648	4.998991427	12.31467474	7.054462935	9.95612708	12.6839805	9.084552026	8.448058497
6.209783157	9.078332493	9.982349975	5.558581274	13.77256682	3.429147756	6.882669356	6.167086905	8.565305093	6.0297529	9.205076483	7.848377879	12.54177173	6.135484955	11.24575559	7.752899647	9.183055976	8.610354681	11.95108422	10.01882669	11.80215162	7.750714406	9.740628677	11.51369978	10.92469323	12.60615229	6.914439402	9.188771222	8.578920827	7.157841654	9.391494369	10.39452009	4.705496722	10.15195831	6.490502605	4.481593545	17.2788704	12.49420071	7.023869558	6.824844512	9.46058161	9.466128761	10.09833585	5.12489494	12.51991931	7.004202387	9.818288788	12.78029921	8.978315683	8.393780467
6.136325433	9.030425282	9.958816608	5.597579425	13.94553707	3.354177173	6.838964532	6.169776433	8.41822155	5.956463271	9.164901664	7.911077492	12.43234157	6.062699613	11.34241049	7.634896621	9.148764498	8.647503782	11.91696083	9.895108422	11.65523617	7.691880988	9.725331989	11.49840309	10.86048075	12.53756934	6.730542948	9.014792402	8.427298706	7.058665322	9.249285594	10.24827702	4.578920827	10.11077492	6.241889393	4.580769877	17.30273996	12.434863	7.015632879	6.699781476	9.493192133	9.323919987	10.03227433	5.187090267	12.59909228	6.946545638	9.707009581	12.58211464	8.816775929	8.407564297
6.071440578	9.091948227	9.910237015	5.62380232	14.00537906	3.336022861	6.714237687	6.249117499	8.347117163	5.771894436	9.148764498	7.897125567	12.36325433	5.985375693	11.38712389	7.508320726	9.084720121	8.683476214	11.94284754	9.674903345	11.49520928	7.663136662	9.625987561	11.49336023	10.80063876	12.28962851	6.624474702	8.929904186	8.430324424	6.908387964	9.259539418	10.10489158	4.600773239	10.14708354	6.092452513	4.618927551	17.31803664	12.33787191	6.814926878	6.586148933	9.499579761	9.314338544	10.03462767	5.281391831	12.55320222	6.78920827	9.593545134	12.60127753	8.584467978	8.282938309
6.082366784	9.2230627	9.89107413	5.594721802	13.96251471	3.363086233	6.626996134	6.230795092	8.392671037	5.622793747	9.062531518	7.907379391	12.27920659	5.937468482	11.34644478	7.392334846	8.952597075	8.623970415	12.03530005	9.467473525	11.37703816	7.51857455	9.592872752	11.31366616	10.73457724	12.21583459	6.558076988	8.932089427	8.359556228	6.77845016	9.117666835	9.982181879	4.647671878	10.06959153	5.88586317	4.698772903	17.23617415	12.22928223	6.71524626	6.544293159	9.445789208	9.174483106	9.954109934	5.322070936	12.33804001	6.725500084	9.357034796	12.37687006	8.40258867	8.2632039
6.154984031	9.275676584	9.758446798	5.501596907	13.93393848	3.359051942	6.616574214	6.201546478	8.369641957	5.560262229	8.955454698	7.817616406	12.10304253	5.750210119	11.25399227	7.35165574	8.767187763	8.524457892	12.08001345	9.27063372	11.28710708	7.479576399	9.534879812	10.97646663	10.78988065	12.05479913	6.509161204	8.917969407	8.310808539	6.698940998	9.16506976	9.891578417	4.604975626	9.94906707	5.789880652	4.741469154	17.15128593	12.12203732	6.57808035	6.539250294	9.439233485	9.144730207	9.957303749	5.406454866	12.1674231	6.663640948	9.226088418	12.27080182	8.249957976	8.203160195
6.109766347	9.246932258	9.613044209	5.435367289	13.88872079	3.38140864	6.596234661	6.1635569	8.252647504	5.47436544	8.778618255	7.87880316	11.93780467	5.542780299	11.18540931	7.288451841	8.738779627	8.366111952	12.09480585	9.150781644	11.22608842	7.41822155	9.50075643	10.7211296	10.73625819	11.92502942	6.427634897	8.832408808	8.359724323	6.667339049	9.112287779	9.789376366	4.63271138	9.929904186	5.636913767	4.737266768	16.90082367	12.02487813	6.563287948	6.449151118	9.406791057	9.114473021	9.95242898	5.491174987	11.99546142	6.527315515	9.093797277	12.10001681	8.041183392	8.240695915
6.060346277	9.310640444	9.507144058	5.421247268	13.96907043	3.316859976	6.594553707	6.169608338	8.25500084	5.400235334	8.632038998	7.81711212	11.85644646	5.417549168	11.07278534	7.24794083	8.652546646	8.271642293	12.04757102	8.985711884	11.07396201	7.308119012	9.413682972	10.3607329	10.56261557	11.9739452	6.272314675	8.787863506	8.373676248	6.597747521	9.174483106	9.641956631	4.675239536	9.86098504	5.516389309	4.783324929	16.56009413	11.82770213	6.52899647	6.404437721	9.372331484	9.132459237	9.849554547	5.448142545	11.87981173	6.425953942	8.970751387	12.00941335	7.990922844	8.242444108
5.928391326	9.297528996	9.425617751	5.4200706	14.05698437	3.314338544	6.522440746	6.199193142	8.188435031	5.396873424	8.408303917	7.872751723	11.84182215	5.368465288	10.9702471	7.241048916	8.60816944	8.180030257	11.97058329	8.807194486	10.92654228	7.198688855	9.347117163	10.16859976	10.44293159	11.9739452	6.257017986	8.81375021	8.26878467	6.564128425	9.211296016	9.443267776	4.72566818	9.793242562	5.43419062	4.874936964	16.18826694	11.67187763	6.494032611	6.29517566	9.393343419	9.02824004	9.841317869	5.525802656	11.7769373	6.374012439	8.86132123	11.81005211	7.906202723	8.252210456
5.926542276	9.257690368	9.397377711	5.501260716	14.12069255	3.361573374	6.524289797	6.410152967	8.067070096	5.2602118	8.204908388	7.918977979	11.91511178	5.29332661	10.99747857	7.147419734	8.57471844	8.141200202	11.94940326	8.629853757	10.78769541	7.185913599	9.205916961	10.1375021	10.45469827	11.80450496	6.169944528	8.774752059	8.068582955	6.540258867	9.17582787	9.288619936	4.705496722	9.691208606	5.429988233	5.033451	16.13901496	11.64380568	6.484619264	6.245083207	9.339889057	9.041687679	9.78029921	5.375189107	11.5688351	6.256681795	8.811228778	11.59337704	7.776264918	8.146427971
5.953269457	9.202386956	9.236342242	5.561438897	14.04605816	3.2565137	6.396705329	6.545806018	7.961506135	5.212976971	8.089258699	7.864178854	11.76500252	5.221381745	11.09480585	7.121364935	8.332829047	8.121869222	11.98033283	8.435535384	10.70331148	7.136493528	9.1933098	10.01882669	10.37249958	11.4906707	6.038998151	8.750210119	8.054294839	6.594889897	9.148428307	9.178685493	4.62565137	9.703479576	5.434694907	5.120188267	16.11985208	11.41939822	6.363590519	6.208774584	9.285089931	8.858631703	9.761136325	5.380400067	11.38325769	6.193141704	8.707513868	11.44713397	7.554715078	8.041704488
5.893259371	9.189443604	9.170112624	5.472180198	14.02118003	3.230963187	6.372835771	6.612371827	8.05093293	5.099008237	7.973272819	7.825853085	11.6172466	5.222894604	11.13178685	7.100689191	8.057152463	8.037317196	11.97360901	8.378214826	10.61640612	7.058329131	9.185073122	9.794083039	10.2343251	11.36695243	5.887880316	8.711043873	8.031938141	6.547655068	9.053958649	9.054126744	4.621953269	9.688182888	5.363590519	5.141704488	16.1524626	11.26643133	6.307110439	6.14943688	9.221213649	8.747016305	9.749537737	5.208774584	11.31837284	6.044377206	8.575390822	11.23600605	7.37098672	7.98846865
5.848377879	9.199697428	9.063876282	5.511850731	14.13464448	3.315179022	6.34795764	6.569171289	8.062027231	5.085224407	7.830895949	7.817616406	11.57841654	5.158514036	11.0966549	7.21633888	7.890737939	7.908892251	11.93427467	8.31450664	10.51033787	7.074298201	9.09329299	9.600268953	10.11665826	11.07043201	5.805513532	8.585812742	7.990922844	6.531181711	8.987392839	8.967557573	4.509497395	9.549336023	5.299546142	5.231803664	16.27315515	11.08623298	6.269793243	6.09144394	9.196167423	8.55874937	9.708354345	5.252143217	11.10892587	5.922844175	8.42343251	11.04521768	7.181711212	7.964901664
5.886871743	9.329635233	8.950411834	5.56429652	14.20137838	3.258867036	6.302739956	6.575390822	7.958144226	5.008740965	7.590855606	7.837787864	11.43435872	5.065893427	11.05009245	7.101361573	7.698268617	7.914943688	11.82921499	8.295343755	10.39653723	7.01042192	8.987392839	9.476550681	10.02487813	10.99209951	5.608337536	8.545133636	7.967221382	6.375021012	8.860480753	8.872583628	4.497058329	9.477223063	5.206925534	5.32156665	16.39267104	11.11346445	6.272987057	6.061186754	9.222054127	8.408303917	9.659438561	5.26172466	10.75811061	5.863170281	8.369641957	10.87712221	7.07917297	7.901529669
5.995797613	9.322407127	8.808371155	5.600437048	14.17263406	3.244410825	6.212304589	6.62565137	7.932761809	4.978988065	7.292149941	7.829046899	11.20894268	4.923516557	11.05311817	7.106236342	7.379391494	7.905362246	11.77290301	8.188603127	10.33434191	6.997478568	8.727012943	9.317532358	9.901327954	10.83694739	5.574046058	8.484619264	7.985039502	6.342074298	8.648848546	8.780971592	4.523113128	9.355353841	5.268616574	5.428475374	16.53000504	10.94536897	6.232476046	6.045217684	9.21633888	8.192301227	9.628340898	5.227433182	10.58177845	5.730542948	8.331148092	10.81122878	7.062195327	7.827349134
5.997142377	9.510842158	8.611363254	5.678601446	14.26189276	3.189107413	6.153471172	6.535552194	7.926710371	4.858967894	7.106404438	7.851067406	11.20793411	4.829887376	10.9889057	7.100857287	7.196335519	7.928055135	11.67977811	8.142208775	10.31013616	6.95948899	8.543788872	9.226592705	9.538577912	10.7954278	5.483778786	8.467977811	7.989073794	6.227265087	8.573877963	8.72415532	4.490502605	9.308791394	5.144394016	5.44831064	16.6691881	10.90300891	6.198688855	6.004034291	9.191124559	7.93864515	9.511682636	5.31820474	10.47991259	5.689359556	8.271978484	10.72381913	6.968734241	7.748798117
6.062867709	9.524457892	8.340729534	5.696083375	14.29971424	3.304925198	6.040847201	6.574886536	7.907715582	4.808707346	6.908219869	7.89292318	11.06185914	4.830055472	10.91191797	7.081358211	6.943688015	7.932761809	11.54731888	8.064044377	10.23281224	7.033619096	8.41485964	9.149268785	9.334678097	10.82635737	5.397713901	8.563456043	7.946209447	6.145402589	8.478567827	8.59589847	4.496217852	9.339720962	5.081190116	5.496385947	16.84972264	10.73424105	6.210455539	6.062699613	9.140023533	7.763825853	9.445789208	5.479744495	10.48176164	5.619263742	8.27954278	10.4385611	6.873424105	7.791040511
6.160194991	9.718103883	8.164565473	5.725500084	14.34879812	3.291645655	5.978147588	6.562951757	7.948226593	4.756765843	6.635232812	7.93494705	10.95091612	4.883677929	10.80030257	7.042528156	6.766011094	7.966717095	11.3456043	8.002521432	10.19633552	6.975121869	8.229618423	9.037485292	9.306101866	10.72634056	5.338208102	8.596066566	7.884518406	6.178517398	8.390990082	8.487981173	4.532190284	9.306942343	5.022860985	5.515716927	16.92116322	10.56900319	6.293158514	6.106740629	9.007396201	7.477054967	9.339720962	5.658766179	10.3716591	5.53941839	8.333333333	10.39149437	6.700453858	7.725752227
6.33198857	9.875609346	8.10371491	5.649184737	14.44730207	3.343755253	6.004874769	6.6468314	7.968902337	4.759287275	6.500588334	7.947722306	10.76483443	4.895444613	10.74651202	7.106236342	6.612035636	7.951924693	11.18641789	7.939821819	10.13968734	6.85577408	8.113632543	9.03530005	9.328962851	10.501765	5.247436544	8.583123214	7.918473693	6.113632543	8.375693394	8.383930072	4.566986048	9.273659439	4.900487477	5.466464952	16.99109094	10.46612876	6.316523786	6.13195495	8.940998487	7.356530509	9.207934107	5.856782653	10.36527147	5.467305429	8.358715751	10.30526139	6.580601782	7.749151118
6.581610355	9.930744663	7.992099513	5.682635737	14.63422424	3.290132795	5.982349975	6.537401244	8.076483443	4.673390486	6.321902841	7.920658934	10.72684485	4.922171794	10.7098672	7.097495377	6.549672214	8.006555724	10.97697092	7.826693562	10.05177341	6.772734913	7.97730711	8.965372331	9.371827198	10.22390318	5.245419398	8.507480249	7.953269457	6.137334006	8.357370987	8.286266599	4.665153807	9.218019835	4.955790889	5.5836275	17.12489494	10.4015801	6.358715751	6.160867373	8.833921668	7.267608001	9.145234493	5.959320894	10.45906875	5.414019163	8.316019499	10.12102874	6.46915448	7.658026559
6.896116994	10.02504623	7.856110271	5.6468314	14.71306102	3.310976635	6.027567658	6.394015801	8.016641452	4.678097159	6.074466297	7.971087578	10.64582283	4.853084552	10.71776769	7.166246428	6.401916288	8.022524794	10.7845016	7.826693562	9.989746176	6.790553034	7.947386115	8.917969407	9.457387796	10.14321735	5.118843503	8.419062027	7.930576567	6.020843839	8.370146243	8.256681795	4.727181039	9.076987729	5.00706001	5.585980837	17.18507312	10.37703816	6.326273323	6.22860985	8.72045722	7.198352664	9.095142041	5.925533703	10.5389141	5.444780635	8.250294167	9.979996638	6.333501429	7.630273996
7.087577744	10.03832577	7.611027063	5.630021852	14.83089595	3.141368297	6.006051437	6.379727685	7.975962347	4.69070432	5.908219869	7.964195663	10.60732896	4.877794587	10.71659102	7.151454026	6.258026559	7.987897126	10.66280047	7.748192974	9.930576567	6.589006556	7.661119516	8.793914944	9.237687006	9.950748025	5.038325769	8.456043032	7.833417381	5.938308959	8.256177509	8.167423096	4.783156833	8.938140864	4.895444613	5.623466129	17.19902505	10.36728862	6.357875273	6.210623634	8.659438561	7.148260212	9.085056312	5.810724492	10.51739788	5.443772063	8.11598588	9.869221718	6.264414187	7.608976299
7.337871911	10.14473021	7.494032611	5.614220877	14.81274164	3.037653387	5.92267608	6.394688183	7.967221382	4.692721466	5.719616742	7.991427131	10.50378215	4.857455034	10.64094806	7.104723483	6.146411162	7.836275004	10.66666667	7.830559758	9.863002185	6.493864515	7.547655068	8.708354345	9.267103715	9.810220205	5.04572197	8.528155993	7.781643974	5.895612708	8.121869222	8.070600101	4.762481089	8.998319045	4.87880316	5.684989074	17.07211296	10.24625988	6.257690368	6.197848378	8.605648008	7.032442427	8.977643301	5.704320054	10.59186418	5.477559254	8.107244915	9.846024542	6.123886367	7.536190956
7.535384098	10.26609514	7.393175324	5.625315179	14.76332157	3.071608674	5.870398386	6.290637082	7.911749874	4.590855606	5.584636073	7.983358548	10.39452009	4.851403597	10.67994621	7.125231131	5.969406623	7.78920827	10.59808371	7.772062532	9.886367457	6.517397882	7.389645319	8.592872752	9.39183056	9.817280215	4.975794251	8.589678938	7.835098336	5.803832577	8.039502437	7.907211296	4.774415868	8.953941839	4.973945201	5.677929064	17.03866196	10.18994789	6.179694066	6.170448815	8.505463103	6.91746512	8.872751723	5.497226425	10.635569	5.469826862	8.119683981	9.598587998	6.025718608	7.48959489
7.839300723	10.3607329	7.243906539	5.648512355	14.75222727	2.991763322	5.877794587	6.166750714	7.881492688	4.503950244	5.493192133	8.074298201	10.28038326	4.910237015	10.70566482	7.133131619	5.81711212	7.713565305	10.60884182	7.85577408	9.899310809	6.513699781	7.355521936	8.537065053	9.516557405	9.83829215	4.981173306	8.64834426	7.832240713	5.772734913	8.115649689	7.780467305	4.896957472	9.008236678	4.961169945	5.692385275	16.97276853	10.07160867	6.214153639	6.18994789	8.397209615	6.833753572	8.730374853	5.231803664	10.65910237	5.453185409	8.140023533	9.381744831	5.914103211	7.395848042
8.162212136	10.55958985	7.15800975	5.663977139	14.76769205	2.946545638	5.824676416	6.13531686	7.88922508	4.448814927	5.417549168	7.987056648	10.29500756	4.883173643	10.60732896	7.084215835	5.662800471	7.630694234	10.4572197	7.810556396	9.828710708	6.46209447	7.232980333	8.4200706	9.524457892	9.752731552	4.916456547	8.599596571	7.914775593	5.761808707	8.15834594	7.765842999	4.926878467	8.808371155	4.889056984	5.692049084	16.95696756	9.996301899	6.058497226	6.157841654	8.232644142	6.674903345	8.64834426	5.356026223	10.63439233	5.32526475	8.163388805	9.229618423	5.764498235	7.330744663
8.519751219	10.57572701	7.040847201	5.708522441	14.76365776	2.951924693	5.75390822	6.074802488	7.903681291	4.350647168	5.435871575	8.023365271	10.17246596	4.815094974	10.63371995	7.012943352	5.596066566	7.631870903	10.21398554	7.830559758	9.766515381	6.43049252	7.173810724	8.284585645	9.361405278	9.680450496	4.930408472	8.566817953	8.022860985	5.772566818	8.053790553	7.694570516	4.898470331	8.771726341	4.920658934	5.756261557	16.95041183	9.847705497	5.943015633	6.194822659	8.073793915	6.546982686	8.619095646	5.340393343	10.70684149	5.344763826	8.279374685	9.192133132	5.682803833	7.28587998
8.699949571	10.82030593	6.94536897	5.732055808	14.73827534	3.027399563	5.743150109	6.123886367	7.996133804	4.314338544	5.353672886	8.072785342	10.18507312	4.720625315	10.57791225	6.994284754	5.489998319	7.640107581	10.06942343	7.605984199	9.689359556	6.377038158	7.098840141	8.122877795	9.42191965	9.691712893	5.004538578	8.482602118	8.11077492	5.771894436	8.073457724	7.620272315	4.851739788	8.751386788	4.917801311	5.845015969	16.9926038	9.789712557	5.858127416	6.324424273	7.937468482	6.408640108	8.58883846	5.32862666	10.86955791	5.190620272	8.269457052	8.971255673	5.596402757	7.353605648
8.973440914	10.95999328	6.830727853	5.761136325	14.69003194	3.062027231	5.776096823	6.05278198	8.175491679	4.263741805	5.295848042	8.151622121	10.13296352	4.704320054	10.54799126	6.939149437	5.292822323	7.602286099	9.96839805	7.570011767	9.609178013	6.316691881	7.21264078	7.842830728	9.325937132	9.930240377	4.985039502	8.525802656	8.323583796	5.737939149	8.018154312	7.63456043	4.980500925	8.740460582	4.952933266	5.914943688	17.02302908	9.636241385	5.824676416	6.398050092	7.868213145	6.304252816	8.497898807	5.349470499	10.90452177	5.14758783	8.211968398	8.910573206	5.571524626	7.296537233
9.252479408	11.25533703	6.820137838	5.806354009	14.65305093	3.026559086	5.779458733	6.062531518	8.317532358	4.310304253	5.276853253	8.074298201	10.00470667	4.736258195	10.54210792	6.866027904	5.217683644	7.567826525	9.838628341	7.475710203	9.642124727	6.137334006	7.225920323	7.711211968	9.294503278	9.957303749	4.940662296	8.507144058	8.3903177	5.711211968	7.973104723	7.542276013	5.014288116	8.672045722	4.930576567	5.979492352	17.10337872	9.427298706	5.712052446	6.418053454	7.802319718	6.36022861	8.393175324	5.415027736	10.81341402	5.12825685	8.178517398	8.729030089	5.487476887	7.258833417
9.530005043	11.35737099	6.780131114	5.734913431	14.58480417	3.127584468	5.799293999	5.932593713	8.339384771	4.362750042	5.19667171	8.125063036	9.828374517	4.732055808	10.50731215	6.777105396	5.164397378	7.539922676	9.718103883	7.457051605	9.628677089	6.183560262	7.17397882	7.557740797	9.210287443	9.720625315	5.00706001	8.389981509	8.474869726	5.759959657	7.835602622	7.456547319	5.171793579	8.563287948	4.950748025	5.994957136	17.01983527	9.186081694	5.640779963	6.422928223	7.707345772	6.327618087	8.317700454	5.37771054	10.77609682	5.020843839	8.13195495	8.644478064	5.468818289	7.224962179
9.632038998	11.42528156	6.775928728	5.875945537	14.3681291	3.047234829	5.812909733	5.91746512	8.341065725	4.313834258	5.130778282	7.97175996	9.657589511	4.725500084	10.47688687	6.777441587	5.203059338	7.432173475	9.69070432	7.465960666	9.603630862	6.151622121	7.12489494	7.349638595	9.110943016	9.484283073	5.006555724	8.346276685	8.516893596	5.740628677	7.962178517	7.495377374	5.258026559	8.519246932	4.912422256	6.048243402	16.95848042	8.990418558	5.494873088	6.416876786	7.570516053	6.166750714	8.244578921	5.50075643	10.61438897	4.958144226	8.163052614	8.537569339	5.535552194	7.201916288
9.804000672	11.50075643	6.755084888	5.94015801	14.15834594	3.013279543	5.737098672	5.924020844	8.21264078	4.310976635	5.162380232	7.997310472	9.770381577	4.713061019	10.45402589	6.7063372	5.272146579	7.438897294	9.587157505	7.513867877	9.58177845	6.052950076	7.054294839	7.200874096	8.998319045	9.270465624	5.046226257	8.338208102	8.549840309	5.698100521	7.965036141	7.463775424	5.250630358	8.561943184	4.844679778	6.086401076	16.85274836	8.824340225	5.477391158	6.374012439	7.46394352	5.9702471	8.192469323	5.548495545	10.49857119	4.965540427	8.092956799	8.454698269	5.419902505	7.167019667
9.985375693	11.71625483	6.701798622	5.978147588	13.98066902	2.990922844	5.642797109	5.996974281	8.212304589	4.266767524	5.201882669	7.947386115	9.875609346	4.74869726	10.44814254	6.643469491	5.260884182	7.419566314	9.459236847	7.503277862	9.597579425	5.870734577	6.912758447	7.067406287	9.109598252	9.19667171	5.051269121	8.387628173	8.553874601	5.62901328	8.045890066	7.40073962	5.230290805	8.560094133	4.734745335	6.061691041	16.74651202	8.713061019	5.380231972	6.374012439	7.461926374	5.914775593	8.160194991	5.680450496	10.35753908	4.856782653	8.038325769	8.370482434	5.358211464	7.083745167
10.130274	11.7619768	6.832913095	5.932761809	13.74230963	3.00521096	5.505799294	6.006051437	8.148596403	4.21785174	5.26727181	8.015800975	9.993444276	4.764834426	10.39283913	6.505295008	5.224575559	7.425449655	9.373003866	7.534711716	9.556732224	5.914943688	6.865523617	6.975121869	9.229282232	9.089258699	5.004202387	8.452681123	8.534375525	5.594385611	8.062699613	7.300722811	5.213985544	8.598251807	4.583291309	6.07026391	16.6392671	8.698436712	5.318540931	6.404773912	7.415868213	5.849050261	8.143553538	5.569339385	10.20692553	4.791897798	7.990586653	8.276180871	5.309968062	7.029820138
10.23331652	11.87308791	6.827029753	5.843335014	13.55219365	3.029920995	5.32862666	6.042696251	8.222054127	4.2899647	5.239872247	7.956463271	10.01680955	4.732896285	10.40376534	6.475710203	5.132627332	7.364262901	9.29181375	7.540426963	9.600100857	5.855101698	6.799966381	6.962850899	9.31265759	9.027735754	5.099680619	8.378046731	8.451840645	5.484787359	7.998991427	7.240208438	5.174483106	8.613044209	4.479072113	5.933434191	16.49689023	8.555891747	5.350983359	6.389981509	7.400403429	5.740628677	8.164565473	5.696083375	10.10808539	4.78551017	7.996133804	8.170448815	5.245923685	7.0163725
10.30526139	11.9741133	6.911077492	5.763993949	13.28744327	2.982686166	5.247772735	5.972096151	8.341570012	4.319045218	5.102538242	7.98772903	9.995629518	4.73121533	10.36661624	6.470835435	5.07917297	7.366616238	9.26878467	7.530341234	9.619599933	5.883173643	6.804336863	6.900151286	9.358883846	9.184568835	5.188435031	8.417044881	8.487476887	5.486300219	7.988233317	7.135821146	5.205916961	8.667507144	4.475037821	5.788872079	16.35821146	8.49218356	5.360396705	6.419230123	7.4200706	5.59404942	8.140359724	5.723482938	10.10186586	4.738443436	8.003025719	8.197848378	5.23903177	7.002403765
10.2154984	11.95864851	6.860648849	5.902504623	13.02538242	3.031770045	5.224743654	5.883677929	8.389981509	4.380568163	5.096822995	7.948730879	10.06034628	4.695242898	10.29030089	6.546646495	5.01748193	7.385274836	9.168263574	7.482938309	9.656580938	5.941502774	6.711380064	6.850058833	9.460077324	9.2602118	5.149268785	8.474197344	8.511010254	5.493360229	7.911917969	7.073457724	5.213481257	8.549672214	4.535720289	5.751722979	16.27903849	8.379055303	5.342410489	6.4163725	7.367961002	5.532190284	8.051941503	5.792065893	9.962010422	4.626491847	7.994284754	8.243402252	5.136661624	7.000319381
10.130274	11.97327282	7.045385779	6.031097663	12.70432005	2.966212809	5.181375021	5.76617919	8.325937132	4.491511178	5.155992604	7.966549	10.06824676	4.685997647	10.04202387	6.685829551	5.058497226	7.390990082	9.041351488	7.510842158	9.646327114	5.773575391	6.702471004	6.911077492	9.504622626	9.314338544	5.150277358	8.615061355	8.666330476	5.618255169	7.971928055	7.032274332	5.168599765	8.524121701	4.549167927	5.682299546	16.1894436	8.350647168	5.472348294	6.40410153	7.309631871	5.496722138	7.940998487	5.850395024	9.761472516	4.549336023	7.931080854	8.257017986	5.132963523	7.036628005
9.973945201	12.11363254	7.046058161	5.973777105	12.53622458	3.005042864	5.137334006	5.673894772	8.383930072	4.57808035	5.069423433	7.926374181	10.13296352	4.667843335	9.916792738	6.747016305	5.044209111	7.318540931	9.00706001	7.637754244	9.53420743	5.639939486	6.604303244	6.862497899	9.437888721	9.466633048	5.119179694	8.573205581	8.847369306	5.597915616	7.804336863	6.986888553	5.13531686	8.556564128	4.464615902	5.641284249	16.07631535	8.342578585	5.331820474	6.417212977	7.279878971	5.492015465	7.927550849	5.866364095	9.585476551	4.596907043	7.904353673	8.31265759	5.102202051	7.038897294
9.830391662	12.26458228	7.098840141	6.027063372	12.26928896	2.998991427	5.039166246	5.56765843	8.390821987	4.603294671	5.170785006	7.939149437	10.25836275	4.637249958	9.86804505	6.774079677	5.046730543	7.344091444	8.963859472	7.548159355	9.442259203	5.605479913	6.749705833	6.734913431	9.480080686	9.487981173	5.181375021	8.644309968	9.037485292	5.581442259	7.883846025	6.958816608	5.271978484	8.596738948	4.409312489	5.65204236	16.02941671	8.206925534	5.33383762	6.476046394	7.2936628	5.475878299	7.997142377	5.890233653	9.464447806	4.607497058	7.845015969	8.05278198	5.078164397	6.998571188
9.590015129	12.52681123	7.082702975	5.89107413	12.01680955	2.987224744	4.949907547	5.505463103	8.389981509	4.631030425	5.211632207	7.909396537	10.27786183	4.696251471	9.803664481	6.812405446	5.151790217	7.330811901	8.972936628	7.553202219	9.476046394	5.62380232	6.645150445	6.582450832	9.362581947	9.554378887	5.23382081	8.637081862	9.08959489	5.525130274	7.688519079	6.928391326	5.347117163	8.570179862	4.432677761	5.608001345	15.98554379	8.077996302	5.446965877	6.465120188	7.276517062	5.383425786	8.091780131	5.954109934	9.292318037	4.651538074	7.738443436	7.974449487	5.095982518	6.959640276
9.296352328	12.77424777	7.010590015	5.886703648	11.72381913	2.986048075	4.94200706	5.478567827	8.434526811	4.569003194	5.330643806	8.068751051	10.22860985	4.71188435	9.795091612	6.796436376	5.161875946	7.325096655	8.998655236	7.323247605	9.502773575	5.659270466	6.742141536	6.493360229	9.497562616	9.608505631	5.224071272	8.718440074	9.281896117	5.399394856	7.627332325	6.946881829	5.393007228	8.650025214	4.49554547	5.603126576	15.86955791	8.063876282	5.398554379	6.378046731	7.230290805	5.448983022	8.165405951	5.954109934	9.192637418	4.573373676	7.6765843	7.995629518	5.159018322	6.871491007
9.030929568	13.00621953	6.956295176	5.835434527	11.37518911	3.110438729	4.86098504	5.459236847	8.452344932	4.614388973	5.431164902	7.978651874	10.29652042	4.704151958	9.821650698	6.757942511	5.109430156	7.337703816	9.013279543	7.366280047	9.534711716	5.589174651	6.67473525	6.34795764	9.536896957	9.518910741	5.238359388	8.680618591	9.339720962	5.455874937	7.633888048	6.954950412	5.402756766	8.678937637	4.518406455	5.639099008	15.81341402	7.948226593	5.36207766	6.381576736	7.249789881	5.524289797	8.205412674	5.983694739	9.204404102	4.521095983	7.716927215	8.083711548	5.154143554	6.882131451
8.852580266	13.09715919	6.902840814	5.805849723	11.06505295	3.140864011	4.808203059	5.478567827	8.504958817	4.676248109	5.409816776	7.827197848	10.31904522	4.678097159	9.772230627	6.752899647	5.178349302	7.332492856	8.94200706	7.481257354	9.623970415	5.797276853	6.670532863	6.174315011	9.524625988	9.356362414	5.265590856	8.785846361	9.292318037	5.498066902	7.683476214	7.055807699	5.311817112	8.678265255	4.46209447	5.740292486	15.81290973	7.873256009	5.340393343	6.377038158	7.227433182	5.489998319	8.213313162	5.845520256	9.109934443	4.482434023	7.721465793	8.133635905	5.161035468	6.887207934
8.659606657	13.23012271	6.899646999	5.86468314	10.87560935	3.14422592	4.808203059	5.496554043	8.437720625	4.658934275	5.442091108	7.833417381	10.48008069	4.583795596	9.717263406	6.675407632	5.179862162	7.308119012	8.858799798	7.513195495	9.562111279	5.914943688	6.659774752	6.097495377	9.599932762	9.44831064	5.282064212	8.831568331	9.233316524	5.621617079	7.665321903	7.091107749	5.259035132	8.706505295	4.523953606	5.877962683	15.77929064	7.82787023	5.30593377	6.427466801	7.199865524	5.554546983	8.15464784	5.855101698	9.050428643	4.518070264	7.921163221	8.205748865	5.173306438	6.903782148
8.477054967	13.31753236	6.850058833	5.965204236	10.65456379	3.011094302	4.76433014	5.550008405	8.433854429	4.659774752	5.449151118	7.79257018	10.41452345	4.654731888	9.731383426	6.754916793	5.343923348	7.21448983	8.765506808	7.635905194	9.42528156	5.853252648	6.689863843	6.152630694	9.643637586	9.581442259	5.27584468	8.870566482	9.145906875	5.643973777	7.695747184	7.050260548	5.270297529	8.61859136	4.577576063	5.959657085	15.83778786	7.781812069	5.335182384	6.483946882	7.158682131	5.532190284	8.154143554	5.781643974	9.069255337	4.54126744	7.968229955	8.293998991	5.137670197	6.923163557
8.261220373	13.41217011	6.965204236	6.040847201	10.59068751	2.957639939	4.755084888	5.653219028	8.410657253	4.627668516	5.342578585	7.835602622	10.50748025	4.587493696	9.718103883	6.91376702	5.303748529	7.12489494	8.492519751	7.664985712	9.381912927	5.803832577	6.670364767	6.251134644	9.605479913	9.473188771	5.353504791	8.879139351	9.006891915	5.680618591	7.744326778	6.9702471	5.385611027	8.644478064	4.465624475	5.951756598	15.91225416	7.753740124	5.350479072	6.484114977	7.213985544	5.477054967	8.206421247	5.757774416	8.888048411	4.609009918	7.985207598	8.2230627	5.10892587	6.977088586
8.16876786	13.39754581	7.048075307	6.085896789	10.39452009	3.041351488	4.765338712	5.699277189	8.297697092	4.677424777	5.229282232	7.889729366	10.37771054	4.577912254	9.773407295	6.981005211	5.247100353	7.125567322	8.419230123	7.714405782	9.371659102	5.732391999	6.654563792	6.26727181	9.565641284	9.439569676	5.324592368	8.875273155	8.99293999	5.642124727	7.588670365	6.906538914	5.441418726	8.701966717	4.47991259	5.948898975	16.00100857	7.818456884	5.44125063	6.503614053	7.261052278	5.509497395	8.328458564	5.792065893	8.880988401	4.64162044	7.917801311	8.318540931	5.081862498	6.962783661
7.929231804	13.38056816	7.029920995	6.108421583	10.21465793	3.015128593	4.768868717	5.658598084	8.282400403	4.636577576	5.173474534	7.959993276	10.27063372	4.553034123	9.918977979	7.083039166	5.249957976	7.095814423	8.392671037	7.589006556	9.356698605	5.783324929	6.571524626	6.377542444	9.485627837	9.373171962	5.391998655	8.95948899	8.96469995	5.618759455	7.566145571	6.858799798	5.494704992	8.723314843	4.417044881	5.868885527	16.07900487	7.816607833	5.465960666	6.482097832	7.296184233	5.608841822	8.331316188	5.727853421	8.836275004	4.633888048	7.941334678	8.520423601	5.097831568	7.003630862
7.655068079	13.31450664	7.069087242	6.057488654	10.01832241	3.090435367	4.677592873	5.641788536	8.213649353	4.654059506	5.066902	8.125063036	10.22121365	4.627836611	9.905362246	7.031265759	5.275004202	7.07396201	8.420238696	7.564128425	9.340729534	5.727853421	6.558245083	6.351823836	9.311985208	9.649184737	5.369978148	8.835938813	8.978988065	5.579425113	7.497226425	6.780131114	5.508825013	8.742982014	4.315347117	5.742141536	16.10237015	7.713733401	5.358211464	6.472516389	7.363422424	5.59404942	8.285426122	5.554546983	8.869221718	4.631702807	7.916960834	8.645318541	5.039838628	6.912691209
7.40595058	13.15464784	7.1598588	6.029248613	9.917801311	3.114809212	4.645654732	5.653723315	8.270801815	4.65540427	5.114977307	8.060682468	10.20911077	4.67137334	9.98957808	7.020171457	5.178853589	7.089258699	8.482097832	7.6096823	9.301059002	5.672550008	6.445284922	6.244578921	9.345604303	9.584636073	5.321734745	8.98957808	9.031265759	5.543452681	7.483610691	6.761640612	5.55353841	8.824844512	4.299546142	5.731047235	16.17246596	7.733400572	5.198016473	6.422423937	7.320558077	5.679778114	8.222390318	5.373340057	8.740292486	4.742645823	7.832744999	8.730879139	4.963859472	6.900117667
7.280215162	13.08774584	7.106908724	6.026054799	9.837283577	3.245923685	4.645318541	5.744158682	8.330307615	4.754076315	5.113296352	8.103042528	10.15582451	4.682803833	9.977139015	7.118003026	5.120860649	7.039670533	8.458396369	7.722474365	9.32862666	5.735922004	6.438561103	6.133131619	9.427298706	9.615061355	5.285089931	8.970751387	8.94015801	5.50075643	7.365103379	6.797108758	5.625315179	8.81375021	4.265086569	5.809715919	16.12976971	7.662800471	5.17734073	6.500588334	7.22154984	5.751050597	8.220877458	5.326105228	8.6096823	4.803664481	7.764498235	8.735585813	4.865187426	6.936594386
7.137670197	12.84955455	6.985711884	6.054294839	9.698772903	3.258530846	4.66767524	5.8364431	8.183392167	4.807362582	5.220036981	8.036644814	10.26323752	4.635400908	9.879475542	7.083039166	5.070432005	6.986216171	8.44125063	7.775424441	9.338376198	5.812909733	6.432845856	6.097495377	9.393007228	9.769541099	5.2565137	9.03160195	8.851907884	5.508656917	7.308959489	6.81559926	5.710875777	8.806858296	4.310976635	5.931080854	16.12186922	7.728357707	5.200874096	6.53941839	7.201546478	5.9033451	8.281728022	5.193141704	8.576231299	4.913935115	7.790553034	8.925365608	4.80484115	6.963136662
7.060346277	12.64447806	7.130273996	6.136157337	9.666498571	3.265927047	4.608337536	5.865523617	8.219868886	4.83493024	5.249285594	7.989409985	10.39485628	4.619599933	9.886031266	7.079677257	5.131282568	6.972432342	8.465456379	7.772398722	9.393175324	5.729702471	6.527651706	6.108253488	9.298033283	9.787863506	5.161539755	9.125399227	8.720289124	5.542444108	7.322407127	6.804336863	5.872751723	8.899646999	4.345940494	6.007564297	16.15027736	7.765170617	5.146747352	6.610522777	7.187090267	5.974281392	8.382249117	5.297865187	8.48142545	4.836275004	7.82938309	9.052109598	4.750378215	7.005026055
6.999495714	12.37485292	7.172297865	6.209446966	9.661455707	3.234493192	4.598251807	5.818624979	8.103378719	4.887880316	5.394856278	7.938813246	10.57270129	4.556732224	9.931248949	7.024373844	5.234493192	6.944024206	8.575558917	7.758278702	9.441754917	5.72566818	6.57808035	6.166078332	9.371322911	9.836779291	5.232812237	9.256345604	8.766011094	5.601781812	7.334005715	6.768364431	6.001680955	9.000168095	4.410993444	5.988737603	16.18187931	7.873928391	5.30408472	6.625987561	7.237518911	6.066397714	8.458564465	5.498571188	8.411329635	4.823331652	7.935619432	9.163220709	4.8066902	7.032089427
6.807530677	12.13800639	7.215834594	6.20742982	9.681290973	3.348125735	4.72936628	5.696755757	7.99478904	4.818456884	5.393847705	7.850395024	10.76180871	4.520927887	10.04303244	7.077660111	5.245419398	6.961169945	8.665826189	7.705832913	9.503950244	5.727181039	6.45503446	6.204404102	9.470163053	9.954950412	5.231131283	9.336359052	8.839468818	5.605311817	7.32862666	6.81005211	6.022188603	9.080013448	4.358211464	6.001344764	16.17212977	7.92973609	5.325096655	6.664985712	7.262901328	6.102874433	8.463607329	5.55538746	8.474029249	4.831736426	7.980332829	9.320221886	4.889561271	7.136981005
6.692889561	11.88670365	7.234325097	6.182215498	9.701462431	3.384266263	4.81005211	5.675911918	8.018826694	4.904857959	5.536224576	7.900487477	10.80904354	4.511346445	10.07345772	7.144898302	5.195999328	6.923348462	8.754076315	7.698940998	9.506975962	5.703815767	6.281728022	6.156328795	9.59926038	9.97545806	5.146747352	9.297528996	8.775928728	5.648176164	7.149773071	6.786182552	5.982854261	9.071776769	4.357034796	6.151117835	16.11279207	7.984199025	5.381576736	6.646159018	7.322575223	6.062531518	8.468818289	5.543620777	8.50445453	4.940830392	8.023365271	9.487308791	4.958480417	6.995780803
6.543620777	11.69373004	7.293830896	6.202050765	9.605479913	3.452008741	4.912422256	5.721297697	8.002185241	4.835770718	5.647671878	7.935115145	10.90788368	4.575390822	10.15397546	7.230795092	5.216506976	6.805345436	8.878635065	7.713061019	9.514540259	5.721129602	6.162044041	6.099176332	9.73642629	10.05631199	5.024710035	9.266431333	8.892250798	5.599092284	7.04757102	6.86132123	6.084552026	8.920658934	4.45167255	6.323583796	16.07698773	7.949403261	5.317700454	6.556732224	7.31299378	6.115145403	8.436880148	5.50630358	8.483442595	5.025382417	8.090603463	9.602622289	4.979156161	7.105395865
6.40073962	11.46159018	7.471339721	6.184568835	9.609009918	3.467977811	4.89292318	5.737434863	7.932257522	4.79963019	5.797276853	7.944192301	11.00571525	4.643973777	10.12607161	7.172297865	5.263069423	6.699277189	8.90670701	7.719280551	9.526306942	5.736930577	6.140191629	6.162884518	9.826189276	9.959152799	5.007396201	9.293158514	8.993612372	5.513867877	7.077828206	6.823331652	6.136157337	8.933098	4.580769877	6.398050092	16.03647672	7.864515045	5.341570012	6.478567827	7.295007564	6.102706337	8.345772399	5.573205581	8.411329635	5.113128257	8.195999328	9.651706169	4.979828543	7.153050933
6.406622962	11.38241721	7.752899647	6.228273659	9.547991259	3.478904017	4.813918306	5.62228946	8.006891915	4.755252984	5.925533703	7.944696588	11.06959153	4.696251471	10.23348462	7.312153303	5.328794755	6.615733737	8.990754749	7.768700622	9.577912254	5.785678265	6.060850563	6.30929568	9.841317869	9.955454698	5.005042864	9.319045218	8.892586989	5.575390822	7.00184905	6.806185914	6.206421247	8.90855606	4.50781644	6.440410153	16.07396201	7.806185914	5.243738443	6.339384771	7.311985208	6.107749202	8.341738107	5.614557068	8.419566314	5.180198353	8.189107413	9.778954446	4.943015633	7.219902505
6.360732896	11.2788704	7.85762313	6.227096991	9.520423601	3.43049252	4.827029753	5.61859136	8.004874769	4.784165406	6.114304925	7.925029417	11.14288116	4.752731552	10.29114137	7.344259539	5.414691545	6.573541772	8.966885191	7.792065893	9.5501765	5.775256346	6.011262397	6.323079509	9.773071104	9.892418894	5.000672382	9.278029921	8.778954446	5.647335687	7.058161035	6.853252648	6.218019835	8.937132291	4.478735922	6.322575223	16.05395865	7.839300723	5.177845016	6.270129434	7.357202891	6.223735082	8.328962851	5.501596907	8.472516389	5.315851404	8.183896453	9.860312658	4.858463607	7.325853085
6.312489494	11.12119684	8.051941503	6.231635569	9.591864179	3.40258867	4.812237351	5.599764666	8.059337704	4.858967894	6.28811565	7.957808035	11.21953269	4.779290637	10.33434191	7.480584972	5.574382249	6.553874601	9.034795764	7.884686502	9.566817953	5.810724492	6.031770045	6.276348966	9.726172466	10.0964868	5.020339553	9.366111952	8.630021852	5.683308119	6.977475206	6.84535216	6.233316524	8.932761809	4.472180198	6.316019499	16.11329635	7.824844512	5.113800639	6.180198353	7.343587158	6.232139855	8.47621449	5.477727349	8.463103043	5.320053791	8.211296016	9.925533703	4.901832241	7.442276013
6.238191293	11.03614053	8.099344428	6.316859976	9.631870903	3.408303917	4.763825853	5.690031938	8.145066398	4.882669356	6.584636073	7.926710371	11.10001681	4.814086401	10.35989242	7.610186586	5.700958144	6.570347958	8.999831905	7.89813414	9.579761304	5.843671205	6.096822995	6.294335182	9.809884014	10.05496722	5.046562447	9.278534207	8.587157505	5.752731552	6.975121869	6.846024542	6.218356026	9.050764834	4.546814591	6.358883846	16.25331989	7.981509497	5.091275845	6.129601614	7.281896117	6.170953101	8.572197008	5.549336023	8.467809716	5.482602118	8.183560262	10.04942007	4.980837115	7.54422592
6.292486132	10.80164734	8.232980333	6.176836443	9.710539586	3.470331148	4.84350311	5.779122542	8.165910237	4.889056984	6.816439738	7.946881829	11.03647672	4.816271642	10.26508657	7.615397546	5.783493024	6.599092284	9.015296689	7.906370819	9.594385611	5.95612708	6.084215835	6.344427635	9.955958985	10.29769709	5.04908388	9.237687006	8.475878299	5.797276853	6.934274668	6.809379728	6.355690032	9.051101025	4.556396033	6.315851404	16.30273996	7.99293999	5.259539418	6.181206926	7.303244243	6.240544629	8.608673727	5.535047907	8.433182047	5.53420743	8.21785174	10.19952933	4.964531854	7.67584468
6.312489494	10.62144898	8.32677761	6.27399563	9.766347285	3.481257354	4.914775593	5.849722642	8.194150277	4.793914944	7.069759623	7.983022357	11.01630526	4.800470667	10.12691209	7.619599933	5.867540763	6.595226088	8.995965709	7.804673054	9.59220037	6.034291478	6.052950076	6.226424609	9.908219869	10.48176164	5.069591528	9.166582619	8.3568667	5.801815431	6.794083039	6.769709195	6.495377374	9.122037317	4.547318877	6.293830896	16.31904522	8.10186586	5.275004202	6.154984031	7.336190956	6.211968398	8.593377038	5.638426626	8.304757102	5.59926038	8.270969911	10.50445453	4.980332829	7.75910237
6.284921836	10.43015633	8.599092284	6.198016473	9.70482434	3.552361741	4.947722306	5.833249286	8.059169608	4.706505295	7.227096991	8.048747689	11.14237687	4.743318205	10.1413683	7.704992436	5.802824004	6.615397546	9.099176332	7.895108422	9.547318877	6.059169608	6.048075307	6.158850227	9.871406959	10.59135989	5.030089091	9.010590015	8.29181375	5.750210119	6.649184737	6.63456043	6.58177845	9.195495041	4.710371491	6.298705665	16.26054799	8.096991091	5.293158514	6.059505799	7.346276685	6.444780635	8.477559254	5.689191461	8.102202051	5.721129602	8.220877458	10.82484451	5.012775256	7.891578417
6.301059002	10.37754244	8.906202723	6.286266599	9.835098336	3.511850731	4.838796436	5.76987729	7.982349975	4.607665154	7.370818625	8.102033955	11.23197176	4.691712893	10.13935115	7.804168768	5.837955959	6.517902168	9.24424273	7.883173643	9.460413515	5.996301899	6.056648176	6.16691881	9.834257858	10.70347958	4.996974281	8.952260884	8.401916288	5.779290637	6.542780299	6.595394184	6.670700958	9.209951252	4.760800134	6.253656077	16.22642461	8.103042528	5.425953942	6.07396201	7.42343251	6.641284249	8.389813414	5.750378215	8.039670533	5.727853421	8.254496554	11.20978316	5.087409649	7.872213817
6.342410489	10.38224912	8.986888553	6.286770886	9.886703648	3.526306942	4.763489662	5.696251471	7.925533703	4.565305093	7.546646495	8.313666162	11.18339217	4.633215666	10.13262733	7.818120693	5.9033451	6.357539082	9.318540931	7.910741301	9.44276349	5.954782316	6.089258699	6.10186586	9.851403597	10.85526979	4.976802824	8.918305598	8.200033619	5.662800471	6.571692721	6.603462767	6.886703648	9.33232476	4.727853421	6.165405951	16.32593713	8.127752563	5.409984871	6.053454362	7.426794419	6.81375021	8.327954278	5.683140024	8.036308623	5.806017818	8.247436544	11.52361741	5.096318709	7.984804169
6.556059842	10.4088082	8.969406623	6.347789544	9.88922508	3.584299882	4.687678601	5.722810556	7.875777442	4.529164565	7.917128929	8.371827198	11.28475374	4.660447134	10.21045554	7.915111783	6.018154312	6.271810388	9.396537233	7.884686502	9.496385947	5.907547487	6.074298201	6.158514036	9.796940662	10.87443268	5.052613885	9.023365271	8.054799126	5.608001345	6.458396369	6.652546646	6.965204236	9.24794083	4.740628677	6.104219197	16.32560094	8.100689191	5.318709027	6.042360061	7.505967389	6.972096151	8.272987057	5.606656581	7.967725668	5.947722306	8.314674735	11.91124559	5.057152463	8.002773575
6.735249622	10.40460582	9.075138679	6.353000504	9.929399899	3.712724828	4.623129938	5.592704656	8.010590015	4.50781644	8.058833417	8.476718776	11.31669188	4.693057657	10.28492184	7.849050261	6.021684317	6.173306438	9.49924357	8.039838628	9.520423601	5.944192301	6.088586317	6.188435031	9.838460245	10.87813078	5.146074971	9.152462599	7.962850899	5.678937637	6.549167927	6.706505295	7.085056312	9.267608001	4.7100353	6.155152126	16.4908388	8.101025382	5.321902841	6.042191965	7.553370314	7.100184905	8.18103883	5.685661456	7.895612708	6.00184905	8.407463439	12.07244915	4.976130442	8.027735754
6.904857959	10.60732896	9.195326946	6.36392671	9.940998487	3.741469154	4.624642797	5.566817953	7.841485964	4.643637586	8.294167087	8.595730375	11.17767692	4.746343923	10.31349807	7.932257522	6.159354513	6.165574046	9.617078501	8.120692553	9.468314002	5.854765507	6.174315011	5.955958985	9.901664145	10.7843335	5.171793579	9.113128257	7.806185914	5.700453858	6.488653555	6.760295848	7.17582787	9.281391831	4.729702471	6.18440074	16.66902	8.064044377	5.163052614	6.020675744	7.539082199	7.208606488	8.170953101	5.779458733	7.933602286	6.11262397	8.3866196	12.43166919	4.921331316	8.072247437
7.213649353	10.66464952	9.35131955	6.361237183	9.903177005	3.705160531	4.559421752	5.524625988	7.774920155	4.651033787	8.431164902	8.645654732	11.14657926	4.747520592	10.42360061	7.959152799	6.250294167	6.154311649	9.720793411	8.200706001	9.518070264	5.703983863	6.153975458	5.829551185	9.754580602	10.90099176	5.205748865	9.077155825	7.803832577	5.704320054	6.469658766	6.735753908	7.274836107	9.251470835	4.902840814	6.189779795	16.87476887	8.034123382	5.197344091	6.141704488	7.540258867	7.245755589	8.237518911	5.716591024	7.780971592	6.068751051	8.430324424	12.79509161	4.811228778	8.211027063
7.452513027	10.79660447	9.65389141	6.374852916	9.908219869	3.761976803	4.588334174	5.571692721	7.816607833	4.683476214	8.705664818	8.72600437	11.17397882	4.84165406	10.54395697	8.036644814	6.236678433	6.21633888	9.816103547	8.229282232	9.60110943	5.631366616	6.039838628	5.789880652	9.917128929	11.18120693	5.237014624	9.025046226	7.826357371	5.634224239	6.23012271	6.691712893	7.411329635	9.356026223	4.983358548	6.173138343	17.13733401	8.076651538	5.253992268	6.25500084	7.581610355	7.308287107	8.184064549	5.691712893	7.743654396	6.281896117	8.45873256	13.20474029	4.820474029	8.223768701
7.768532526	10.94923517	9.8029921	6.3531686	9.883509834	3.811564969	4.536224576	5.610690872	7.715078164	4.713061019	9.017650025	8.805177341	11.13498067	4.933938477	10.49268785	8.049756262	6.256681795	6.18809884	9.98066902	8.163893091	9.511178349	5.63607329	6.044713397	5.903849386	9.971087578	11.56816272	5.360900992	9.008572869	7.682299546	5.583459405	6.142713061	6.759623466	7.520423601	9.305093293	5.032778618	6.099512523	17.25063036	8.18103883	5.215498403	6.220541267	7.612035636	7.33232476	8.074970583	5.616238023	7.68549336	6.242225584	8.449151118	13.5353841	4.865019331	8.290267272
8.174483106	10.99209951	9.912086065	6.287611363	9.963523281	3.766515381	4.563119852	5.565305093	7.624138511	4.730374853	9.33753572	8.97730711	11.18423264	5.027567658	10.47033115	8.095478232	6.329635233	6.084215835	10.29181375	8.204067911	9.430324424	5.568835098	6.05799294	5.940662296	9.893763658	11.62750042	5.368465288	8.969238527	7.719280551	5.654563792	6.148932594	6.718608169	7.561943184	9.288956127	4.997814759	6.053622458	17.30072281	8.285594218	5.215162212	6.250966549	7.677929064	7.483442595	8.04572197	5.668347621	7.65725332	6.259539418	8.42191965	13.90939654	4.954950412	8.340544629
8.665153807	11.13514876	10.03210624	6.308287107	9.895108422	3.786854934	4.554042696	5.489157842	7.6133804	4.835770718	9.625987561	9.029416709	11.05395865	5.141536393	10.47167591	8.167086905	6.51857455	5.981005211	10.47789544	8.118507312	9.381072449	5.610858968	6.127584468	5.929567995	9.942511346	11.70045386	5.365103379	9.068582955	7.835098336	5.587661792	6.119011599	6.88737603	7.832913095	9.192805514	5.017145739	6.086401076	17.38796436	8.371154816	5.230963187	6.154984031	7.742309632	7.717263406	8.077828206	5.595394184	7.573205581	6.37249958	8.440914439	14.20927887	4.941502774	8.400067238
9.022188603	11.23852748	10.1376702	6.385274836	9.797613044	3.832240713	4.574550345	5.431332997	7.478399731	5.014624307	9.835266431	9.140023533	11.0892587	5.138846865	10.43284586	8.193982182	6.700285762	5.856950748	10.59556228	8.134308287	9.39552866	5.680114305	6.170953101	5.897966045	10.15901832	11.67372668	5.451840645	9.044545302	7.872079341	5.50445453	6.031097663	6.99815095	7.98587998	9.061018659	4.955286603	6.054294839	17.38359388	8.503109766	5.161371659	6.221886031	7.757438225	7.9033451	8.058329131	5.631030425	7.535216003	6.520255505	8.542276013	14.55118507	5.01933098	8.408438393
9.395192469	11.43519919	10.37670197	6.405446293	9.709699109	3.823331652	4.515380736	5.388972937	7.451168264	5.1598588	10.18725836	9.244747016	11.07917297	5.194318373	10.4980669	8.240712725	6.821314507	5.7100353	10.75054631	8.216843167	9.384434359	5.63792234	6.082366784	5.845520256	10.21751555	11.57017986	5.433518238	9.068751051	7.944024206	5.545637922	5.942847537	7.070600101	8.135989242	8.952597075	4.914607497	6.007564297	17.47117163	8.543788872	5.088754413	6.181375021	7.871406959	7.941334678	8.108757774	5.822995461	7.431669188	6.689359556	8.54311649	14.83896453	5.026222895	8.390452177
9.664985712	11.7510506	10.66767524	6.463775424	9.765338712	3.895276517	4.37955959	5.362581947	7.482265927	5.335014288	10.5501765	9.315010926	11.11111111	5.220709363	10.55925366	8.242225584	7.055639603	5.62565137	10.91057321	8.285089931	9.393175324	5.640779963	6.065893427	5.663809044	10.28677089	11.55555556	5.512691209	9.015128593	7.92267608	5.548999832	5.907715582	7.061859136	8.279878971	8.913262733	4.952933266	5.955118507	17.4720121	8.756597748	5.04202387	6.223398891	7.925029417	8.158850227	8.174483106	5.879475542	7.429315851	6.8401412	8.554883174	15.09178013	5.030425282	8.413851067
9.886031266	11.92755085	10.99109094	6.619263742	9.754412506	3.839973105	4.285762313	5.366616238	7.380736258	5.427466801	10.92822323	9.386787695	11.13245924	5.28660279	10.5426122	8.280215162	7.229282232	5.569003194	11.1265759	8.275172298	9.439737771	5.499747857	6.060850563	5.515716927	10.30879139	11.62514708	5.598083712	8.920322743	8.056648176	5.503445957	5.79441923	7.018154312	8.533535048	8.927382753	5.100857287	5.927550849	17.52176836	8.921835603	5.020171457	6.281391831	14.13649353	8.2565137	8.174483106	5.739620104	7.35165574	6.955622794	8.57102034	15.42561775	4.990250462	8.383123214
10.10186586	12.1600269	10.99361237	6.660110943	9.789880652	3.806858296	4.314338544	5.511682636	7.264582283	5.605311817	11.22003698	9.287443268	11.07883678	5.373508153	10.49537737	8.416540595	7.385274836	5.572365103	11.13414019	8.161035468	9.518406455	5.475878299	5.991427131	5.530005043	10.1709531	11.79744495	5.71524626	8.914271306	7.889056984	5.434022525	5.781139687	7.079509161	8.880820306	8.778954446	5.230458901	5.85762313	17.59606657	8.946713733	4.871911246	6.230626996	14.41435535	8.42713061	8.059505799	5.736594386	7.114473021	7.137670197	8.67843335	15.74567154	5.025886704	8.419616742
10.36258195	12.36527147	10.92704656	6.730038662	9.755084888	3.747856783	4.310472348	5.541603631	7.247604639	5.763657758	11.49016641	9.179357875	11.066902	5.433013952	10.39199866	8.482602118	7.49369642	5.587997983	11.2118003	8.149100689	9.543620777	5.650697596	5.977643301	5.50781644	10.18456884	11.94083039	5.780635401	8.811396873	7.682467642	5.52899647	5.695242898	7.195495041	9.147083543	8.759287275	5.256009413	5.868381241	17.68364431	9.073625819	4.774247773	6.187258363	14.55370651	8.430828711	7.919818457	5.807362582	7.115649689	7.15128593	8.745671541	15.99714238	5.060850563	8.406875105
10.64767188	12.68095478	10.84535216	6.914607497	9.843671205	3.681122878	4.30929568	5.65725332	7.287779459	6.000672382	11.77139015	9.218524122	11.11598588	5.477559254	10.39670533	8.525466465	7.666666667	5.541099344	11.2788704	8.07396201	9.539922676	5.596066566	5.971928055	5.471844007	10.11564969	12.00991763	5.863002185	8.895276517	7.557572701	5.512691209	5.649857119	7.248613212	9.324928559	8.759455371	5.304420911	5.920658934	17.79324256	9.199193142	11.91359892	6.141704488	14.66347285	8.795259708	7.776264918	5.814758783	7.162044041	7.194318373	8.733064381	16.598588	5.081526307	8.403378719
10.94335182	12.86552362	10.98672046	6.896789376	9.786854934	3.633719953	4.262901328	5.738779627	7.214153639	6.208774584	12.03866196	9.196839805	11.19499075	5.549672214	10.4721802	8.626996134	7.925029417	5.505126912	11.32913095	8.146074971	9.644814254	5.640107581	5.907547487	5.416876786	10.2008741	12.22844175	5.909396537	8.989746176	7.56429652	5.505295008	5.598419903	7.352160027	9.581610355	8.614893259	5.242729871	5.922507985	17.78971256	9.262565137	12.02067574	6.091275845	14.85627837	8.892418894	7.703479576	5.928559422	7.285762313	7.349470499	8.751891074	16.94738612	5.109598252	8.491174987
11.2156665	13.20776601	11.08001345	6.97730711	9.800638763	3.667339049	4.248613212	5.703143385	7.180534544	6.496385947	12.25012607	9.292486132	11.33551857	5.612035636	10.46949067	8.560934611	8.198184569	5.482938309	11.57337368	8.116153975	9.772903009	5.599764666	5.890906035	5.410993444	10.41132964	12.44007396	6.05614389	9.053118171	7.453689696	5.453185409	5.554715078	7.584299882	9.718776265	8.576063204	5.331652379	5.872751723	17.76483443	9.334341906	12.14439402	6.07547487	15.04151958	9.135148764	7.750042024	5.730038662	7.155656413	7.523113128	8.8698941	17.52260884	5.125567322	8.555942175
11.46327114	13.39468818	11.25113464	7.147083543	9.941838965	3.81559926	4.171289292	5.825012607	7.156160699	6.779794924	12.58951084	9.350479072	11.49621785	5.734241049	10.52328122	8.547823164	8.337871911	5.426962515	11.76399395	8.369810052	9.962682804	5.732223903	5.883509834	5.35837956	10.56597748	12.74449487	6.18440074	9.054967221	7.319045218	5.556732224	5.610018491	7.780131114	10.02639099	8.495209279	5.383089595	5.799798285	17.83358548	9.379055303	12.30795092	6.075811061	15.13161876	9.324256178	7.832240713	5.760800134	7.211464112	7.56950748	8.96469995	17.90267272	5.184232644	8.682669356
11.63388805	13.6468314	11.28962851	7.320894268	10.17162548	3.814254497	4.179694066	5.958312321	7.181711212	7.039502437	12.79475542	9.354177173	11.58648512	5.930576567	10.55168936	8.509329299	8.527483611	5.385442932	11.89477223	8.406791057	10.09699109	5.762649185	5.955958985	5.46579257	10.85846361	12.60396705	6.369810052	9.043704824	7.295848042	5.572028912	5.586317028	7.966212809	10.28189612	8.376701967	5.364430997	5.65540427	17.88821651	9.533198857	12.54681459	6.139855438	15.21768364	9.556059842	7.848377879	5.646663305	7.251470835	7.653555219	9.152630694	18.22860985	5.24794083	8.767490335
11.83156833	13.90637082	11.32123046	7.36207766	10.27702135	3.773911582	4.104891578	5.886535552	7.224575559	7.244578921	12.92217179	9.408976299	11.60732896	6.050596739	10.46596067	8.60295848	10.98066902	5.4200706	11.95595898	8.418725836	10.20205076	5.807530677	5.991259035	5.536224576	11.033451	12.79996638	6.479072113	9.038830055	7.20558077	5.572028912	5.514035972	8.061859136	10.60850563	8.355690032	5.385611027	5.508656917	17.96688519	9.533198857	12.6878467	6.202386956	15.33921668	9.861657421	7.879643638	5.651033787	7.115313498	7.69591528	9.283072785	18.52513027	5.317028072	8.862985376
11.96083375	14.30257186	11.25483274	7.570516053	10.4051101	3.739452009	4.025718608	5.943519919	7.296184233	7.393847705	13.11766683	9.306438057	11.70885863	6.222054127	10.44713397	8.490502605	11.17448311	5.471844007	12.08404774	8.344427635	10.36779291	5.835434527	5.959320894	5.584299882	11.2862666	12.80467305	6.804336863	8.979492352	7.1970079	5.650697596	5.433854429	8.155824508	10.765843	8.338208102	5.376533871	5.518070264	18.02824004	9.581610355	12.86888553	6.283577072	15.40628677	10.18036645	7.793914944	5.622793747	7.143217347	7.81190116	9.373844344	18.79845352	5.353000504	8.915515213
12.03983863	14.52849218	11.12489494	7.812237351	10.38611531	3.831736426	4.006723819	6.000168095	7.408303917	7.439905867	13.33047571	9.46915448	11.66011094	7.91040511	10.4832745	8.465456379	11.41149773	5.488317364	12.12976971	8.417885359	10.34442763	5.789880652	5.970583291	5.617750883	11.52328122	12.83308119	7.004538578	8.872415532	7.28811565	5.663977139	5.4869726	8.324256178	10.99949571	8.366111952	5.40964868	5.535888385	18.02168432	9.635737099	13.15464784	6.364767188	15.55874937	10.44646159	7.68549336	5.690872416	7.139519247	7.831568331	9.378887208	19.13985544	5.469658766	9.106824676
12.07698773	14.89712557	11.12926542	8.021684317	10.41838965	3.802487813	3.875777442	6.108085393	7.468986384	7.506471676	13.55723651	9.647335687	11.66515381	8.12304589	10.50159691	8.513363591	11.65204236	5.491511178	12.17650025	8.413851067	10.53504791	5.624474702	5.928895613	5.663640948	11.86182552	12.88216507	7.227096991	8.919482266	7.226928896	5.597747521	5.557908892	8.462766852	11.26811229	8.436543957	9.068751051	5.551857455	18.08337536	9.784333501	13.3903177	6.426794419	15.74836107	10.72768533	7.608673727	5.814758783	7.084047739	7.967221382	9.438729198	19.3531686	5.542612204	9.300067238
12.12203732	15.08068583	11.19499075	8.116826357	10.52294503	3.822827366	3.800134476	6.088922508	7.562783661	7.547655068	13.69944528	9.658934275	11.78651874	8.41301059	10.42578585	8.626155656	11.8325769	5.570179862	12.28408136	8.292318037	10.6801143	5.578752732	5.896621281	5.644646159	11.92267608	13.01294335	7.321734745	8.918473693	7.241889393	5.56950748	5.519751219	8.596907043	11.57774416	8.501933098	9.328290469	5.58698941	18.05295008	9.871575055	13.59135989	6.461758279	15.90586653	10.74415868	7.612203732	5.989241889	6.96839805	7.960161372	9.570179862	19.47436544	5.542612204	9.529954614
12.03193814	15.24928559	11.21499412	8.264414187	10.5836275	3.779290637	3.761808707	6.090099176	7.561775088	7.560430324	13.97629854	9.688519079	11.87023029	8.620944697	10.36392671	8.717935788	12.02908052	5.65725332	12.39737771	8.28660279	10.88401412	5.527651706	5.951252311	5.705160531	12.0149605	13.23012271	7.493024038	8.947890402	7.425785846	5.53790553	5.575222727	8.656580938	11.92049084	8.505295008	9.468650193	5.566649857	18.08858632	9.997814759	13.78971256	6.547318877	15.94772231	10.802824	7.693393848	5.987560935	6.967893764	8.046730543	9.552866028	19.60682468	5.592368465	9.692116322
11.93108085	15.5948899	11.19230123	8.419566314	10.64952093	3.923516557	3.717431501	6.079341066	7.709026727	7.469322575	14.07278534	9.753403933	12.02185241	8.816607833	6.025382417	8.871406959	12.17448311	5.735081526	12.61808707	8.215330308	11.06572533	5.466633048	5.942679442	5.611699445	12.16574214	13.45503446	7.621953269	8.976634729	7.62565137	5.604135149	5.592704656	8.764162044	12.16607833	8.48512355	9.586821315	5.60816944	18.066902	10.0484115	13.91544797	6.59035132	16.17650025	10.90300891	7.716422928	5.986720457	6.895276517	8.115145403	9.612035636	19.73272819	5.639099008	9.902101193
11.7248277	15.91662464	10.9293999	8.55353841	5.987224744	7.907715582	3.685157169	6.100353001	7.643805682	7.450663977	14.27836611	9.794755421	12.26794419	9.028744327	5.957303749	8.944192301	12.44915112	5.761472516	12.81106068	8.339552866	11.1894436	5.546142209	5.94536897	5.756261557	12.20356362	13.54849555	7.964868045	8.824004034	7.683812405	5.601781812	5.659606657	8.782988738	12.20003362	8.501596907	9.743318205	5.584636073	18.00504286	10.1822155	13.88939318	6.540763153	16.44041015	10.98705665	7.7100353	5.968061859	6.865691713	8.164061187	9.775256346	19.93780467	5.703815767	10.11610355
11.58127416	16.20944697	10.89662128	8.533871239	5.905698437	8.026895277	3.643805682	6.136325433	7.843839301	7.455202555	14.42914776	9.828878803	12.36493528	9.3197176	5.943688015	8.964027568	12.64145234	5.724827702	12.95595898	8.300554715	11.22524794	5.643973777	5.948730879	5.906202723	12.30290805	14.00470667	8.084720121	8.786182552	7.850395024	5.577239872	5.689863843	8.781643974	12.17145739	8.388636746	9.904521768	5.538241721	17.98419903	10.36308623	13.71070768	6.609178013	16.60363086	11.00504286	7.619936124	6.027063372	6.90670701	8.297697092	9.81005211	20.08892251	5.770045386	10.24108253
11.33215666	16.48983022	10.89124223	8.681963355	5.759623466	8.244578921	3.590519415	6.087577744	7.993780467	7.543620777	14.6469995	10.02840814	12.47739116	9.556396033	5.918641789	8.95427803	12.65574046	5.709194823	13.03546815	8.355858127	11.36779291	5.791561607	5.939989914	5.975121869	12.60850563	14.57522273	8.359556228	8.783324929	7.833921668	5.555891747	5.758614893	8.883677929	12.10858968	8.46394352	10.12136494	5.472516389	17.94301563	10.57656749	13.59320894	6.733904858	16.8142545	11.23718272	7.582282737	6.105732056	6.972432342	8.390653891	9.918137502	20.17734073	5.845184065	10.37303749
11.11581778	16.73155152	10.96822995	8.897461758	5.616574214	8.217179358	3.61153135	4.832072617	8.14052782	5.730038662	14.77525635	10.31433854	12.55706841	9.910741301	5.936628005	9.122709699	12.60564801	5.804168768	13.2119684	8.375861489	11.5540427	6.005883342	5.986888553	5.972768533	12.88989746	14.93477895	8.658093797	8.75911918	7.803832577	5.526138847	5.838964532	8.969574718	12.17700454	8.463271138	10.31366616	5.328794755	17.93629181	10.72365103	13.62665994	6.885190788	16.92839133	11.5168936	7.52008741	6.197344091	7.0297529	8.397209615	10.09312489	20.38023197	5.93158514	10.45700118
10.86535552	16.98991427	11.06068247	9.115817785	5.649520928	8.365607665	3.622961842	4.81190116	8.286938981	5.366448143	14.96520424	10.45486636	12.75374012	10.2265927	5.914271306	9.210119348	12.60396705	5.864851236	13.48663641	8.558581274	11.73087914	6.070095814	6.104723483	6.175155488	13.0075643	15.41721298	9.025214322	8.838964532	7.75911918	5.481089259	5.857791225	6.403429148	12.11699445	8.529164565	10.58329131	5.290468986	17.86283409	10.99848714	13.74012439	7.053958649	17.04555387	11.54076315	7.466801143	6.327618087	7.007564297	8.558917465	10.34745335	20.57539082	8.004874769	10.55701799
10.51454026	17.29315851	11.00722811	9.223735082	5.668851908	8.342578585	3.521768364	4.832744999	8.321230459	5.223566986	15.05395865	10.72886199	12.87308791	10.50058833	5.882501261	9.345100017	12.64565473	5.914439402	13.74533535	8.52008741	11.84686502	6.138174483	6.137502101	6.280383258	13.0482434	15.75525298	9.112455875	8.748361069	7.758614893	5.479576399	5.937468482	6.558917465	12.14372163	8.52193646	10.79845352	5.301395192	17.78231636	11.04202387	13.82854261	7.182047403	17.12388637	11.74146915	7.408472012	6.265086569	7.023197176	8.651706169	10.63103043	20.73793915	8.109093965	10.77207934
10.21852412	17.53790553	10.88569507	9.422087746	5.712220541	8.197344091	3.489325937	4.734072953	8.373676248	5.21785174	15.28004707	10.86653219	12.95410993	10.82971928	5.926374181	8.671205245	12.67339049	5.967389477	13.99361237	13.30425282	12.00403429	6.127920659	6.218524122	6.271306102	13.14725164	15.96066566	9.286770886	8.754580602	7.722978652	5.478904017	5.977139015	6.778954446	12.0147924	8.44646159	11.0556396	5.304925198	17.73760296	10.99495714	13.86333838	7.303244243	17.18742646	12.05395865	7.330811901	6.326441419	6.852916457	8.80484115	10.91477559	20.85896789	8.173474534	10.89897462
9.926206085	17.77475206	10.94099849	9.668347621	5.836779291	8.189107413	3.495209279	4.666834762	8.362918138	5.331652379	15.28424945	11.03748529	13.08757774	11.19633552	5.93864515	8.622625651	12.76416204	5.977979492	14.34879812	13.58598084	12.11985208	6.192637418	6.231131283	6.341233821	13.31383426	16.35938813	9.414355354	8.775424441	10.36106909	5.566313666	6.015296689	6.886367457	11.98806522	8.448814927	11.24239368	5.426458228	17.79979829	10.98537569	13.82971928	7.379727685	17.17868549	12.2677761	7.291309464	6.357707178	6.714573878	8.924020844	11.1262397	20.95461422	8.257186082	11.15172298
9.589342747	17.92133132	10.91174987	9.838460245	5.89628509	8.07211296	3.415868213	4.75054631	8.346949067	5.389981509	15.31938141	11.10590015	13.32896285	11.71188435	5.991595226	8.656917129	12.83156833	6.039670533	14.58110607	13.90620272	12.29635233	6.256345604	6.261052278	6.414019163	13.4945369	16.86317028	9.553874601	8.817616406	10.3419062	5.702639099	6.021852412	6.983526643	11.9220037	8.38140864	11.2862666	5.556564128	17.81442259	10.99714238	13.72802152	7.480416877	17.29433518	12.48966213	7.313834258	6.255505127	6.651706169	9.070432005	11.34711716	20.98638427	8.283913263	11.28334174
9.346780972	18.08135821	11.00857287	10.08119012	5.912926542	8.062195327	3.360732896	4.755252984	8.23197176	5.478904017	15.33888048	11.21095983	12.12943352	11.71188435	6.112287779	8.794755421	12.74583964	6.100689191	14.76180871	14.17229787	12.43822491	6.368801479	6.303916625	6.417549168	13.5390822	17.19902505	9.656076652	8.742309632	10.45553875	5.706505295	6.071776769	7.126071609	11.9663809	8.337367625	11.37199529	5.489494033	17.89275508	11.07463439	13.58026559	7.572028912	17.42309632	12.67608001	7.264582283	6.141704488	6.588670365	9.098335855	11.58480417	20.85056312	8.386115313	11.38371155
9.058665322	18.22020508	10.91880988	10.36829719	5.944696588	8.122205413	3.309799966	4.556059842	8.135148764	5.491511178	15.37367625	11.36039671	12.38443436	11.94099849	6.203563624	8.960161372	12.60615229	6.130442091	14.84182215	14.36829719	12.56295176	6.433182047	6.367456715	6.495881661	13.60262229	17.65708522	9.878130778	8.826693562	10.71053959	5.762312994	13.49403261	7.253992268	11.87661792	8.344259539	11.41771726	5.320558077	17.95276517	11.33703143	13.37754244	7.726844848	17.52832409	12.91040511	7.040679106	6.133972096	6.608673727	9.096150614	11.88653555	20.70768196	8.488989746	11.4954278
8.841485964	18.35518575	10.88435031	10.70885863	5.844007396	8.04051101	3.273827534	4.453689696	8.007900487	5.533198857	15.4573878	11.67843335	12.55135317	12.10237015	6.195326946	9.172465961	12.38073626	6.265758951	15.07362582	14.53958649	12.64531854	6.53941839	6.502269289	6.607160867	13.70700958	18.13229114	10.08337536	8.818624979	10.7880316	5.679273828	13.72096151	7.554546983	11.9813414	8.469658766	11.62733232	5.263237519	17.95024374	11.48159355	13.25684989	6.516221214	17.41502774	13.09228442	6.82265927	6.028912422	6.563792234	9.111447302	12.21734745	20.51353169	8.484283073	11.62756766
8.604975626	18.49722642	10.84501597	5.395360565	5.864515045	8.018154312	3.194318373	4.454866364	8.090603463	5.662296184	15.48293831	11.90855606	12.68532526	12.21432173	6.256849891	9.418557741	12.14943688	6.41822155	15.36106909	14.6839805	12.78399731	6.530509329	6.604807531	6.858127416	13.80030257	18.45789208	10.18440074	8.869389813	10.95343755	5.709026727	13.93595562	7.833585477	12.02000336	8.661455707	11.70953101	5.235501765	17.92284418	11.50159691	13.21415364	6.515212641	17.33417381	13.22541604	6.64834426	5.938477055	6.55168936	9.241889393	12.6095142	20.31198521	8.486636409	11.64851236
8.405446293	18.49285594	11.01630526	5.475205917	5.81896117	8.159522609	3.217515549	4.400403429	8.058665322	5.950748025	15.4459573	6.539754581	12.78483779	12.31820474	6.286770886	9.547318877	12.03513195	6.577576063	15.59287275	14.86787695	12.92738275	6.514035972	6.791393512	7.034459573	13.87107077	18.86821315	10.24710035	8.877794587	11.02454194	5.723819129	14.06202723	8.145570684	12.00890906	9.4498235	11.80702639	5.228105564	17.93175324	11.63422424	13.15162212	6.612035636	17.17868549	13.4610859	6.640275677	5.98403093	6.584636073	9.31820474	12.9589847	20.27248277	8.480416877	11.85152126
8.179525971	18.48260212	11.12304589	5.508993108	5.871406959	8.382921499	3.268280383	4.374684821	8.176164061	6.189611699	15.38981341	6.427802992	13.04135149	12.39452009	6.363590519	9.738611531	11.7621449	6.686838124	8.633551857	15.07950916	12.95326946	6.645822827	6.881828879	7.334678097	14.00336191	19.18709027	10.16170785	8.925869894	11.0482434	5.761136325	14.27786183	8.411497731	11.88720793	9.577407968	11.85947218	5.158514036	17.87779459	11.65977475	13.19868886	6.737771054	17.00874096	13.88771222	6.621448983	5.857286939	6.552866028	9.607833249	18.04303244	20.26071609	8.47621449	11.93861153
7.939149437	18.37703816	11.33955287	5.575727013	5.922507985	8.596066566	3.291981846	4.372163389	8.033787191	6.346780972	15.4200706	6.355858127	13.21079173	12.48075307	6.403765339	9.952765171	11.57051605	6.758782989	8.571860817	15.24558749	13.06421247	6.631198521	7.001680955	7.407295344	14.04067911	19.40477391	10.2008741	8.793578753	10.97982854	5.778954446	14.48092116	8.647671878	11.73810724	9.725163893	11.78584636	5.168263574	17.90586653	11.79391494	13.2343251	6.870230291	16.78971256	16.80853925	15.8366112	20.71339721	15.47486973	9.733904858	18.11850731	20.18456884	8.401412002	12.04056144
7.737602958	18.29551185	11.50378215	5.651706169	5.920490839	8.645318541	3.305597579	4.411665826	8.215834594	6.451000168	4.076483443	6.184736931	13.31786855	12.59640276	6.418389645	9.951924693	11.22995461	6.863842663	8.532526475	15.3121533	13.07261725	6.779458733	7.113800639	7.596570852	14.12607161	19.44864683	10.42444108	8.929231804	11.01277526	5.819801647	14.68734241	8.872415532	11.72516389	9.797444949	11.67826525	5.120356362	5.398050092	11.96738948	13.13447638	7.068246764	16.69961338	16.32442427	16.10253824	20.61993612	15.47520592	9.926542276	18.32442427	20.18372836	8.446965877	12.05347117
7.537233148	18.18507312	11.64985712	5.71188435	6.02454194	8.660110943	3.26542276	4.548495545	8.302067574	6.406791057	4.167927383	6.118339217	13.4422592	12.69389813	6.389813414	10.18019835	10.98974618	6.963691377	8.585644646	15.3827534	13.09884014	6.813245924	7.276685157	7.786182552	14.18288788	19.44814254	10.46411162	8.91561607	11.12338208	5.898974618	14.69591528	9.181543116	11.8179526	9.88401412	11.57270129	5.063540091	5.494873088	11.93982182	13.03614053	7.177508825	16.69339385	15.8700622	16.34224239	20.61539755	15.5984199	10.02521432	18.50159691	20.2044041	8.468314002	12.16327114
7.433854429	18.06740629	11.77273491	5.75911918	6.096486805	8.819297361	3.190788368	4.530173138	8.420406791	6.536224576	4.269457052	6.067910573	13.48898975	12.83005547	6.31299378	10.39569676	10.64952093	7.030761473	8.527315515	15.49789881	13.22625651	6.869053622	7.419566314	8.119515885	14.35199193	19.47520592	10.42427299	9.042191965	11.33854429	5.929231804	14.7808035	9.501092621	11.80820306	9.90670701	11.54984031	5.153639267	5.461422088	12.09144394	12.76970919	7.325096655	16.63018995	15.30038662	16.4794083	20.60295848	15.69574718	10.18540931	18.72533199	20.28895613	8.535384098	12.23082871
7.376029585	17.85846361	11.78332493	5.768700622	6.184232644	8.921667507	3.196335519	4.550512691	8.415363927	6.47621449	4.3531686	6.023365271	13.67439906	12.95478232	6.341233821	10.5165574	10.38493865	7.200706001	8.554883174	15.62380232	13.40645487	6.991427131	7.618087073	8.414019163	14.59253656	19.57152463	10.4573878	9.171121197	11.53605648	6.033114809	14.75626156	9.779458733	11.93494705	9.906538914	11.59741133	5.223735082	5.613716591	12.19465456	12.54462935	7.4498235	16.66498571	14.86064885	16.53286267	20.55908556	15.75743822	10.24575559	18.9144394	20.28811565	8.527819802	12.32839133
7.16876786	17.59707514	11.75979156	5.75760632	6.261388469	9.12304589	3.167759287	4.514204068	8.595226088	6.610858968	4.46394352	5.985039502	13.67742478	12.99142713	6.321398554	10.60648849	10.11279207	7.341570012	8.454362078	15.78231636	13.60917801	7.160026895	7.883005547	8.681963355	14.87258363	19.79509161	10.59270466	9.360396705	11.83493024	6.022524794	14.7285258	9.937132291	12.0781644	10.11749874	11.6950748	5.311312826	5.54311649	12.38393007	12.32307951	7.40410153	16.59152799	14.52294503	16.66582619	20.74987393	15.81677593	10.41973441	19.11430493	20.24104892	8.54126744	12.44289797
7.030257186	17.25382417	12.02319718	5.855437889	6.369641957	9.320894268	3.170953101	4.495377374	8.556227937	6.686838124	4.556564128	5.946881829	13.66717095	12.9887376	6.34089763	10.81526307	9.86283409	7.58177845	8.496554043	15.9107413	13.85560598	7.313161876	8.155488317	8.734913431	14.87628173	19.98335855	10.66582619	9.479408304	12.02857623	6.14573878	14.5762313	10.0630358	12.18154312	10.16137166	11.66414523	7.518238359	5.630526139	12.58698941	12.0519415	7.372835771	16.51050597	14.3198857	16.70852244	21.0186586	15.87426458	10.67423096	19.28139183	20.11716255	8.527315515	12.54118339
6.942343251	16.94083039	12.32509665	6.020843839	6.366616238	9.451168264	3.227937468	4.4200706	8.578416541	7.083879644	4.58514036	5.948226593	13.62649185	12.92368465	6.416876786	11.1299378	9.62044041	7.73827534	8.426290133	15.99882333	13.9961338	7.545637922	8.455874937	8.856446462	14.80971592	19.84182215	10.77878635	9.572028912	12.12523113	6.222894604	14.33602286	10.25684989	12.20104219	10.33535048	11.75021012	7.540258867	5.674567154	12.72045722	11.78635065	7.331148092	16.41973441	14.09009918	16.74382249	21.10825349	15.89897462	10.96184233	19.45486636	20.09783157	8.592872752	12.55252984
6.884350311	16.45923685	12.73272819	6.178853589	6.429483947	9.586317028	3.27433182	4.426962515	8.662968566	7.311985208	4.576399395	5.905530341	13.64447806	12.836275	6.440073962	11.34022525	9.475205917	7.855437889	8.368801479	16.04942007	14.16204404	7.778618255	8.599932762	9.046394352	14.84215835	19.62565137	10.89090603	9.72566818	12.18759455	6.212472684	14.17599597	10.42511346	12.32123046	10.41838965	11.8065221	7.411833922	5.685157169	12.82467642	11.57303749	7.407463439	16.06404438	13.81005211	16.70398386	21.13800639	15.97999664	11.17448311	19.54025887	20.01983527	8.693730039	12.65481594
6.866868381	16.02000336	13.09161204	6.36022861	6.544797445	9.665321903	3.311312826	4.383930072	8.759623466	7.555219365	4.54311649	5.844679778	13.59724323	12.80484115	6.442595394	11.73155152	9.430996806	7.908892251	8.384098168	16.01529669	14.42864347	7.885190788	8.811060682	9.327449992	14.9255337	19.18070264	10.98638427	9.984871407	12.24491511	6.302067574	13.79122542	10.59505799	12.568667	10.4834426	11.9329299	7.281223735	5.701294335	12.95394184	11.37821483	7.493864515	15.84182215	13.51016978	16.49957976	21.04857959	16.07497058	11.43452681	19.71339721	19.93595562	8.827029753	12.73213986
6.7769373	15.64935283	13.44209111	6.618087073	6.78366112	9.811396873	3.286098504	4.366280047	8.870062195	7.791393512	4.438224912	5.883846025	13.56093461	12.79206589	6.5501765	12.00638763	9.282232308	8.045890066	8.488989746	16.03160195	14.66750714	7.999831905	8.99109094	9.432509665	15.07967726	18.61472516	11.11817112	9.999495714	12.20742982	6.396537233	13.59757943	10.71037149	12.77374349	10.50899311	12.06118675	7.163220709	5.739283913	13.20205076	11.16406119	7.5501765	15.75727013	13.25533703	16.3198857	20.93040847	16.25785846	11.66649857	19.76315347	19.91948227	8.977139015	12.80144562
6.760463944	15.21213649	13.67860145	6.903849386	6.903513195	9.886535552	3.270129434	4.325769037	9.103546815	8.11598588	4.367120524	5.86468314	13.52866028	12.59085561	6.638258531	12.29416709	9.273323248	8.193645991	8.567490335	16.10741301	14.94688183	8.187762649	9.232812237	9.591527988	15.2901328	18.06370819	11.1748193	10.19801647	12.18776265	6.504958817	13.26643133	10.903177	12.99462094	10.59438561	12.17263406	7.062699613	5.832744999	13.54479744	11.01176668	7.528828375	15.69406623	13.26138847	16.08001345	20.78198016	16.44478064	11.84871407	19.84266263	20.08219869	9.105227769	12.91368297
6.744831064	14.76130442	14.03143385	7.185745503	7.043536729	10.02101193	3.199193142	4.320558077	9.119515885	8.484619264	4.203563624	5.859976467	13.45520256	12.45537065	6.738107245	12.44293159	9.303244243	8.319045218	8.576903681	16.14960498	15.22474365	8.515548832	9.398218188	9.747856783	15.40477391	17.71961674	11.4088082	10.2901328	12.29551185	6.564464616	13.06202723	11.12539923	13.12018827	10.72768533	12.27702135	6.904185577	5.947386115	13.68667003	10.899647	7.689191461	15.76365776	13.10253824	15.89712557	20.67137334	16.70818625	12.04992436	20.02706337	20.20171457	9.256009413	12.96325433
6.738611531	14.30307615	14.36392671	7.46579257	7.231131283	10.21381745	3.262565137	4.306774248	9.06505295	8.996806186	4.163388805	5.79963019	13.35199193	12.31921331	6.796772567	12.77895445	9.316019499	8.431332997	8.476718776	16.23382081	15.57354177	8.707177677	9.531685998	9.798453522	15.62497899	17.2750042	11.63691377	10.49520928	12.48209783	6.580097495	12.88989746	11.29904186	13.35115145	10.84804169	12.37283577	6.754412506	5.819465456	13.84417549	10.7508825	7.784165406	15.73272819	13.23197176	15.65674903	20.59051942	16.90284081	12.33871239	20.19784838	20.3308119	9.363758615	13.0091612
6.798789713	13.76786014	14.62195327	7.832072617	7.238023197	10.34997479	3.316859976	4.413514876	9.05278198	9.229618423	4.248949403	5.709699109	13.27248277	12.24827702	6.77508825	13.0112624	9.45167255	8.535216003	8.381576736	16.30391662	15.96806186	9.028912422	9.665153807	9.921667507	15.85678265	10.69373004	11.92620609	10.53403933	12.5948899	6.772734913	12.73188771	11.44511683	13.62363422	10.88535888	12.44847874	6.621953269	5.788703984	13.84451168	10.54109934	7.819297361	15.62548327	13.1301059	15.55320222	20.46949067	17.05883342	12.5241217	20.36493528	20.48545974	9.498907379	13.05611027
6.962346613	13.30072281	14.80534544	8.113800639	7.45688351	10.46881829	3.362750042	4.560766515	9.114809212	9.398218188	4.190956463	5.74869726	13.21264078	12.15330308	6.72600437	13.29836947	9.452344932	8.714573878	8.319885695	16.3197176	16.36039671	9.294167087	9.735417717	10.12926542	16.1225416	10.81190116	12.39872247	10.76500252	12.6653219	6.865187426	12.47167591	11.49470499	13.78029921	10.97898807	12.43553538	6.477895445	5.787527316	13.87796268	10.3566986	7.966549	15.49167927	13.03109766	15.36275004	20.21331316	17.22793747	12.79811733	20.47453354	20.61859136	9.615733737	13.05873256
7.2565137	12.80063876	14.86132123	8.399226761	7.519919314	10.67070096	3.393007228	4.632207094	9.075138679	9.576231299	4.05799294	5.779963019	13.11766683	12.06891915	6.640443772	13.24995798	9.543956968	8.800470667	8.384266263	16.17246596	16.74785678	9.595057993	9.785342074	10.17633216	16.30626996	10.99966381	12.6466633	10.9406623	12.77660111	7.08959489	12.31299378	11.53202219	14.06572533	11.0558077	12.50630358	6.375189107	5.916960834	13.96537233	10.1598588	7.983190452	15.35535384	13.09463775	15.07497058	19.88317364	17.39620104	12.91729702	20.54765507	20.61791898	9.697428139	13.10830392
7.441754917	12.43150109	14.86737267	8.714069592	7.706841486	10.89107413	3.293494705	4.751891074	9.164061187	10.03798958	3.958480417	5.870902673	12.98974618	11.99411666	6.576231299	13.39183056	9.688014792	8.889056984	8.375357203	16.04067911	17.08522441	9.759287275	9.939653723	10.17902168	16.52916457	11.1114473	13.05093293	11.09346109	12.97377711	7.293158514	12.13598924	11.53269457	14.24726845	11.230627	12.53286267	6.360396705	6.052445789	14.04370482	9.920995125	8.104723483	15.20020171	13.26928896	14.75777442	19.5614389	17.50142881	13.08253488	20.60884182	20.61388469	9.754748697	13.09993276
7.834089763	11.95024374	14.76500252	8.922844175	7.836275004	11.03143385	3.258194655	4.824508321	9.2565137	10.31467474	3.998655236	5.946377542	12.80786687	11.84518406	6.594553707	13.34627669	9.85762313	8.976130442	8.610858968	15.88216507	17.30694234	10.234157	10.06992772	10.12842495	16.95377374	11.21364935	13.30139519	11.34863002	13.19936124	7.485627837	11.98386283	11.45436208	14.55740461	11.37401244	12.66011094	6.387796268	6.164229282	14.1188435	9.669188099	8.295343755	15.18658598	13.48075307	14.49184737	19.23247605	17.67860145	13.2901328	20.65758951	20.66649857	9.776769205	13.15979156
8.158850227	11.61590183	4.341233821	9.092452513	8.021852412	11.38594722	3.270969911	4.900655572	9.36207766	10.79593209	3.837619768	6.061186754	12.5836275	11.77206253	6.541435535	13.52294503	9.98957808	9.170953101	8.519919314	15.78046731	17.5799294	10.5577408	10.17952597	10.1227097	17.52496218	11.24457892	13.62060851	11.79845352	13.45015969	7.783493024	12.04723483	11.35031098	14.86871743	11.62581947	12.82955119	6.37771054	6.191796941	14.13800639	9.358715751	8.429147756	15.1559926	13.82585308	14.2491175	18.90216843	17.83610691	13.4385611	20.61237183	14.72953438	9.805513532	13.23188771
8.464111615	11.04790721	4.684148596	9.230626996	8.017818121	11.6878467	3.2936628	4.986888553	9.570011767	11.230627	3.878466969	6.089090603	12.39855438	11.73894772	6.462934947	13.51403597	10.15515213	9.265927047	8.68179526	15.6469995	17.84602454	10.80719449	10.24004034	10.10556396	18.033451	11.42427299	13.93124895	12.05513532	13.63254328	7.967221382	12.04118339	11.2228946	15.22877795	11.87426458	13.03109766	6.468986384	6.241721298	14.12304589	8.996974281	8.418389645	15.18709027	14.15498403	14.07244915	18.51269121	18.00571525	13.58177845	20.65910237	14.69288956	9.933938477	13.3565137
8.716591024	10.59337704	4.986048075	9.321062363	8.094973945	12.03143385	3.304589007	5.027231467	9.749705833	11.71625483	3.929399899	6.097327282	12.34711716	11.90452177	6.510674063	13.60632039	10.37115482	9.442595394	8.761640612	15.47873592	18.18406455	10.9220037	10.26424609	10.33013952	18.41754917	11.59001513	14.22575223	12.4943688	13.80164734	8.085392503	12.01277526	11.0781644	15.65288284	12.08488822	13.29332661	6.548663641	6.380736258	14.09194823	8.780635401	8.326273323	15.27164229	14.72381913	13.84064549	18.07244915	18.19885695	13.73894772	20.71154816	14.61522945	10.03042528	13.50226929
9.030425282	10.17700454	5.229114137	9.332997142	8.245755589	12.25617751	3.321398554	5.139183056	9.895276517	11.83795596	3.976970919	6.208270298	12.13531686	11.9626828	6.514372163	13.48176164	10.5056312	9.587661792	8.916792738	15.28357707	18.50395024	11.10606825	10.28475374	10.40746344	18.58076988	11.76786014	14.43805682	12.76096823	13.95629518	8.309631871	11.92452513	10.93830896	16.17969407	12.36375861	13.56917129	6.609178013	6.533366952	14.07127248	8.624474702	8.270801815	15.37771054	15.11833922	13.63271138	17.95612708	18.29652042	13.87544125	20.59724323	14.77996302	10.1413683	13.6831064
9.307110439	9.975962347	5.428475374	9.389813414	8.373340057	12.70179862	3.340225248	5.124390654	10.11447302	12.06202723	4.006387628	6.082198689	11.92536561	12.09077156	6.50260548	13.37687006	10.63371995	9.65389141	9.097495377	14.95831232	18.80366448	11.13817448	10.32845856	10.68919146	18.63405614	11.95310136	14.58127416	12.96873424	14.16523786	8.525802656	11.99899143	10.79441923	16.52983695	12.61691041	13.82366784	6.703983863	6.633719953	13.91948227	8.549840309	8.200201715	15.37199529	15.53487981	13.52143217	17.75037821	18.43217347	14.04874769	20.48125735	14.83375357	10.19936124	13.74350311
9.729030089	9.660279038	5.681627164	9.509497395	8.446629686	13.01008573	3.331652379	5.249789881	10.28071945	12.15935451	4.000336191	6.050428643	11.83862834	12.23264414	6.486300219	13.21953269	10.80215162	9.636913767	9.2565137	14.54563792	19.15935451	11.37048243	10.26239704	10.83207262	18.5837956	12.08472012	14.72936628	13.14590688	14.32257522	8.813918306	12.04874769	10.64834426	16.86636409	12.8477055	14.17330644	6.852580266	6.78551017	13.60178181	8.62565137	8.232644142	15.43032442	16.22440746	13.35804337	17.51336359	18.56564128	14.16826357	20.32223903	14.71995293	10.2563456	13.80635401
10.00050429	9.542444108	5.855437889	9.528660279	8.495881661	13.25533703	3.436712052	5.349638595	10.53134981	12.44780635	4.114641116	5.991259035	11.71928055	12.28693898	6.497730711	13.04757102	11.04067911	9.632207094	9.306269961	14.18709027	19.48646831	11.65254665	10.09816776	11.00504286	18.45200874	12.13279543	14.87207934	13.28424945	14.3941839	8.997814759	12.16153975	10.45906875	17.23314843	13.06051437	14.55740461	6.932089427	6.970583291	13.434863	8.802655909	8.192469323	15.4459573	16.76752395	13.30677425	17.36695243	18.62497899	14.3160195	20.23751891	14.4274668	10.35922004	13.82013784
10.35535384	9.454530173	6.006219533	9.64834426	8.599764666	13.43049252	3.475878299	5.429147756	10.78349302	12.47823164	4.213145066	6.01412002	11.61085897	12.31921331	6.555555556	12.75811061	11.33568667	9.637754244	9.355858127	13.89073794	19.68515717	11.82215498	9.863506472	10.90754749	18.38426626	12.18171121	14.85039502	13.36527147	14.55320222	9.069927719	12.33686334	10.25533703	17.54496554	13.35989242	14.90418558	7.043536729	7.116322071	13.28458564	9.035804337	8.180198353	15.48512355	17.45537065	13.3198857	17.26122037	18.73272819	14.38577912	20.11363254	14.01378383	10.45453017	13.81070768
10.65691713	9.504118339	6.054294839	9.754748697	8.662296184	13.67910573	3.6468314	5.461590183	11.1413683	12.50378215	4.31635569	5.970751387	11.48730879	12.44864683	6.471507816	12.52546646	11.62565137	9.675743822	9.443267776	13.53303076	19.82013784	11.76130442	9.60110943	10.97159186	18.4015801	12.35854766	14.92368465	13.37754244	14.68851908	9.167759287	12.48092116	10.17565977	17.83324929	13.71272483	15.14456211	7.200201715	7.250630358	13.01529669	9.329299042	8.126239704	15.5168936	18.13229114	13.45100017	17.12203732	18.7399563	14.44057825	19.99142713	12.93040847	10.58261893	13.80127753
11.01176668	9.584972264	6.007564297	9.827029753	8.658429988	13.85678265	3.689023365	5.654731888	11.41116154	12.50512691	4.525802656	5.943688015	11.45217684	12.68717432	6.477054967	12.35031098	11.869726	9.734072953	9.689359556	13.37972769	19.89544461	11.70768196	9.388804841	10.99764666	18.31097663	12.55673222	14.97697092	13.27702135	14.86552362	9.465960666	12.59186418	10.10337872	18.07749202	14.04370482	15.46209447	7.314842831	7.335014288	12.86434695	9.600773239	8.087409649	15.67826525	18.94301563	13.65691713	16.99495714	18.70768196	14.45167255	19.7433182	12.43015633	10.67170953	13.74350311
11.30879139	9.681627164	6.039166246	9.904185577	8.645150445	14.18877122	3.853252648	5.746175828	11.69608338	12.38124054	4.593208943	5.923348462	11.40914439	12.99025046	6.60295848	12.24659607	12.11985208	9.831568331	9.936291814	13.29786519	19.85611027	11.56261557	9.271810388	11.27063372	18.49991595	12.7211296	14.99831905	13.2897966	15.08337536	9.624978988	12.76248109	10.09816776	18.37720625	14.49588166	15.85526979	7.461253992	7.419062027	12.6059842	9.766515381	8.113632543	15.85964028	19.67792906	13.79139351	16.7473525	18.64111615	14.51336359	19.56227937	12.13565305	10.77794587	13.73007228
11.59337704	9.798117331	6.131618759	9.887039839	8.639099008	14.33938477	3.923684653	5.877458396	11.82501261	12.10068919	4.879139351	5.914943688	11.31551521	13.3827534	6.691208606	12.13346781	12.29820138	9.832913095	10.27349134	13.1598588	19.79626828	11.4387292	9.150277358	11.63724996	18.58967894	12.85274836	14.90132795	13.26306942	15.36712052	9.835266431	12.98083712	10.08287107	18.63170281	14.79072113	16.29517566	7.523281224	7.642629013	12.40309296	9.943351824	8.020675744	16.14321735	20.44326778	13.90015129	16.40426963	18.59808371	14.47167591	19.24306606	11.70953101	10.91376702	13.83323248
11.95293327	9.967053286	6.304589007	9.664481425	8.547991259	14.40174819	4.048747689	5.879643638	12.00924525	11.79139351	4.996133804	5.870902673	11.08673727	13.73861153	6.697428139	12.07883678	12.43620777	9.812405446	10.50025214	13.06858296	19.62178517	11.47184401	9.067070096	12.03698101	18.48999832	12.95091612	14.77811397	13.36207766	15.50899311	10.10943016	13.096823	10.10959825	18.73155152	15.08505631	16.83224071	7.751722979	7.879475542	12.167255	10.14523449	8.041015297	16.38241721	21.14220877	14.09934443	15.95310136	18.44696588	14.4163725	18.8922508	11.12203732	11.07614725	13.87058329
12.34476383	10.06908724	6.438897294	9.382585308	8.59589847	14.44175492	4.080181543	5.947554211	12.16153975	11.33451	5.23903177	5.902840814	11.07144058	14.02857623	6.737771054	11.98840141	12.66885191	9.793242562	10.75222727	12.9367961	19.34778954	11.69860481	9.016977643	12.34325097	18.28340898	13.00067238	14.6022861	13.46243066	15.60665658	10.37334006	13.28021516	10.19129265	18.83543453	15.34409144	17.20625315	7.984199025	8.178685493	11.97159186	10.45604303	8.133131619	16.78198016	21.89157842	14.32459237	15.53219028	18.30156329	14.3158514	18.64229282	10.65590856	11.22961842	13.85347117
12.732392	10.27214658	6.640275677	9.223735082	8.534543621	14.58698941	4.220877458	6.051773407	12.39855438	10.96705329	5.305261388	5.95242898	10.97075139	14.42309632	6.686333838	11.89561271	12.8440074	9.805849723	10.81240545	12.83930072	19.01899479	11.59068751	8.960497563	12.67574382	17.89678938	13.06992772	14.34005715	13.58967894	15.73306438	10.63136662	13.60749706	10.40073962	18.83963691	15.50680787	17.52563456	8.245083207	8.313161876	11.73171962	10.76920491	8.200201715	17.25449655	22.48142545	14.65305093	15.08337536	18.12607161	14.23230795	18.56799462	10.28525803	11.34257858	13.86517062
13.21095983	10.39939486	6.767019667	9.190788368	8.524457892	14.52849218	4.306942343	6.163724996	12.56211128	10.54782316	5.669692385	5.894604135	10.88418222	14.82921499	6.533871239	11.59051942	13.01697764	9.877794587	10.94520087	12.82551689	18.49739452	11.57471844	8.90149605	12.91662464	17.51975122	13.14725164	13.95394184	13.48394688	15.79626828	10.95478232	14.00974954	10.56547319	18.78113969	15.62060851	17.78231636	8.543452681	8.608673727	11.47755925	11.24306606	8.310472348	17.61136325	23.11548159	15.02386956	14.7286939	17.89325937	14.05227769	18.5427803	9.863506472	11.54294839	13.90235334
13.59438561	10.55505127	7.011430493	9.152126408	8.505295008	14.48579593	4.459909228	6.143553538	12.75642965	9.964531854	5.735081526	5.829214994	10.80803496	15.23213986	6.467809716	11.3864515	13.11363254	9.898302236	11.11951589	12.79072113	17.87796268	11.58060178	8.832408808	13.10808539	17.13464448	13.27618087	13.67187763	13.33535048	15.82719785	11.0779963	14.48529165	10.8177845	18.69759623	15.74920155	18.01193478	8.816607833	8.679273828	11.29887376	11.77929064	8.377038158	17.91612036	23.53857791	15.38393007	14.31618759	17.62800471	13.80887544	18.53134981	9.498234997	11.74432678	13.85051269
13.94873088	10.64565473	6.966380904	9.041519583	8.511682636	14.33904858	4.501933098	6.132963523	12.89746176	9.595730375	5.848377879	5.878971256	10.7396201	15.57875273	6.352160027	11.28071945	13.11699445	9.882837452	11.45200874	12.74230963	17.27433182	11.62497899	8.795763994	13.35938813	16.75121869	13.49890738	13.32476046	13.06185914	15.84467978	11.2862666	14.72953438	11.12741637	18.66212809	15.76046394	18.11464112	9.043536729	8.89443604	10.92620609	12.21213649	8.505126912	18.15716927	24.03025719	15.82736594	14.02370146	17.43536729	13.58396369	18.4684821	9.113800639	11.80971592	13.83410657
14.29567995	10.79610018	6.941334678	8.938308959	8.474533535	14.31148092	4.689359556	6.109598252	13.09934443	9.122373508	5.885358884	5.990754749	10.7771054	15.8734241	6.361909565	11.19112456	13.09917633	9.906370819	11.56597748	12.80803496	16.71491007	11.63002185	8.711211968	13.77861826	16.3232476	13.63271138	12.96100185	12.75609346	15.89880652	11.40023533	15.04387292	11.56782653	18.50731215	16.00537906	18.16893596	9.24424273	9.026222895	10.71894436	12.61623802	8.709867205	18.32560094	24.42897966	16.23348462	13.75542108	17.22507985	13.31870903	18.38628341	8.919650361	11.81307783	13.71697764
14.5128593	10.86148933	6.953101362	8.906034628	8.462262565	14.36644814	4.819633552	6.091780131	13.04757102	8.744831064	6.03866196	6.072617247	10.86182552	16.25298369	6.488317364	11.24306606	13.06959153	9.923012271	11.79441923	12.88535888	16.18540931	11.40595058	8.75054631	14.07177677	15.69322575	13.75693394	12.55421079	12.60060514	16.01193478	11.71558245	15.29618423	12.00806858	18.33366952	16.17515549	18.22726509	9.535720289	9.394351992	10.4610859	12.91326273	8.851067406	18.62262565	24.94536897	16.63909901	13.45083207	17.05160531	13.0482434	18.33955287	8.801311145	11.72432342	13.74716759
14.77592873	11.09026727	7.069759623	9.078668684	8.529668852	14.24138511	4.980837115	6.078332493	13.00672382	8.408303917	5.984199025	6.116322071	10.98403093	16.54244411	6.5501765	11.3198857	12.94503278	9.930576567	11.88250126	12.96722138	15.66330476	11.18255169	8.77139015	14.31064044	14.88317364	13.91914607	12.16591024	12.45520256	16.19919314	11.91780131	15.52344932	12.38258531	17.96890234	16.32980333	18.27181039	9.857118844	9.595562279	10.22239032	13.10858968	8.979828543	18.9181375	25.35720289	17.11951589	13.30963187	16.75861489	12.70902673	18.26542276	8.667507144	11.57539082	13.78139183
15.04572197	11.26878467	7.180534544	9.377878635	8.573037485	14.19112456	5.071944865	6.139351151	12.79794924	7.969070432	6.103210624	6.164397378	10.99966381	16.88703984	6.717767692	11.37838292	12.80702639	9.965204236	12.04689864	12.97596235	15.26189276	11.0112624	8.735249622	14.47503782	14.0595058	14.130274	11.66027904	12.16910405	16.30879139	12.2491175	15.75962347	12.79038494	17.51269121	16.42998823	18.25617751	10.16473357	9.849386452	9.827029753	13.31719617	9.083039166	19.18070264	25.8586317	17.63439233	13.13161876	16.37451673	12.3570348	18.23835939	8.456547319	11.45385779	13.73024038
15.19415028	11.55303412	7.317196167	9.659270466	8.691208606	14.06370819	5.293998991	6.2936628	12.85594218	7.647671878	6.243570348	6.314338544	11.09362918	17.21381745	6.769204908	11.47285258	12.59320894	10.07850059	12.10724492	12.98352664	14.81257354	10.99562952	8.761808707	14.72718104	13.4200706	14.34694907	11.25735418	11.95562279	16.43150109	12.5390822	16.13279543	13.29231804	17.00487477	16.42191965	18.15212641	10.61237183	10.07564297	9.619431837	13.61489326	9.32862666	19.4350311	26.21818793	18.12472684	12.97949235	16.03126576	12.00420239	18.22154984	8.36207766	11.39166246	13.62743318
15.31013616	11.78097159	7.449319213	9.881996974	8.79778114	13.94301563	5.44125063	6.341233821	12.79475542	7.251134644	6.3903177	6.434526811	11.11699445	17.57673559	6.987560935	11.55975794	12.35131955	10.13094638	12.08387964	13.0221886	14.28845184	10.92738275	8.788031602	14.83089595	13.04874769	14.62850899	10.74298201	11.76264918	16.55286603	12.84972264	16.52496218	13.83224071	16.46444781	16.50310977	17.93629181	10.89544461	10.35854766	9.432005379	13.85543789	9.617246596	19.54832745	26.47688687	18.58816608	12.58900656	15.57370987	11.63809044	18.14691545	8.139687342	11.4831064	13.44205749
15.36090099	12.07026391	7.462262565	10.06118675	8.960161372	13.89796604	5.728189612	6.41116154	12.7545806	6.954950412	6.420911077	6.512859304	11.2825685	17.87443268	7.153303076	11.76533871	12.04891578	10.13481257	11.98789713	13.14910069	13.77424777	10.79341066	8.858799798	14.9072113	12.70448815	14.89124223	10.41317869	11.54748697	16.7249958	12.9628509	16.88552698	14.27584468	15.71507816	16.50344596	17.54748697	11.15834594	10.52260884	9.408640108	14.04118339	9.823667843	19.67927383	26.52311313	19.02622289	12.33182047	15.15061355	11.22827366	18.07278534	7.925029417	11.56177509	13.28826694
15.35384098	12.46226257	7.387964364	10.34123382	9.068919146	13.85947218	5.80484115	6.468986384	12.78920827	6.798117331	6.581442259	6.700621953	11.38594722	18.1376702	7.327281896	11.93192133	11.68919146	10.18036645	12.00252143	13.20558077	13.32291141	10.57471844	8.834425954	14.9887376	12.27063372	15.29685661	10.03664481	11.35216003	16.9035132	13.18893932	17.07698773	14.71255673	15.11564969	16.59757943	17.18305598	11.29937805	10.81139687	9.272146579	14.19129265	10.0556396	19.80450496	26.51807026	19.46915448	12.31753236	14.70112624	10.81862498	17.90569844	7.84871407	11.57824845	13.16399395
15.31568331	12.74382249	7.321734745	10.61674231	9.213985544	13.83593881	6.074466297	6.657589511	12.55605984	6.636577576	6.723819129	6.902336527	11.48579593	18.27802992	7.483442595	12.22978652	11.32223903	10.26878467	11.97579425	13.23230795	12.93797277	10.3904858	8.869389813	15.06606152	11.86535552	15.7249958	9.475374012	11.11682636	17.09531014	13.32375189	17.26693562	15.10976635	14.51201883	16.52462599	16.76433014	11.47386115	11.08791394	9.23382081	14.25735418	10.16523786	19.96772567	26.41519583	19.87291982	12.40679106	14.30694234	10.42679442	17.81896117	7.73457724	11.63018995	13.01805345
15.27786183	13.12035636	7.236846529	10.85913599	9.334173811	13.74651202	6.212976971	6.744831064	12.61253992	6.577071777	6.786686838	7.126575895	11.5688351	18.39754581	7.580265591	12.55135317	10.88888889	10.37249958	11.84585645	13.40931249	12.64246092	10.4276349	8.804168768	14.9332661	11.52227265	16.12506304	8.943519919	10.75811061	17.25113464	13.48159355	17.47402925	15.42864347	13.98403093	16.40779963	16.33400572	11.66078332	11.53118171	9.091612036	14.34594049	10.29063708	20.12237351	26.32375189	20.30912758	12.49991595	13.91359892	10.05093293	17.69843671	7.709362918	11.55068079	12.84508321
15.16490166	13.48142545	7.267944192	11.06908724	9.458564465	13.6468314	6.343587158	6.796772567	12.60312658	6.729870566	6.814422592	7.36392671	11.78786351	18.5389141	7.624810893	12.71575055	10.52328122	10.45268112	11.7991259	13.72230627	12.36459909	10.40662296	8.648848546	14.81980165	11.08236678	16.56715414	8.531517902	10.56631367	17.38342579	13.63691377	17.46209447	15.75491679	13.43049252	16.1376702	15.91275845	11.87123886	11.85594218	9.03530005	14.36880148	10.33921668	20.2378551	26.03479576	20.66767524	12.55286603	13.57219701	9.638762817	17.77189444	7.818456884	11.54546983	12.68500588
14.97663473	13.86938981	7.153807363	11.31551521	9.537401244	13.62010422	6.44646159	6.856950748	12.57673559	6.874936964	6.826189276	7.621112792	12.13061019	18.60127753	7.807698773	12.7767692	10.13212305	10.57219701	11.77088586	14.18910741	12.07144058	10.39620104	8.482434023	14.76634729	10.67238191	17.01395192	8.119179694	10.45436208	17.53941839	13.81946546	17.46646495	16.17969407	12.87157505	16.00722811	15.46007732	12.12304589	12.20053791	8.952092789	14.24625988	10.40393343	20.25617751	25.67843335	21.01294335	12.6728862	13.15952261	9.320221886	17.66801143	8.024878131	11.52479408	12.52860985
14.72600437	14.4239368	6.921499412	11.59455371	9.719784838	13.70230291	6.57808035	6.903849386	12.62918138	6.946209447	6.680618591	7.821314507	12.36611195	18.57135653	7.976634729	12.84669692	9.772062532	10.698941	11.82013784	14.45553875	11.78551017	10.30711044	8.267944192	14.64212473	10.29719281	17.48562784	7.787023029	10.26424609	17.67742478	13.8846865	17.38998151	16.44478064	12.33282905	15.85342074	14.94099849	12.37955959	12.54412506	9.065725332	13.98487141	10.47924021	20.18624979	25.52765171	21.26088418	12.73390486	12.84484787	9.006723819	17.68229955	8.172970247	11.58799798	12.33677929
14.41116154	14.73407295	6.640779963	11.88166078	9.828374517	13.99226761	6.666834762	7.003193814	12.57102034	6.837619768	6.490670701	8.001344764	12.70936292	18.55908556	8.044545302	12.87712221	9.413178685	10.84451168	11.8029921	14.67591192	11.57320558	10.21415364	8.03866196	14.33383762	10.0593377	17.97613044	7.516557405	10.05429484	17.83946882	13.96604471	17.32929904	16.6246428	11.8477055	15.72180198	14.46343923	12.42225584	12.99344428	9.344091444	13.67692049	10.62481089	20.05681627	25.45066398	21.41099344	12.89863843	12.53756934	8.743822491	17.7954278	8.35837956	11.68633384	12.18142545
14.04958817	15.06555724	6.158177845	12.22423937	9.928895613	14.17633216	6.844007396	7.123213986	12.43755253	6.90149605	6.48142545	8.152966885	13.02471004	18.5019331	8.130610187	13.04017482	8.908724155	10.99831905	11.72449151	14.87762649	11.41217011	10.13296352	7.768196336	13.81375021	9.937132291	18.39922676	7.34980669	10.17918978	17.96469995	13.82585308	17.19852076	16.62665994	11.22171794	15.602118	14.0482434	12.5540427	13.36022861	9.656580938	13.36628005	10.75021012	19.98974618	25.1859136	21.4721802	13.05513532	12.27937468	8.514708354	18.02033955	8.685325265	11.78483779	12.09641957
13.6209447	15.42914776	5.861489326	12.535216	10.00100857	14.49352832	6.849218356	7.172970247	12.38073626	6.795932089	6.36392671	8.310304253	13.34291478	18.41805345	8.301227097	13.00907716	8.395360565	11.20137838	11.71928055	15.04639435	11.25298369	10.1077492	7.484114977	13.27214658	9.861153135	18.85274836	7.10556396	10.12909733	18.0295848	13.7732392	17.01680955	16.65372331	10.74180535	15.45503446	13.55572365	12.53504791	13.67103715	9.808875441	13.07984535	10.81442259	19.93713229	24.7399563	21.44629349	13.25214322	12.05715246	8.258867036	18.1487645	8.922171794	11.86552362	11.9873256
13.10354681	15.72987057	5.570684149	12.79946209	10.08858632	14.91242226	6.965876618	7.214826021	12.38342579	6.870566482	6.34610859	8.591191797	13.60665658	18.25853085	8.381912927	13.18053454	7.79072113	11.36543957	11.63977139	15.1820474	11.15347117	9.982686166	7.126575895	12.71406959	9.970415196	19.27231467	7.007900487	10.13699781	18.04151958	13.77492015	16.94335182	16.6209447	10.13346781	15.32829047	13.1559926	12.61556564	13.8288788	10.12758447	12.71827198	10.83526643	19.88132459	24.13195495	21.29836947	13.4350311	11.9292318	8.085056312	18.44410825	9.217683644	11.90200034	11.89620104
12.51975122	16.02807194	5.42713061	13.08942679	10.12472684	15.32123046	7.026559086	7.232476046	12.46814591	7.021348126	6.281896117	8.791393512	13.97175996	17.96688519	8.531854093	13.31669188	7.333333333	11.50479072	11.60531182	15.34913431	11.05479913	9.917801311	6.805513532	11.85745503	10.15363927	19.68633384	6.879475542	10.08656917	18.04874769	13.6469995	16.76517062	16.55740461	9.556564128	15.12170113	12.769373	12.54883174	14.03883006	10.44511683	12.29803328	10.85089931	19.799294	23.58665322	20.99915952	13.75743822	11.92166751	7.938477055	18.75071441	9.490502605	12.00403429	11.77540763
11.85325265	16.37720625	5.284417549	13.46495209	10.24457892	15.72802152	7.234829383	7.391158178	12.54378887	7.23903177	6.223903177	9.032610523	14.18860313	17.65590856	8.608001345	13.51470835	6.893595562	11.66700286	11.51554883	15.51907884	11.05126912	9.971423769	6.547991259	11.13464448	10.39233485	20.08455203	6.861825517	10.21818793	17.96083375	13.35501765	16.43435872	16.49352832	9.107749202	14.95410993	12.48966213	12.4162044	13.99731047	10.73945201	11.87813078	10.61220373	19.66280047	22.93007228	20.66868381	14.0221886	11.87913935	7.794083039	19.07362582	9.838964532	12.09833585	11.5364431
11.12691209	16.68599765	4.972936628	13.77643301	10.38594722	16.27786183	7.34089763	7.487476887	12.73743486	7.347621449	6.150445453	9.240040343	14.40477391	17.3792234	8.648176164	13.60363086	6.517902168	11.80383258	11.52882837	15.70734577	11.15532022	10.11548159	6.31450664	10.48646831	10.52916457	20.49218356	6.888048411	10.27853421	17.80803496	13.12069255	15.95881661	16.46982686	8.721970079	14.83224071	12.16204404	12.22020508	14.00050429	11.13783829	11.50042024	10.42931585	19.51033787	22.20726172	20.26357371	14.47402925	11.88737603	7.714910069	19.28374517	10.16775929	12.20339553	11.31669188
10.44108253	16.95646327	4.919650361	14.01882669	10.63119852	16.61959993	7.512355018	7.544293159	12.73911582	7.562111279	6.071944865	9.536224576	14.57656749	17.04420911	8.778618255	13.74869726	6.133299714	12.0297529	11.42511346	15.84989074	11.26912086	10.13111447	6.186081694	10.00773239	10.57303749	20.80719449	6.965204236	10.52109598	17.56446462	12.97579425	15.48377879	16.38779627	8.366784334	14.75962347	11.91998655	12.05984199	13.85745503	11.48747689	11.18709027	10.25584132	19.38325769	21.36174147	19.80181543	14.83913263	11.92620609	7.58698941	19.64397378	10.51487645	12.25516894	11.10198353
9.773575391	17.16607833	4.82081022	14.16439738	10.78702303	16.87779459	7.544797445	7.603462767	12.90284081	7.707681963	5.997310472	9.675071441	14.85308455	16.67019667	9.039670533	13.77660111	5.727685325	12.32677761	11.50277358	15.90200034	11.47268448	10.21264078	6.041183392	9.546982686	10.52681123	21.26054799	7.062867709	10.73911582	17.36947386	12.75205917	15.06286771	16.23180366	8.25130274	14.56950748	11.58917465	11.82282737	13.88216507	11.98840141	10.84736931	10.13498067	19.1522945	20.3049252	19.12355018	15.30442091	11.95797613	7.580097495	19.90502605	11.02084384	12.30374853	10.93476214
9.148092116	17.29299042	4.803160195	14.2380232	10.95747184	17.16422928	7.690368129	7.635569003	12.94873088	7.942679442	5.894267944	9.900823668	14.96201042	16.25617751	9.236174147	13.77643301	5.359724323	12.54815935	11.49134308	15.79088923	11.70432005	10.27433182	5.864178854	9.25500084	10.59959657	21.64178854	7.193982182	10.93965372	17.10321062	12.4535216	14.64733569	16.06942343	8.085896789	14.39872247	11.14624307	11.61136325	13.8403093	12.51991931	10.51975122	9.962010422	18.87039839	18.93595562	18.36006051	15.73541772	12.05782484	7.646495209	20.08001345	11.52849218	12.44394016	10.76543957
8.598587998	17.46192637	4.679946209	14.33635905	11.23331652	17.57034796	7.555723651	7.799125904	13.05345436	8.179694066	5.918473693	10.04387292	15.21011935	15.78265255	9.344427635	13.70448815	4.889561271	12.75962347	11.45133636	15.62934947	11.8772903	10.37703816	5.735417717	9.006219533	10.83240881	22.04605816	7.33753572	11.20978316	16.70230291	12.20944697	14.23751891	15.83509834	8.137670197	14.41099344	10.68448479	11.24004034	13.73928391	12.93040847	10.21230459	9.726508657	18.49336023	17.55656413	17.57455034	16.09715919	12.20137838	7.645822827	20.14573878	12.04891578	12.62413851	10.62353337
7.950411834	17.57085224	4.764162044	14.42158346	11.49251975	18.04269625	7.630358043	7.869557909	13.14893259	8.531181711	6.010085729	10.15279879	15.31753236	15.2600437	9.510842158	13.62934947	4.532190284	12.98470331	11.52580266	15.41401916	12.01899479	10.40712725	5.738779627	8.787191125	11.1188435	22.38426626	7.444444444	11.48781308	16.21230459	11.84367121	13.84199025	15.53202219	8.191292654	14.29467137	10.32038998	10.86922172	13.53286267	13.33585477	9.877290301	9.370146243	18.03395529	16.19549504	16.86401076	16.47655068	12.40779963	7.68364431	20.31870903	12.56110271	12.88519079	10.42383594
7.439569676	17.67322239	4.922844175	14.5501765	11.67692049	18.36359052	7.562783661	8.091948227	13.30711044	8.772734913	6.134308287	10.28038326	15.52647504	14.71322911	9.65540427	13.56412842	4.372163389	13.19011599	11.59270466	15.19011599	12.17952597	10.42511346	5.787527316	8.459068751	11.54160363	22.58396369	7.495713565	11.85089931	15.7100353	11.565137	13.59690704	15.1633888	8.269793243	14.21499412	9.923012271	10.50647168	13.35653051	13.72281056	9.591864179	9.17061691	17.41889393	15.11228778	16.20188267	16.91981846	12.53790553	7.740292486	20.35569003	13.00134476	13.21684317	10.30060514
6.880147924	17.86367457	4.805009245	14.65893427	11.88619936	18.80484115	7.633551857	8.237518911	13.48075307	8.979492352	6.248949403	10.27685325	15.60884182	14.1042192	9.785846361	13.47083543	4.242561775	13.34879812	11.67523954	14.94083039	12.38729198	10.51622121	5.784165406	8.269793243	11.88552698	22.62951757	7.619599933	12.09463775	15.20423601	11.35972432	13.35569003	14.78920827	8.439905867	14.14153639	9.458060178	10.11733064	13.09009918	14.05328627	9.36207766	8.885526979	16.76096823	14.06438057	15.56093461	17.49520928	12.8288788	7.828878803	20.39317532	13.62060851	13.5241217	10.13704824
6.311985208	18.00823668	4.650361405	14.7137334	12.10842158	19.20322743	7.584972264	8.411497731	13.7065053	9.230458901	6.408976299	10.31719617	15.62346613	13.49957976	9.75390822	13.38914103	4.184905026	13.49100689	11.91410321	14.60110943	12.66347285	10.81475878	5.772398722	8.073793915	12.24188939	22.7098672	7.689191461	12.37434863	14.7769373	11.15027736	13.13884687	14.36157337	8.708018154	14.00924525	8.912590351	9.72936628	12.9035132	14.44864683	9.114304925	8.552697932	16.19095646	13.15817785	14.92536561	18.02353337	13.19633552	8.022356699	20.33652715	14.22138174	13.81593545	10.10090772
5.720961506	18.0781644	4.501933098	14.75508489	12.37199529	19.54580602	7.427298706	8.493864515	13.92654228	9.505799294	6.567154144	10.29971424	15.61573374	12.84686502	9.828038326	13.31097663	4.076315347	13.6765843	12.06068247	14.26172466	12.94133468	11.09329299	5.701798622	7.992267608	12.4868045	22.75911918	7.871238864	12.61304421	14.39519247	10.95007564	12.85997647	13.82719785	8.947722306	13.91309464	8.451504455	9.332156665	12.59304085	14.82501261	8.82938309	8.113464448	15.57656749	12.28458564	14.23180366	18.38006388	13.59690704	8.27433182	20.35165574	14.8403093	14.17448311	10.0246428
5.160699277	18.05614389	4.503277862	14.84064549	12.47436544	19.80030257	7.308959489	8.65204236	14.09799966	9.755252984	6.738947722	10.32576904	15.49722642	12.12573542	9.76987729	13.10993444	3.990754749	13.86821315	12.14388973	13.86064885	13.20944697	11.43704824	5.682635737	7.881324592	12.62850899	22.79576399	8.024373844	13.01277526	14.04202387	10.78937637	12.65910237	13.26592705	9.138510674	13.8103883	8.055471508	8.977475206	12.45150445	15.12808875	8.537233148	7.805009245	14.93360229	11.44309968	13.45974113	18.76231299	13.95629518	8.445453017	20.31854093	15.24340225	14.53941839	9.989729366
4.458228274	17.97091948	4.560430324	14.9144394	12.67036477	20.32694571	7.159690704	8.777609682	14.28895613	10.23903177	7.007564297	10.25903513	15.29719281	11.49924357	9.625483274	12.91931417	3.915279879	14.01159859	12.20036981	13.28542612	13.50008405	11.72365103	5.74869726	7.769204908	12.82803833	22.8885527	8.2602118	13.28962851	13.63809044	10.64162044	12.38813246	12.56917129	9.440578248	13.72667675	7.794755421	8.749537737	12.18456884	15.36661624	8.234997479	7.459236847	14.37367625	10.70062195	12.75609346	19.00773239	14.38527484	8.735753908	20.27365944	15.66011094	14.83022357	9.946259876
3.824004034	17.80736258	4.610522777	14.99041856	12.93477895	20.5315179	6.960665658	8.787023029	14.3642629	10.56093461	7.160699277	10.11632207	15.10505967	10.73020676	9.703311481	12.71675912	3.882501261	14.09816776	12.31400235	12.75222727	13.81929736	12.05849723	5.868717432	7.740292486	13.03647672	22.7771054	8.53605648	13.61253992	13.25953942	10.42410489	12.3234157	11.90889225	9.750882501	13.5427803	7.657085224	8.426962515	11.87308791	15.5466465	7.922844175	7.329635233	13.77424777	10.11649017	12.13111447	19.16994453	14.78029921	9.076819634	20.32660951	16.02302908	15.18860313	10.01363254
3.162380232	17.52176836	4.72751723	15.14237687	13.14002353	20.86821315	6.80853925	8.757942511	14.5241217	10.83543453	7.097831568	9.959320894	14.80534544	10.00571525	9.679946209	12.56715414	3.808371155	14.12556732	12.48176164	12.17162548	14.19667171	12.32509665	6.041855774	7.719448647	13.20911077	22.65691713	8.75911918	14.0075643	12.79593209	10.29702471	12.10136157	11.24306606	10.00672382	13.39737771	7.606824676	8.188435031	11.53689696	15.65607665	7.620104219	7.185577408	13.13430829	9.724323416	11.57841654	19.2528156	15.17515549	9.513867877	20.40628677	16.37233148	15.46444781	9.99443604
2.713229114	17.23365271	4.960329467	15.35283241	13.27937468	21.05664818	6.781643974	8.661959993	14.65389141	11.07513868	7.122373508	9.897125567	14.45957304	9.256681795	9.673726677	12.34257858	3.747856783	14.15918642	12.46310304	11.58598084	14.48209783	12.68515717	6.198184569	7.747184401	13.45974113	22.53134981	8.993780467	14.36560767	12.42276013	10.24945369	12.02017146	10.50815263	10.35972432	13.22171794	7.61153135	7.930744663	11.06791057	15.75811061	7.368969575	7.103210624	12.36006051	9.318540931	11.10001681	19.3121533	15.51504455	9.833921668	20.50647168	16.73491343	15.74920155	10.03597243
2.334341906	16.91124559	5.30929568	15.59690704	13.49167927	21.15935451	6.71524626	8.636409481	14.81391831	11.2380232	7.239536056	9.693730039	14.05866532	8.522272651	9.555219365	12.05984199	3.779963019	14.09362918	12.62750042	11.01445621	14.79038494	13.08589679	6.350142881	7.761304421	13.78248445	22.39552866	9.277357539	14.698941	12.04942007	10.2193646	11.89863843	9.817616406	10.53219028	13.029921	7.688519079	7.665153807	10.87863506	15.71037149	7.066902	6.904185577	11.7471844	8.679273828	10.72096151	19.38813246	15.92486132	10.25567322	20.5500084	17.13565305	16.01059002	10.0831064
2.09480585	16.56849891	5.43419062	15.77525635	13.68095478	21.31366616	6.658261893	8.707009581	15.02773575	11.39099008	7.557404606	9.473861153	13.75794251	7.890401748	9.493528324	11.6952429	3.700117667	14.05160531	12.79778114	10.61522945	15.02386956	13.43839301	6.464279711	7.907043201	14.09312489	22.28391326	9.469322575	14.9850395	11.74298201	10.24474702	11.78214826	9.18103883	10.80433686	12.79374685	7.866364095	7.452513027	10.58883846	15.73474534	6.642124727	6.76466633	11.20642125	8.267944192	10.31635569	19.52613885	16.2677761	10.65506808	20.66969239	17.4461254	16.26676752	10.27214658
1.905698437	16.0742982	5.603967053	15.8735922	13.82064212	21.6913767	6.75911918	8.672718104	15.29399899	11.71457388	7.79778114	9.317700454	13.33282905	7.313834258	9.353336695	11.42780299	3.601949908	13.93578753	12.99327618	10.31265759	15.29181375	13.74668011	6.56059842	8.030761473	14.48361069	22.18003026	9.631702807	15.18692217	11.5242898	10.4088082	11.72381913	8.636409481	11.05261388	12.66599428	8.075979156	7.24239368	10.27096991	15.65574046	6.195831232	6.580769877	10.72381913	7.86132123	9.97545806	19.5577408	16.58934275	11.03967053	20.88888889	17.5910237	16.53437553	10.44076315
1.696923853	15.59051942	5.82938309	15.81879307	13.90838796	21.90821987	6.721970079	8.676080013	15.67305429	12.0855606	8.021011935	9.129433518	12.96604471	6.710875777	9.197175996	10.96991091	3.633383762	13.85695075	13.27550849	10.0595058	15.48361069	13.98940998	6.767692049	8.208942679	14.89073794	22.06118675	9.910068919	15.53219028	11.48932594	10.5575727	11.66313666	8.144730207	11.38426626	12.5760632	8.393511515	7.075138679	9.925869894	15.4832745	5.798789713	6.398386283	10.25701799	7.65725332	9.642124727	19.51369978	16.95091612	11.39805009	20.99798285	17.67977811	16.79156161	10.6380232
1.547655068	14.98470331	6.051437216	15.73205581	13.9776433	22.08404774	6.762144898	8.62565137	15.94671373	12.51941503	8.250966549	8.936964196	12.58312321	6.126071609	8.954782316	10.57875273	3.594217516	13.70314339	13.42729871	9.804673054	15.69776433	14.16036309	6.962850899	8.439905867	15.37249958	21.970079	10.2191965	15.77374349	11.52244075	10.7026391	11.6392671	7.74499916	11.66733905	12.51134644	8.658766179	6.861153135	9.532022189	15.16994453	5.507144058	6.244410825	9.78366112	7.539082199	9.435367289	19.43923348	17.31921331	11.84955455	21.24962179	17.78130778	16.96722138	10.82408808
1.519246932	14.40813582	6.323583796	15.67036477	14.1412002	22.07631535	6.729702471	8.590687511	16.1820474	12.85207598	8.415195831	8.715918642	12.20709363	5.736258195	8.730542948	10.05832913	3.543788872	13.57690368	13.67507144	9.542948395	15.9072113	14.38073626	7.219196504	8.680618591	15.82434023	21.82434023	10.45806018	16.02437384	11.49302404	10.80736258	11.76601109	7.469994957	12.02840814	12.44427635	8.849050261	6.66095142	9.321734745	14.7621449	5.259539418	6.18103883	9.411833922	7.32156665	9.226592705	19.31433854	17.77828206	12.18624979	21.39855438	17.8737603	17.0408472	11.18628341
1.492855942	13.72701294	6.574550345	15.49167927	14.27954278	21.90922844	6.770549672	8.532526475	16.34022525	13.35636241	8.726844848	8.635737099	11.72079341	5.373676248	8.548159355	9.557740797	3.586317028	13.44444444	13.83930072	9.20927887	16.13817448	14.52933266	7.501933098	8.936628005	16.2154984	21.51790217	10.72667675	16.26710371	11.47839973	10.85442932	11.72465961	7.24794083	12.47302068	12.14153639	9.222558413	6.518742646	9.033787191	14.15162212	5.15649689	6.111279207	9.169440242	7.220205076	9.083375357	19.20507648	18.19146075	12.50663977	21.53202219	17.92788704	17.10825349	11.50013448
1.462766852	12.98571188	6.720625315	15.31921331	14.24861321	21.80433686	6.792065893	8.486468314	16.43839301	13.76029585	9.131450664	8.544125063	11.23264414	5.022020508	8.371659102	9.140191629	3.656412842	13.23735082	13.9589847	8.953437553	16.35602622	14.8066902	7.774752059	9.119179694	16.53420743	21.17061691	10.8809884	16.44343587	11.53605648	10.95948899	11.64548664	7.002857623	12.8809884	11.82837452	9.597579425	6.42713061	8.642629013	13.40645487	5.070432005	6.05463103	9.062867709	7.172970247	9.070432005	19.02622289	18.61035468	12.8401412	21.6246428	17.87695411	17.12674399	11.79495714
1.404773912	12.14523449	6.961001849	15.10741301	14.21348126	21.77811397	6.825853085	8.462766852	16.56412842	14.12876114	9.380400067	8.451168264	10.70768196	4.775928728	8.145066398	8.674903345	3.783829215	13.03563624	14.07513868	8.68179526	16.48966213	15.05412674	8.107581106	9.362750042	16.81946546	20.73340057	11.12960161	16.5910237	11.6728862	10.96839805	11.32190284	6.854093125	13.25449655	11.60312658	10.06505295	6.38325769	8.344091444	12.80080686	4.956799462	6.017650025	8.885022693	7.135653051	9.094637754	18.8403093	18.8957808	13.17011262	21.76012775	17.68297193	17.15010926	12.01961674
1.38477055	11.41082535	7.306101866	14.76416204	14.09951252	21.75390822	6.860480753	8.53941839	16.72903009	14.36409481	9.727853421	8.357034796	10.20205076	4.560934611	7.989073794	8.101025382	3.890569844	12.71675912	14.28576231	8.38846865	16.53572029	15.32610523	8.479576399	9.63977139	16.99966381	20.29820138	11.3272819	16.67708859	11.67809716	11.13582115	11.11111111	6.695747184	13.64262901	11.34980669	10.57858464	6.252143217	8.11262397	12.04975626	4.887207934	6.136829719	8.767019667	7.088922508	9.03530005	18.58782989	19.19650361	13.40040343	21.83593881	17.35602622	17.15481594	12.20132795
1.36207766	10.76634729	7.65389141	14.38762817	13.92116322	21.64044377	6.932089427	8.677592873	17.06824676	14.61085897	9.937132291	8.304252816	9.725163893	4.448142545	7.890737939	7.62750042	4.021011935	12.34341906	14.45990923	8.098840141	16.53403933	15.62615566	8.909900824	10.0036981	17.10220205	19.83106404	11.53454362	16.64918474	11.74668011	11.2045722	10.98655236	6.610858968	14.02084384	11.18994789	11.08589679	6.104723483	7.973272819	11.38241721	4.881324592	6.167759287	8.734409144	7.015632879	9.008236678	18.33501429	19.37132291	13.65977475	21.8549336	16.86854934	17.1114473	12.44814254
1.364599092	10.16876786	8.148260212	13.98352664	13.78971256	21.51722979	7.033619096	8.942679442	17.31517902	14.82417213	10.23953606	8.30744663	9.32862666	4.411665826	7.752731552	7.213817448	4.071944865	11.92133132	14.59421752	7.805177341	16.47402925	16.00924525	9.331820474	10.33215666	17.17364263	19.34274668	11.76298538	16.67187763	11.8512355	11.37199529	10.94167087	6.504622626	14.30795092	11.11497731	11.5426122	5.881660783	7.721633888	10.6952429	4.872415532	6.143049252	8.684989074	6.886367457	8.952260884	18.05261388	19.55605984	13.87023029	21.8438393	16.31148092	16.93208943	12.63526643
1.353336695	9.58698941	8.585644646	13.66145571	13.48999832	21.34173811	7.140864011	9.155992604	17.66078332	14.90233653	10.52109598	8.375861489	8.870734577	4.395192469	7.635569003	6.936291814	4.129433518	11.55656413	14.86703648	7.606656581	16.34678097	16.27449992	9.704320054	10.72533199	17.21146411	18.76786014	12.00823668	16.62111279	11.94217516	11.63893091	10.99798285	6.425785846	14.57152463	11.05849723	12.06589343	5.801311145	7.531181711	10.06017818	4.895948899	6.26172466	8.686501933	6.974953774	8.900991763	17.72247437	19.65624475	13.97209615	21.83358548	15.87409649	16.75945537	12.86794419
1.360900992	9.057656749	8.989241889	13.26138847	13.23012271	21.01294335	7.181375021	9.4535216	17.99293999	14.97260044	10.87560935	8.483946882	8.522272651	4.443435872	7.507144058	6.685325265	4.254832745	11.24121701	14.9255337	7.39183056	16.16305261	16.42242394	10.0221886	10.98302236	17.14607497	18.25466465	12.14355354	16.39519247	12.02555051	11.84484787	11.23331652	6.352328122	14.83913263	10.96587662	12.57438225	5.665994285	7.60295848	9.556396033	4.894099849	6.462262565	8.753740124	7.001176668	8.941838965	17.37401244	19.71844007	14.12186922	21.74432678	15.47066734	16.46512019	13.07828206
1.372331484	8.617582787	9.510674063	12.85577408	12.97327282	20.87056648	7.305093293	9.637418053	18.36157337	14.99092284	11.13666162	8.548663641	8.138846865	4.420406791	7.37955959	6.502269289	4.333669524	10.94385611	14.98856951	7.197512187	15.89544461	16.58967894	10.30139519	11.24592368	17.03059338	17.75491679	12.23096319	16.1301059	12.06454866	12.16473357	11.37955959	6.283745167	15.1857455	10.8401412	13.05177341	5.588166078	7.584804169	9.026054799	5.023197176	6.641116154	8.828878803	7.012439065	8.903849386	17.06639771	19.76550681	14.22373508	21.6987729	15.07967726	16.0779963	13.335569
1.395360565	8.189779795	10.06639771	12.38308959	12.76248109	20.48159355	7.429315851	9.837955959	18.68095478	15.05513532	11.52748361	8.636409481	7.749033451	4.424945369	7.286770886	6.342410489	4.552193646	10.58782989	15.04689864	7.065893427	15.71087578	16.67204572	10.50731215	11.56244747	16.84736931	17.30677425	12.32997142	15.67372668	12.16994453	12.44108253	11.44293159	6.303244243	15.55572365	10.65305093	13.49033451	5.569171289	7.728693898	8.551521264	5.100184905	6.820642125	8.867540763	7.154815935	8.998655236	16.8142545	19.71928055	14.30711044	21.4757102	14.63792234	15.56244747	13.61677593
1.398050092	7.779458733	10.59539418	11.94839469	12.62279375	20.04891578	7.465960666	10.00504286	18.88636746	15.12590351	11.78466969	8.741973441	7.342410489	4.423096319	7.196335519	6.245419398	4.709867205	10.28542612	15.07261725	7.025046226	15.52950076	16.72970247	10.6281728	12.02504623	16.57723987	16.83476214	12.49588166	15.17918978	12.40948058	12.65523617	11.57034796	6.513531686	15.8103883	10.54395697	13.96184233	5.570852244	7.777777778	8.037821483	5.251975122	6.951588502	8.8698941	7.225752227	9.156833081	16.44629349	19.63035804	14.34829383	21.27012943	14.06471676	15.03748529	13.79919314
1.406286771	7.415868213	11.06505295	11.47722306	12.42309632	19.65758951	7.556732224	10.21314507	19.13245924	15.07211296	11.99058665	8.82417213	6.991931417	4.48142545	7.084720121	6.173642629	4.873087914	9.999495714	15.03698101	7.011766683	15.27332325	16.78920827	10.78920827	12.48529165	16.12355018	16.4199025	12.54496554	14.69288956	12.74399059	12.99815095	11.63035804	6.672550008	16.16254833	10.39502437	14.39300723	5.500588334	8.033114809	7.481593545	5.474869726	7.222726509	8.891746512	7.296688519	9.308119012	16.01983527	19.55421079	14.30761473	20.98268617	13.40191629	14.4496554	14.00778282
1.430156329	7.046730543	11.60262229	11.00521096	12.21062363	19.38998151	7.643973777	10.36728862	19.32492856	15.18238359	11.9255337	8.904017482	6.732391999	4.633719953	6.948394688	6.040006724	5.269120861	9.708354345	14.98268617	7.024205749	14.93763658	16.78097159	10.83560262	12.8214826	15.57186082	16.02941671	12.58177845	14.18271978	13.0073962	13.28828375	11.69440242	6.857455034	16.38779627	10.28761136	14.74852916	5.522104555	8.241553202	6.994957136	5.743822491	7.354009077	9.00184905	7.207597916	9.389477223	15.67036477	19.46175828	14.19028408	20.73575391	12.74533535	13.92654228	14.1547487
1.514035972	6.719280551	12.01647336	10.69020003	11.96940662	18.79778114	7.689359556	10.64498235	19.44881493	15.24020844	11.85846361	9.003025719	6.402084384	4.752563456	6.892250798	6.112287779	5.558413179	9.380736258	14.90452177	7.016305261	14.52697932	16.75374012	10.84064549	13.06858296	14.96705329	15.61388469	12.48747689	13.74281392	13.30273996	13.632039	11.65994285	7.026222895	16.62531518	10.2899647	15.05496722	5.592368465	8.535047907	6.561943184	5.991259035	7.620944697	9.116490166	7.334173811	9.581946546	15.35031098	19.3829215	14.0038662	20.47285258	12.11211968	13.41435535	14.31149773
1.526138847	6.400235334	12.38393007	10.31198521	11.72701294	18.2119684	7.815935451	10.81022021	19.67540763	15.30576567	11.84669692	9.135653051	6.158850227	4.930576567	6.730542948	6.023365271	5.957135653	9.081358211	14.73121533	7.114304925	14.07463439	16.82652547	10.7547487	13.30156329	14.35199193	15.20121029	12.26794419	13.11833922	13.52378551	13.95814423	11.6172466	7.303748529	16.76080013	10.34543621	15.36325433	5.635232812	8.84199025	6.299378047	6.286098504	7.787695411	9.233988906	7.537737435	9.808203059	15.03479576	19.17582787	13.76853253	20.07547487	11.59623466	12.91796941	14.36770886
1.578584636	6.130273996	12.87829887	9.916120356	11.51403597	17.77021348	7.831568331	11.00487477	19.73861153	15.23970415	11.94133468	9.293158514	6.020003362	5.089426794	6.620944697	6.136493528	6.278870398	8.80484115	14.55236174	7.135148764	13.60043705	16.8403093	10.67389477	13.41132964	13.59236847	14.83879644	12.06236342	12.51991931	13.78937637	14.24844512	11.43183728	7.581946546	16.97797949	10.47285258	15.54496554	5.719952933	9.295007564	6.064044377	6.58514036	7.92452513	9.40964868	7.810892587	10.08707346	14.66834762	18.87056648	13.48831736	19.72718104	11.09531014	12.37065053	14.43124895
1.643637586	6.00521096	13.36207766	9.442091108	11.26491847	17.15834594	7.831400235	11.11766683	19.79626828	15.1412002	11.97276853	9.417549168	5.810892587	5.290637082	6.554546983	6.133131619	6.702471004	8.554378887	14.2677761	7.182215498	13.17750883	16.74953774	10.6209447	13.48798117	12.80114305	14.40628677	11.8325769	11.74012439	13.94402421	14.4051101	11.36190956	7.848041688	17.08102202	10.70163053	15.66986048	5.954782316	9.755925366	5.875945537	6.93158514	8.026222895	9.646327114	7.940662296	10.37771054	14.28155993	18.46125399	13.33316524	19.49722642	10.53336695	11.80786687	14.39250294
1.81896117	5.949235166	13.87796268	9.061522945	10.93007228	16.4794083	7.86468314	11.28223231	19.73020676	14.71894436	11.95041183	9.559421752	5.6802824	5.557908892	6.5501765	6.08253488	7.146915448	8.270297529	14.04370482	7.162716423	12.77004539	16.69171289	10.53790553	13.57118844	11.97428139	14.11833922	11.48882165	11.09026727	14.08724155	14.57320558	11.49268785	8.186417885	17.23113128	10.96486805	15.76685157	6.065725332	10.24659607	5.716591024	7.292318037	8.136997815	10.00672382	8.082198689	10.75525298	13.83123214	18.03311481	13.10623634	19.27853421	9.943688015	11.30626996	14.30435367
1.954950412	5.846696924	14.33955287	8.74533535	10.74970583	15.6952429	7.89998319	11.27971088	19.66733905	14.23466129	12.04891578	9.74499916	5.502101193	5.814086401	6.541939822	6.122037317	7.484619264	7.965540427	13.69020003	7.094133468	12.37216339	16.59203227	10.42326441	13.7063372	11.25600941	13.86501933	11.11665826	10.5911918	14.33602286	14.67742478	11.63708186	8.49554547	17.3420743	11.19583123	15.92402084	6.355521936	10.74466297	5.693225752	7.628508993	8.227265087	10.33030761	8.175995966	11.06656581	13.28458564	17.4871407	12.85173979	19.0410153	9.426290133	10.79727685	14.15789208
2.313498067	5.750882501	14.64279711	8.461422088	10.44041015	14.70566482	7.978988065	11.21079173	19.54597411	13.6804505	12.14220877	9.980837115	5.515380736	6.121701126	6.618927551	6.265086569	7.843671205	7.682803833	13.49588166	7.111447302	11.93914944	16.45453017	10.28424945	13.81206926	10.54815935	13.6727181	10.71104387	10.16271642	14.66834762	14.75743822	11.90872416	8.882501261	17.42259203	11.29534376	16.10304253	6.665658094	11.3121533	5.620608506	8.116994453	8.412002017	10.64901664	8.444444444	11.47234829	12.81022021	16.97915616	12.51975122	18.73440914	8.643637586	10.2751723	13.99887376
2.643805682	5.637586149	14.79290637	8.21785174	10.20289124	13.7100353	8.127248277	11.04336863	19.48966213	13.08371155	12.06858296	10.26945705	5.468818289	6.409312489	6.615901832	6.348966213	8.244074634	7.368969575	13.133804	7.084047739	11.44747016	16.17347453	10.07160867	13.89393175	9.92973609	13.57858464	10.28408136	9.74499916	14.91107749	14.71642293	12.01025382	9.258698941	17.45806018	11.55202555	16.1822155	7.01933098	11.7473525	5.5836275	8.716591024	8.592368465	11.07043201	8.686333838	11.88552698	12.19129265	16.46293495	12.08371155	18.38712389	7.980500925	9.739956295	13.82049084
3.003698101	5.543452681	14.93494705	8.033787191	9.924188939	12.90889225	8.217515549	10.96066566	19.34980669	12.43032442	11.93713229	10.54883174	5.538746008	6.73272819	6.600941335	6.433518238	8.673726677	7.06841486	12.85409312	7.150445453	10.9293999	15.95562279	9.76096823	13.89073794	9.485291646	13.44780635	9.919818457	9.35165574	15.12876114	14.74970583	12.20877458	9.613716591	17.4943688	11.78887208	16.17616406	7.348125735	12.22390318	5.533366952	9.413514876	8.773071104	11.38813246	8.931417045	12.41284249	11.46528828	16.02151622	11.57808035	18.06219533	7.30929568	9.304252816	13.74210792
3.454530173	5.531854093	15.03815767	7.939821819	9.740124391	12.36762481	8.305765675	10.87392839	19.13867877	11.91259035	11.74886536	10.79072113	5.605648008	7.043704824	6.561775088	6.622625651	9.045049588	6.859304085	12.48983022	7.182047403	10.55538746	15.48008069	9.466128761	13.79727685	8.993780467	13.3272819	9.473188771	8.880316019	15.23314843	14.7734073	12.3158514	9.983022357	17.38443436	12.34795764	16.08337536	7.691880988	12.60665658	5.523281224	10.09178013	8.957303749	11.79946209	9.268112288	12.97344091	10.86821315	15.51874265	11.04857959	17.70885863	6.858127416	8.817280215	13.57209615
3.913430829	5.492015465	14.9961338	7.875777442	9.568330812	11.80601782	8.415027736	10.899647	18.81257354	11.61119516	11.51386788	11.02891242	5.765842999	7.431164902	6.624978988	6.740964868	9.419398218	6.70818625	12.07093629	7.295511851	10.13464448	14.8885527	9.206421247	13.76634729	8.542107917	13.29181375	9.013447638	8.453689696	15.38241721	14.79357875	12.49571357	10.32997142	17.21886031	12.77828206	15.82938309	8.048747689	12.99226761	5.507984535	10.68667003	9.239199866	12.18675408	9.773743486	13.44662969	10.35014288	14.96150614	10.41048916	17.35619432	6.285930408	8.313329971	13.48551017
4.324424273	5.573373676	14.92721466	7.928727517	9.393175324	11.36375861	8.41116154	10.97528996	18.3977139	11.38527484	11.16826357	11.23617415	5.846192637	7.855269793	6.65910237	6.923180366	9.859976467	6.571188435	11.65405951	7.35131955	9.663977139	14.15700118	9.080349639	13.70146243	8.11934779	13.25617751	8.499915952	7.92973609	15.51504455	14.70835435	12.49638595	10.70818625	16.97360901	13.28475374	15.51016978	8.47285258	13.41939822	5.631030425	11.24810893	9.434358716	12.74499916	10.20020171	13.96133804	9.87174315	14.41385107	9.749201546	17.08656917	5.728189612	7.893595562	13.3566986
4.804504959	5.515212641	14.55740461	7.968902337	9.233316524	10.98840141	8.35837956	10.95797613	17.87140696	11.14775593	10.87594554	11.43351824	6.053118171	8.363590519	6.687678601	7.015464784	10.34678097	6.495881661	11.230627	7.430324424	9.15800975	13.42091108	8.973945201	13.67692049	7.809547823	13.17969407	7.992603799	7.467809716	15.59287275	14.61556564	12.40628677	11.12388637	16.69339385	13.68515717	15.17666835	8.808371155	13.83493024	5.610018491	11.73121533	9.671541436	13.21045554	10.87628173	14.45150445	9.409312489	13.97966045	9.137838292	16.83308119	5.384266263	7.564800807	13.1727181
5.278366112	5.582955119	13.97747521	8.07547487	9.084552026	10.61859136	8.310472348	10.89258699	17.41200202	10.66565809	10.59001513	11.61237183	6.232980333	8.845184065	6.726844848	7.189443604	10.71255673	6.382417213	10.75962347	7.502773575	8.63086233	12.90737939	8.881156497	13.67305429	7.590687511	13.00235334	7.444276349	7.119011599	15.58547655	14.43654396	12.3012271	11.60884182	16.20625315	14.01277526	14.72247437	9.142881156	14.23012271	5.722138174	12.05832913	9.818624979	13.69961338	11.32442427	14.91696083	8.981173306	13.51958312	8.66801143	16.58228274	5.09329299	7.20373172	12.89482266
5.737771054	5.680114305	13.46327114	8.212136494	8.962850899	10.32106236	8.273491343	10.59556228	16.95562279	10.01529669	10.15700118	11.81677593	6.588166078	9.285426122	6.780635401	7.34795764	11.03950244	6.341233821	10.30089091	7.640275677	8.181879307	12.36006051	8.712388637	13.53336695	7.338376198	13.01059002	6.964868045	6.900823668	15.61438897	14.29181375	12.2045722	12.01260716	15.73524962	14.28088754	14.2343251	9.396201042	14.57555892	5.823835939	12.37737435	9.998319045	14.16523786	11.91006892	15.40847201	8.613548496	13.15683308	8.214994117	16.31702807	4.840309296	6.747856783	12.65394184
6.14237687	5.709699109	13.03261052	8.304420911	8.683812405	9.954614221	8.225752227	10.4758783	16.40326105	9.474197344	9.578416541	11.98739284	6.7732392	9.739115818	6.78399731	7.553202219	11.2228946	6.244915112	9.742477727	7.733064381	7.773743486	11.80164734	8.463439233	13.26525466	7.081526307	13.09799966	6.503445957	6.74163725	15.68851908	14.10556396	12.27214658	12.40595058	15.1262397	14.36829719	13.72533199	9.802824004	14.93713229	5.974113296	12.65859808	10.24088082	14.72919818	12.31299378	15.85358884	8.18994789	12.76701967	7.79626828	16.09497395	4.623634224	6.455874937	12.27219701
6.642965204	5.770885863	12.7991259	8.4535216	8.508152631	9.629517566	8.276517062	10.33972096	15.92519751	8.923852748	9.081526307	12.24138511	7.082198689	10.15901832	6.932425618	7.787527316	11.46680114	6.179862162	9.455538746	7.852244075	7.392502942	11.25500084	8.190284081	12.90620272	6.813582115	13.18977979	6.08253488	6.564800807	15.70062195	13.91595226	12.32072617	12.68347621	14.56849891	14.4908388	13.23768701	10.13951925	15.21667507	6.154311649	12.96201042	10.5503446	15.23634224	12.6580938	16.30660615	7.854765507	12.32274332	7.433013952	15.85375693	4.495041183	6.209446966	11.98295512
7.108757774	5.864346949	12.5466465	8.6802824	8.314002353	9.434863002	8.287947554	10.21230459	15.45318541	8.257522273	8.746175828	12.46562447	7.325432846	10.60749706	7.092620609	8.131618759	11.61758279	6.213649353	9.195326946	7.996974281	7.050764834	10.72213817	7.896453185	12.41687679	6.571692721	13.37317196	5.800134476	6.408472012	15.66582619	13.65523617	12.230627	13.00420239	13.95343755	14.65927047	12.71255673	10.4609178	15.39670533	6.355690032	13.31837284	10.82652547	15.69910909	12.96537233	16.74046058	7.60110943	11.86350647	7.084047739	15.61153135	4.437216339	5.981677593	11.55511851
7.649352832	6.039502437	12.28525803	8.920322743	8.179021684	9.335350479	8.293158514	10.01714574	14.87913935	7.669020003	8.416204404	12.58497226	7.699949571	11.07194486	7.175491679	8.424945369	11.85577408	6.302739956	9.032778618	8.214657926	6.825348798	10.11346445	7.701462431	11.9070432	6.367120524	13.62665994	5.495041183	6.23566986	15.53740124	13.33955287	12.10220205	13.34762145	13.51168264	14.85711884	12.17196167	10.80080686	15.49907547	6.514540259	13.62531518	11.07413011	16.0484115	13.25802656	17.14994117	7.389477223	11.51420407	6.691544797	15.25752227	4.412674399	5.73827534	11.0860985
8.193814086	6.129433518	12.14035972	9.188266936	8.038325769	9.261388469	8.267103715	9.852748361	14.3607329	6.950075643	8.052613885	12.73121533	8.002185241	11.60783325	7.306942343	8.731047235	12.07732392	6.362581947	8.867372668	8.468145907	6.528660279	9.3903177	7.426962515	11.41872584	6.282736594	13.90973273	5.27399563	6.182551689	15.31450664	12.87023029	11.93746848	13.63287948	13.09379728	14.94856278	11.68835098	11.13161876	15.53992268	6.800974954	13.85190788	11.31349807	16.39216675	13.38594722	17.53605648	7.272146579	11.12170113	6.364262901	14.97478568	4.366952429	5.540763153	10.60223567
8.737771054	6.337703816	11.79996638	9.4869726	7.989914271	9.131618759	8.252479408	9.71524626	13.89662128	6.329803328	7.618087073	12.84585645	8.421415364	12.13430829	7.453185409	9.094301563	12.34963859	6.319381409	8.710875777	8.699781476	6.320726172	8.779626828	7.145906875	10.91225416	6.351823836	14.10825349	5.017313834	6.12304589	14.936628	12.34375525	11.64447806	14.0221886	12.78517398	15.01512859	11.22272651	11.27786183	15.38325769	7.081022021	14.03177005	11.50731215	16.77777778	13.66380904	17.83930072	7.363422424	10.7619768	5.976466633	14.60060514	4.275676584	5.44461254	10.14000672
9.169776433	6.523617415	11.60480753	9.793242562	7.958648512	9.13716591	8.240208438	9.375861489	13.5204236	5.778282064	7.291141368	13.03025719	8.798957808	12.64649521	7.67322239	9.410489158	12.53134981	6.345268112	8.563960329	8.91225416	6.142713061	8.228777946	6.798621617	10.42881156	6.494873088	14.45553875	4.989241889	6.078164397	14.5649689	11.82753404	11.30223567	14.35501765	12.49604976	15.03866196	10.84467978	11.49218356	15.16910405	7.417549168	14.19448647	11.62548327	17.20238696	13.87392839	18.22524794	7.309463775	10.38594722	5.680954782	14.28172802	4.265758951	5.315179022	9.735400908
9.678769541	6.786686838	11.30795092	10.13346781	7.869053622	9.228441755	8.157673559	9.227433182	13.16254833	5.210119348	6.961842326	13.19768028	9.338208102	13.13935115	7.98587998	9.634728526	12.69003194	6.403765339	8.429988233	9.155824508	6.136157337	7.731551521	6.382921499	9.973945201	6.694906707	14.86854934	4.810388301	6.091780131	14.17196167	11.33719953	10.99142713	14.67170953	12.23970415	15.00571525	10.35031098	11.67944192	14.90922844	7.709531014	14.33938477	11.64851236	17.5503446	14.11951589	18.54109934	7.423600605	10.03445957	5.41116154	13.98050092	4.292822323	5.13531686	9.307211296
10.11480921	7.018490503	10.88754413	10.41401916	7.854765507	9.563456043	7.993612372	9.00890906	12.76903681	4.833585477	6.668347621	13.34241049	9.737771054	13.58261893	8.187762649	10.02185241	12.78752732	6.547150782	8.3234157	9.402756766	6.109093965	7.349638595	5.940830392	9.350815263	6.768364431	15.15447974	4.721297697	6.053622458	13.81358211	10.71406959	10.56093461	14.95427803	11.81728022	15.0147924	9.847369306	11.95831232	14.4199025	8.11934779	14.52160027	11.63775424	17.77660111	14.15834594	18.79979829	7.547318877	9.79072113	5.252143217	13.62228946	4.24239368	4.918305598	8.922154984
10.53723315	7.292654228	10.21230459	10.7547487	7.800638763	9.904521768	7.696419566	8.776769205	12.22810556	4.581946546	6.182047403	13.53118171	10.29114137	14.06051437	8.452849218	10.32526475	12.79761304	6.681459069	8.14422592	9.633383762	6.063540091	7.092788704	5.498403093	8.885695075	6.857455034	15.44528492	4.569003194	6.110606825	13.51958312	10.18877122	10.18137502	15.30576567	11.40292486	15.06774248	9.361573374	12.15784165	13.96201042	8.408976299	14.55673222	11.74466297	17.96974281	14.33198857	18.9887376	7.700453858	9.514708354	5.171793579	13.34778954	4.208774584	4.756429652	8.502521432
10.95091612	7.647839973	9.651706169	11.14086401	7.739283913	10.17549168	7.55168936	8.586317028	11.76752395	4.226256514	5.76096823	13.74415868	10.78534207	14.5466465	8.566817953	10.69070432	12.76735586	6.841822155	8.095814423	9.907211296	5.965372331	6.685325265	5.118339217	8.52193646	6.88401412	15.78046731	4.493864515	6.159186418	13.21986889	9.647335687	9.827197848	15.58093797	10.84333501	15.1559926	8.930912758	12.40494201	13.43923348	8.777441587	14.46310304	11.86283409	18.24592368	14.40292486	19.08858632	7.755252984	9.336022861	5.06505295	13.24407463	4.147251639	4.698940998	8.080971592
11.29652042	7.975794251	9.068582955	11.58900656	7.843335014	10.47823164	7.396873424	8.283577072	11.3570348	3.904857959	5.291645655	13.90821987	11.24962179	15.01176668	8.753572029	11.02538242	12.74130106	7.026727181	8.13716591	10.25953942	5.962514708	6.407967726	4.85762313	8.153303076	6.982349975	16.19852076	4.409984871	6.335014288	12.88317364	9.062363422	9.51857455	15.74499916	10.43519919	15.12489494	8.524457892	12.53487981	12.96587662	9.045049588	14.39603295	11.91595226	18.40729534	14.3716591	19.16187595	7.770549672	9.164229282	5.054126744	13.06471676	4.07396201	4.713733401	7.737636578
11.61758279	8.305093293	8.53420743	12.01563288	7.948058497	10.79744495	7.331484283	8.157337368	10.94839469	3.691544797	4.791225416	14.06185914	11.75021012	15.40998487	9.024710035	11.40948058	12.7249958	7.239872247	8.084215835	10.67019667	5.984199025	6.202386956	4.653050933	7.796604471	6.8735922	16.49571357	4.407967726	6.399899143	12.58581274	8.386451504	9.170112624	15.7845016	10.06824676	14.98672046	8.20558077	12.60564801	12.39099008	9.446629686	14.264078	11.73861153	18.55605984	14.28340898	19.22070936	7.956799462	9.006555724	4.969910909	12.88199697	4.044209111	4.779794924	7.403177005
11.85930408	8.713061019	7.986048075	12.42679442	8.079509161	11.27567658	7.175995966	8.012607161	10.50798454	3.437048243	4.481257354	14.18557741	12.29870566	15.76802824	9.306438057	11.79710876	12.68179526	7.436375861	8.151790217	11.04202387	5.978483779	5.903177005	4.466633048	7.290805177	6.863338376	16.81375021	4.383089595	6.57808035	12.23331652	7.9367961	8.831736426	15.75441251	9.772734913	14.82400403	7.956295176	12.55252984	11.87426458	9.793578753	14.08236678	11.68061859	18.60497563	14.22037317	19.26945705	8.19515885	8.807866868	4.972096151	12.57723987	3.932761809	4.882501261	7.130526139
11.99663809	9.181879307	7.586821315	12.79257018	8.223735082	11.59875609	7.107244915	7.797613044	10.29601614	3.204236006	4.256177509	14.20726172	12.69104051	16.07782821	9.60110943	12.34241049	12.58967894	7.619936124	8.11077492	11.39620104	6.004706673	5.605311817	4.305093293	6.787863506	6.753403933	17.12287779	4.355690032	6.739620104	11.8140864	7.463271138	8.564968902	15.71474197	9.433350143	14.67523954	7.626828038	12.45385779	11.25315179	10.18406455	13.88048411	11.4868045	18.7139015	14.19465456	19.34123382	8.39183056	8.52563456	4.987224744	12.28677089	3.966549	4.941502774	6.8732392
12.10270634	9.671877626	7.107244915	13.14170449	8.449487309	11.99697428	6.980332829	7.666330476	10.05816104	3.019162885	4.12304589	14.16977643	13.25869894	16.3346781	9.859640276	12.80635401	12.40981678	7.83829215	8.122877795	11.63086233	6.087073458	5.345604303	4.162548327	6.213313162	6.619095646	17.43906539	4.331484283	6.823331652	11.37401244	6.897293663	8.290973273	15.68986384	9.139519247	14.44511683	7.37619768	12.4200706	10.61455707	10.62800471	13.61875946	11.16624643	18.76433014	14.12976971	19.40830392	8.624810893	8.355521936	4.968902337	12.22894604	4.040679106	4.961506135	6.655740461
12.2563456	10.24625988	6.815094974	13.45385779	8.676248109	12.33198857	6.925533703	7.469322575	9.875777442	2.97881997	4.000168095	14.18288788	13.72213817	16.56749033	10.18759455	13.2639099	12.12136494	8.105059674	8.086737267	11.88384602	6.194318373	5.106404438	4.15800975	5.697091948	6.483778786	17.80904354	4.249957976	7.014456211	10.88367793	6.365271474	7.92452513	15.63271138	8.86653219	14.16540595	7.117666835	12.3904858	10.03530005	11.1262397	13.26693562	10.84602454	18.7730711	14.00134476	19.45318541	8.799462094	8.170785006	5.041855774	12.25718608	4.092956799	5.104723483	6.374180535
12.4237687	10.68078669	6.319381409	13.74970583	8.874432678	12.76382585	6.837451673	7.240544629	9.685829551	2.934442763	3.835098336	14.19263742	14.23449319	16.7065053	10.46411162	13.64632711	11.89611699	8.347621449	8.26172466	12.13094638	6.276180871	5.055471508	4.126575895	5.23903177	6.322911414	18.18406455	4.243738443	7.181375021	10.35400908	5.905698437	7.494873088	15.52479408	8.687510506	13.88670365	6.888552698	12.36375861	9.590855606	11.54227601	12.81324592	10.47755925	18.68213145	14.05513532	19.40578248	8.961001849	8.044545302	5.055135317	12.28340898	4.230458901	5.293830896	6.141687679
12.59556228	11.24508321	5.692721466	13.98537569	9.199697428	13.2193646	6.763489662	6.913094638	9.631198521	2.925869894	3.752899647	14.19566314	14.6876786	16.84720121	10.73508153	13.89628509	11.69608338	8.590855606	8.362750042	12.42595394	6.432509665	5.077828206	4.071944865	4.951420407	6.281223735	18.60295848	4.272650866	7.510505967	9.789880652	5.642629013	7.214826021	15.35787527	8.592704656	13.63691377	6.740460582	12.35182384	9.035972432	12.02134813	12.23634224	9.970919482	18.52462599	14.63792234	19.25903513	9.251638931	7.965540427	5.109430156	12.45520256	4.297360901	5.51857455	5.961892755
12.8066902	11.70684149	5.245923685	14.22390318	9.460749706	13.65859808	6.638426626	6.675911918	9.680786687	2.836779291	3.616069928	14.17565977	15.1151454	16.94217516	11.02840814	14.2119684	11.464784	8.856782653	8.575727013	12.76533871	6.578752732	5.112960161	3.908724155	4.774583964	6.425953942	18.98335855	4.311312826	7.66767524	9.197344091	5.400403429	6.963523281	15.17683644	8.365103379	13.32022189	6.514372163	12.22121365	8.730542948	12.40073962	11.62329803	9.417549168	18.22592032	14.88804841	19.0595058	9.504118339	7.992435703	5.198184569	12.62733232	4.475205917	5.74684821	5.788384602
12.9961338	12.14019163	5.039502437	14.49890738	9.890737939	14.21633888	6.517061691	6.357539082	9.590015129	2.845520256	3.597747521	14.1448983	15.50949739	16.98470331	11.18271978	14.43688015	11.26273323	9.151454026	8.752899647	13.06034628	6.724659607	5.113128257	3.825180703	4.698940998	6.43940158	19.31131283	4.350983359	7.788199697	8.649352832	5.145570684	6.77508825	14.92368465	8.138510674	13.01563288	6.402252479	12.11413683	8.360900992	12.75760632	11.02706337	8.737434863	17.85375693	14.93158514	18.77609682	9.785173979	7.847705497	5.292822323	12.81206926	4.744158682	6.025550513	5.741082535
13.11581778	12.61085897	4.95091612	14.70549672	10.37300387	14.78214826	6.282736594	6.263741805	9.54311649	2.854933602	3.505631199	13.91225416	15.95209279	16.90015129	11.42107917	14.67423096	10.96234661	9.433686334	8.935115145	13.32459237	6.839805009	5.180702639	3.797276853	4.563287948	6.461926374	19.60077324	4.398722474	7.971087578	8.240544629	4.935451336	6.557404606	14.56446462	7.996301899	12.64599092	6.330307615	11.85846361	8.105227769	13.08472012	10.41301059	8.092788704	17.38124054	14.7918978	18.34459573	10.0147924	7.856446462	5.394183896	13.01294335	4.88401412	6.303244243	5.639317532
13.19398218	13.00941335	4.972600437	14.85308455	10.84972264	15.33350143	6.087073458	6.179021684	9.56059842	2.892755085	3.489494033	13.52832409	16.26626324	16.62867709	11.68347621	15.01277526	10.60531182	9.666498571	9.109598252	13.53857791	7.025886704	5.192805514	3.790553034	4.474869726	6.621448983	19.82501261	4.401243907	8.284417549	8.013783829	4.861153135	6.275172298	14.20171457	7.917969407	12.28290469	6.289796604	11.61741469	7.708690536	13.49722642	9.848041688	7.345604303	16.86955791	14.50378215	17.82131451	10.27601278	7.835770718	5.552193646	13.19011599	5.000168095	6.590687511	5.656076652
13.25113464	13.4572197	5.044545302	14.92233989	11.32089427	15.8290469	5.919146075	6.140191629	9.567994621	2.874936964	3.406622962	13.14422592	16.56917129	16.33669524	12.06975962	15.19549504	10.32677761	9.901664145	9.352664313	13.67944192	7.19515885	5.202723147	3.695410993	4.239872247	6.681963355	20.12287779	4.570011767	8.433182047	7.887207934	4.770549672	5.875609346	13.95326946	7.856950748	11.87174315	6.300554715	11.30189948	7.258026559	13.88199697	9.301899479	6.763321567	16.29416709	14.2489494	17.18271978	10.70347958	7.909564633	5.65540427	13.48142545	5.1264078	6.904017482	5.693780467
13.2938309	13.81223735	5.264077996	14.96419566	11.81106068	16.19196504	5.735081526	5.971928055	9.703983863	2.770381577	3.410321062	12.69843671	16.86770886	16.01361573	12.31854093	15.46192637	10.10573206	10.15414355	9.503950244	13.79794924	7.390821987	5.25315179	3.655740461	4.152126408	6.828542612	20.24441083	4.638762817	8.792906371	7.898302236	4.661455707	5.589678938	13.6132123	7.769541099	11.59169608	6.255841318	11.00201715	6.918809884	14.21432173	8.73272819	6.12119684	15.73676248	13.91511178	16.63472853	10.92956799	8.043200538	5.793410657	13.93192133	5.462598756	7.26172466	5.712808875
13.3829215	14.09581442	5.359220037	14.96352328	12.2639099	16.59707514	5.584467978	5.897797949	9.843671205	2.878971256	3.339216675	12.29315851	17.16322071	15.77374349	12.60077324	15.6133804	9.751722979	10.43099681	9.692385275	13.94587326	7.642797109	5.398218188	3.683980501	4.042528156	7.080013448	20.40998487	4.632375189	9.008404774	7.839132627	4.559421752	5.288283745	13.18793074	7.643637586	11.23365271	6.239704152	10.56681795	6.522272651	14.48545974	8.112119684	5.656749033	15.15548832	13.73945201	16.12909733	11.27046562	8.211464112	5.924020844	14.21717936	5.690200034	7.704320054	5.78401412
13.38174483	14.40342915	5.56244747	14.84484787	12.75525298	16.87897126	5.564632711	5.839973105	9.99293999	2.982349975	3.354849555	11.98302236	17.4871407	15.51252311	12.69272147	15.82602118	9.389477223	10.73037485	9.908051773	14.15582451	7.837955959	5.568498907	3.670364767	4.031433854	7.366111952	20.62497899	4.673390486	9.336190956	7.827029753	4.429315851	5.047739116	12.68145907	7.612371827	10.88418222	6.321902841	10.16153975	6.283745167	14.79139351	7.563792234	5.065557237	14.45906875	13.43402252	15.53202219	11.60430324	8.443435872	6.053454362	14.57202891	6.013447638	8.05799294	5.83533367
13.36728862	14.71860817	5.612035636	14.66565809	13.16439738	17.24424273	5.494032611	5.84199025	10.0482434	3.030425282	3.528828375	11.61422088	17.68314002	15.09564633	12.85358884	15.94133468	9.080517734	10.94688183	10.13565305	14.24659607	8.01596907	5.951084216	3.680618591	3.790048748	7.605648008	20.77828206	4.803664481	9.56765843	7.746680114	4.369641957	4.825348798	12.14641116	7.707513868	10.59640276	6.373676248	9.697091948	5.890401748	14.94990755	7.095814423	4.628845184	13.81223735	12.99562952	14.88720793	11.95377374	8.700453858	6.206085056	14.85661456	6.261052278	8.483106404	5.920524458
13.19465456	14.95057993	5.842158346	14.40426963	13.69860481	17.60716087	5.466801143	5.770045386	10.12674399	3.168263574	3.553706505	11.20255505	17.94167087	14.73289629	13.16036309	15.96974281	8.669692385	11.17330644	10.41519583	14.38914103	8.253656077	6.114809212	3.761472516	3.718776265	7.849554547	20.86922172	4.935619432	9.889056984	7.563624139	4.442259203	4.684820978	11.53723315	7.801311145	10.26222895	6.365943856	9.151622121	5.570684149	15.07631535	6.751050597	4.339552866	13.12607161	12.24676416	14.28845184	12.29517566	9.061522945	6.371322911	15.18103883	6.572365103	8.94721802	6.011817112
12.96907043	15.17263406	5.764162044	14.09379728	14.21902841	17.86199361	5.348966213	5.838460245	10.200706	3.197680282	3.720793411	10.74953774	18.13145066	14.3234157	13.46696924	15.95410993	8.38477055	11.30946378	10.79273828	14.52731552	8.569675576	6.532022189	3.898638427	3.703479576	8.046562447	20.9255337	5.101025382	10.30559758	7.315683308	4.512691209	4.436207766	10.9367961	7.857118844	9.902672718	6.390485796	8.646663305	5.061859136	15.08942679	6.437384434	4.013615734	12.32291141	11.4757102	13.74214154	12.60716087	9.41301059	6.602118003	15.45940494	6.785005883	9.425953942	6.071507816
12.68969575	15.38628341	5.966044713	13.66851572	14.68935956	18.14422592	5.282064212	5.978651874	10.39704152	3.438729198	3.691208606	10.21331316	18.37821483	13.81576736	13.84552026	15.78483779	8.036308623	11.45822827	11.17179358	14.65943856	8.908387964	6.821314507	4.099512523	3.76987729	8.375357203	20.83846025	5.269625147	10.63741805	7.132123046	4.465120188	4.283072785	10.32106236	7.968566146	9.52899647	6.464783997	8.170448815	4.717767692	15.06354009	6.165237855	3.725500084	11.58682131	10.37384434	13.21835603	12.95310136	9.793578753	6.904017482	15.76836443	7.222222222	9.838460245	6.154429316
12.36527147	15.56463271	6.095310136	13.20020171	15.10640444	18.4126744	5.172970247	6.103042528	10.65237855	3.661623802	3.832576904	9.621953269	18.54698269	13.23835939	14.07261725	15.57589511	7.646495209	11.59623466	11.60043705	14.81341402	9.350815263	7.190452177	4.31820474	3.798117331	8.693057657	20.72281056	5.42528156	10.91309464	7.098840141	4.5501765	4.193141704	9.658598084	8.149604976	9.197175996	6.549840309	7.652210456	4.4869726	14.92149941	5.902336527	3.578584636	10.90401748	9.335350479	12.67792906	13.49470499	10.22171794	7.176836443	15.97562616	7.604135149	10.27987897	6.286737267
12.00537906	15.67490335	6.416708691	12.74163725	15.50462263	18.58480417	5.208774584	6.31450664	10.92469323	4.072953438	3.835098336	9.000336191	18.66549	12.64632711	14.30324424	15.34056144	7.245923685	11.72533199	11.9776433	14.93091276	9.699949571	7.390821987	4.455370651	3.829887376	9.046730543	20.54866364	5.662632375	11.20171457	7.07211296	4.639939486	4.018490503	8.964868045	8.215666499	8.925029417	6.616069928	7.213985544	4.315683308	14.65574046	5.696587662	3.319045218	10.36006051	8.419230123	12.0410153	13.87897126	10.64229282	7.497730711	16.30139519	7.98251807	10.78971256	6.408051773
11.58984703	15.85308455	6.7732392	12.19734409	15.81391831	18.66885191	5.189611699	6.491174987	11.14338544	4.281896117	4.039502437	8.355353841	18.72398722	11.31652379	14.34846193	15.02521432	6.976298538	11.94351992	12.37955959	15.02050765	10.0445453	7.589006556	4.634056144	3.919986552	9.410321062	20.33098	5.862329803	11.49537737	7.099176332	4.754916793	3.898806522	8.196335519	8.307950916	8.614052782	6.696587662	6.724491511	4.188266936	14.35484955	5.510674063	3.171625483	10.00857287	7.574046058	11.33232476	14.29030089	11.08942679	7.852748361	16.47486973	8.441923012	11.30324424	6.594133468
11.12792066	16.01613717	7.21448983	11.67389477	16.10875777	18.70852244	5.223398891	6.668515717	11.431333	4.609850395	4.219364599	7.740964868	18.84652883	10.64380568	14.40073962	14.94133468	6.679105732	12.17414692	12.71575055	14.9998319	10.42343251	7.799462094	4.760295848	4.07547487	9.817784502	20.08640108	6.069087242	11.75121869	7.146579257	4.895948899	3.778618255	7.546814591	8.42528156	8.361573374	6.825516894	6.294671373	4.081358211	13.87224744	5.29702471	3.068582955	9.625987561	6.529164565	10.59757943	14.69120861	11.51000168	8.232139855	16.61859136	8.815767356	11.86569171	6.800268953
10.68162716	16.08707346	7.791897798	11.08303917	16.29130946	18.56614557	5.161539755	6.885190788	11.56547319	4.813918306	4.478231636	7.211127921	18.92687847	10.04874769	14.44931921	14.76399395	6.391998655	12.41519583	13.12539923	14.84871407	10.79694066	8.070432005	4.930072281	4.199025046	10.29164565	19.80719449	6.325432846	11.9591528	7.087241553	5.006723819	3.574214154	7.028744327	8.494200706	8.143721634	6.961842326	5.860144562	3.949571357	13.34526811	5.128929232	2.955622794	9.19515885	5.868885527	9.960329467	15.0556396	11.9924357	8.570011767	16.70112624	9.24609178	12.40057152	7.038544293
10.10926206	16.05059674	8.440410153	10.53185409	16.3718272	18.4424273	5.215162212	7.085896789	11.92149941	5.013279543	4.682971928	6.751386788	18.90115986	9.449487309	14.34829383	14.52563456	6.02824004	12.64397378	13.45284922	14.68431669	11.19751219	8.409984871	5.112119684	4.46764162	10.75609346	19.5725332	6.605816104	12.22407127	7.069927719	5.10371491	3.303916625	6.477559254	8.496890234	7.900655572	7.08438393	5.428475374	3.762312994	12.89847033	4.99109094	2.976802824	8.860816944	5.661959993	9.39704152	15.44326778	12.38981341	8.933266095	16.7918978	9.632038998	12.78954446	7.35797613
9.625483274	16.05059674	8.975289965	9.879643638	16.36375861	18.167255	5.258026559	7.339889057	12.21364935	5.022860985	4.904689864	6.419902505	18.92502942	8.847537401	14.14052782	14.16641452	5.637754244	12.87107077	13.84736931	14.45671541	11.58228274	8.776433014	5.398218188	4.683476214	11.35804337	19.28307279	6.921331316	12.52681123	7.093629181	5.217179358	3.144730207	6.028408136	8.603630862	7.627332325	7.248613212	5.03160195	3.585308455	12.4052782	4.844007396	2.856950748	8.527315515	5.443940158	8.948058497	15.73340057	12.89847033	9.282568499	16.89325937	10.05463103	13.09833585	7.596066566
9.117498739	15.98789713	9.564632711	9.336359052	16.34879812	17.77239872	5.382921499	7.519078837	12.56261557	5.240040343	5.150613548	6.18624979	18.82652547	8.287779459	13.78651874	13.77777778	5.195663137	13.10337872	14.19280551	14.18339217	12.01529669	9.135989242	5.697428139	4.88065221	11.95478232	18.9663809	7.273659439	12.90099176	7.149941167	5.386451504	2.940326105	5.677592873	8.753235838	7.291141368	7.421415364	4.713565305	3.453689696	11.87527316	4.763153471	2.736762481	8.059505799	5.158177845	8.561102706	15.97091948	13.29517566	9.726844848	17.01412002	10.45234493	13.39889057	7.823163557
8.619095646	15.95377374	10.26912086	8.744831064	16.27618087	17.49504118	5.485795932	7.723146747	12.95343755	5.556227937	5.364599092	5.987560935	18.78904017	7.788872079	13.38157674	13.30542948	4.814086401	13.30963187	14.43822491	13.89779795	12.4832745	9.617582787	6.006891915	5.031770045	12.34140192	18.54009077	7.575895108	13.32291141	7.146579257	5.603126576	2.90519415	5.341570012	8.942847537	7.069927719	7.477391158	4.325769037	3.302571861	11.33501429	4.674230963	2.72566818	7.646159018	4.854765507	8.276012775	16.22961842	13.85039502	10.10623634	17.19801647	10.81290973	13.72264246	8.033148428
8.110943016	15.89830224	11.04303244	8.124222558	16.22961842	17.04942007	5.647503782	8.027231467	13.34728526	5.889393175	5.708690536	5.805009245	18.70768196	7.211800303	12.91679274	12.77172634	4.453857791	13.48730879	14.67809716	13.6357371	12.8512355	10.13817448	6.357875273	5.249621785	12.77626492	18.07295344	7.949907547	13.70028576	7.271138006	5.794587326	2.861825517	5.191124559	9.1598588	6.92973609	7.545637922	3.994957136	3.232812237	10.6727181	4.637418053	2.695074802	7.233148428	4.703479576	7.981845688	16.37955959	14.23852748	10.55454698	17.44696588	11.23163557	14.03042528	8.222356699
7.633047571	15.8325769	11.6915448	7.567322239	16.05530341	16.53740124	5.79778114	8.325769037	13.72348294	6.119179694	6.10707682	5.640611868	18.55538746	6.708018154	12.35484955	12.21869222	4.194990755	13.68683812	14.93830896	13.27567658	13.22558413	10.65842999	6.673558581	5.392166751	13.14153639	17.48529165	8.259875609	14.09127584	7.31820474	5.979996638	2.959320894	5.041687679	9.426794419	6.843839301	7.589510842	3.746007732	3.25500084	10.08236678	4.666498571	2.657925702	6.992603799	4.489998319	7.802319718	16.60716087	14.72936628	10.89863843	17.61606993	11.56043032	14.26441419	8.459757943
7.262228946	15.69944528	12.52630694	7.071272483	15.88922508	16.00521096	5.956463271	8.565473189	14.17935788	6.395864851	6.457555892	5.532190284	18.39838628	6.304589007	11.86686838	11.72566818	3.934778954	13.88451841	15.1748193	12.87846697	13.61506135	11.19969743	7.04757102	5.696587662	13.43082871	16.92536561	8.563960329	14.46629686	7.37249958	6.146074971	2.910068919	4.9033451	9.652378551	6.76096823	7.673054295	3.529164565	3.350815263	9.505631199	4.661287611	2.740628677	6.617918978	4.522776937	7.752731552	16.72012103	15.16708691	11.16792738	17.72835771	11.90485796	14.50731215	8.743402252
6.834762145	15.56631367	13.23180366	6.620776601	15.64767188	15.4162044	6.097327282	8.82602118	14.53303076	6.706505295	6.920490839	5.42191965	18.11934779	5.976802824	11.51773407	11.09009918	3.756261557	14.1188435	15.2563456	12.45066398	13.9704152	11.76769205	7.421583459	6.067742478	13.63405614	16.25903513	8.839973105	14.79458733	7.425449655	6.332660951	2.97545806	4.73827534	9.881660783	6.664481425	7.854765507	3.300218524	3.4163725	9.023029081	4.636745672	2.755421079	6.538409817	4.423264414	7.654899983	16.79525971	15.5241217	11.48949403	17.87813078	12.05530341	14.67204572	9.131433854
6.586148933	15.44881493	14.00033619	6.237518911	15.41570012	14.86804505	6.299041856	9.105059674	14.85678265	6.870566482	7.325096655	5.255505127	17.65658094	5.69406623	11.13514876	10.48529165	3.471844007	14.3234157	15.30072281	11.98419903	14.24323416	12.19583123	7.621785174	6.496385947	13.94553707	15.46444781	9.173306438	15.0297529	7.561270802	6.503109766	3.038157674	4.652378551	10.18826694	6.539922676	8.097327282	3.153975458	3.380736258	8.565473189	4.633888048	2.800638763	6.284417549	4.196839805	7.533366952	16.75390822	15.84736931	11.74852916	18.02454194	12.2082703	14.82047403	9.49591528
6.379055303	15.19919314	14.80181543	5.925701799	15.05967389	14.2228946	6.493024038	9.412002017	15.22491175	7.129097327	7.87174315	5.178013111	17.3049252	5.500588334	10.77626492	9.876449823	3.213649353	14.501765	15.41418726	11.43805682	14.50075643	12.53605648	7.890906035	6.807866868	14.10707682	14.78635065	9.433686334	15.28122374	7.82232308	6.729030089	3.125231131	4.585980837	10.57051605	6.354009077	8.309127584	3.03530005	3.397713901	8.049251975	4.655068079	2.81190116	6.067070096	4.276685157	7.43234157	16.73861153	16.17078501	11.98117331	18.15548832	12.31349807	14.90637082	9.909262061
6.155488317	14.95948899	15.70448815	5.506975962	14.67540763	13.43990587	6.742141536	9.704656245	15.59186418	7.465624475	8.36913767	5.080349639	16.76382585	5.317364263	10.26475038	9.492015465	3.030257186	14.6580938	15.49369642	10.9589847	14.71138006	12.91645655	8.213313162	7.067742478	14.27349134	14.27080182	9.734913431	15.41923012	8.122541604	6.917297025	3.258194655	4.519078837	10.89527652	6.233988906	8.614725164	2.958648512	3.334678097	7.540931249	4.697932426	2.759287275	5.928727517	4.355521936	7.29181375	16.70432005	16.38325769	12.2118003	18.28660279	12.46293495	14.94267944	10.23514876
6.040342915	14.59203227	16.47470163	5.130273996	14.18658598	12.71894436	6.868717432	9.843671205	15.86535552	7.706841486	8.972264246	5.004202387	16.21953269	5.172634056	9.801983527	8.966044713	2.935619432	14.78584636	15.54462935	10.40813582	14.85930408	13.36678433	8.512018827	7.361573374	14.37031434	13.80803496	10.04504959	15.4795764	8.440914439	7.201882669	3.235165574	4.468145907	11.23398891	6.146579257	8.937132291	2.895948899	3.308455203	6.843166919	4.712220541	2.74869726	5.89813414	4.425113464	7.128424945	16.73810724	16.65943856	12.40242057	18.34358716	12.65708522	14.93427467	10.55720289
5.948898975	14.20675744	17.05849723	4.829046899	13.68952765	12.02134813	7.037989578	10.04521768	16.13598924	8.053454362	9.515044545	4.965708522	15.63825853	5.078836779	9.36022861	8.602118003	2.8029921	14.82417213	15.55152126	9.936628005	15.02050765	13.8698941	8.838628341	7.654563792	14.49251975	13.2788704	10.30610187	15.45806018	8.719448647	7.507312153	3.316523786	4.398554379	11.45486636	6.099680619	9.245251303	2.924188939	3.40073962	6.351991931	4.735249622	2.772398722	5.821482602	4.514372163	6.908724155	16.70969911	16.79425113	12.59371323	18.39905867	12.79290637	14.87493696	10.80314339
5.774247773	13.80601782	17.58867036	4.638762817	13.25752227	11.4089763	7.1301059	10.23516557	16.37670197	8.415700118	9.955454698	4.854933602	14.97058329	4.965708522	9.068246764	8.127248277	2.680618591	14.82417213	15.58917465	9.534711716	15.12741637	14.37485292	9.188435031	7.877458396	14.65910237	12.70700958	10.59993276	15.37821483	8.912926542	7.784333501	3.375525298	4.337031434	12.01143049	6.127584468	9.586148933	2.93158514	3.60632039	5.940830392	4.812237351	2.795763994	5.826693562	4.540426963	6.702134813	16.55925366	16.99109094	12.76449823	18.42175155	12.91948227	14.76500252	11.1061691
5.610522777	13.33602286	18.1970079	4.500420239	12.82299546	10.81744831	7.241217011	10.3420743	16.69171289	8.692721466	10.40763153	4.742141536	14.21886031	4.968734241	8.645654732	7.619936124	2.546142209	14.79425113	15.59169608	9.167086905	15.24340225	14.78735922	9.609514204	8.394520087	14.8772903	12.1933098	10.90250462	15.24777273	9.090267272	8.065893427	3.493024038	4.308959489	12.60514372	6.083039166	9.969406623	2.915111783	3.718608169	5.611867541	4.865019331	2.81005211	5.857118844	4.524625988	6.475878299	16.38493865	17.03126576	12.94032611	18.40813582	13.00117667	14.67204572	11.49734409
5.502773575	12.89393175	18.75928728	4.44831064	12.51638931	10.32694571	7.267103715	10.71709531	16.98218188	8.907379391	11.11766683	4.682971928	13.38594722	4.907379391	8.239199866	7.303916625	2.457555892	14.7100353	15.56278366	8.719112456	15.34913431	15.2639099	10.08320726	8.771894436	15.07934107	11.78954446	11.22877795	15.12607161	9.280215162	8.29181375	3.637754244	4.311649017	13.01227097	6.213145066	10.39216675	2.902672718	3.92082703	5.423768701	4.938813246	2.946377542	5.812741637	4.482938309	6.382585308	16.13649353	17.02824004	13.03866196	18.33703143	13.03832577	14.55219365	11.86653219
5.366111952	12.37804673	19.267608	4.412338208	12.13447638	9.902336527	7.384602454	11.11783493	17.26609514	9.095814423	11.67137334	4.664985712	12.74701631	4.853420743	7.856950748	6.976802824	2.336527147	14.50983359	15.42074298	8.33753572	15.38477055	15.58564465	10.56362414	9.118171121	15.33215666	11.39334342	11.59556228	15.16944024	9.492015465	8.539754581	3.808875441	4.312321399	13.44074634	6.248108926	10.83846025	2.866868381	4.038325769	5.203563624	5.018826694	3.056480081	5.693057657	4.501765003	6.406791057	15.7806354	16.93847705	13.12321399	18.24827702	13.01210287	14.38981341	12.17497058
5.25315179	11.76920491	19.48428307	4.380568163	11.76147252	9.4869726	7.476550681	11.37737435	17.55202555	9.345940494	12.17196167	4.698268617	12.05076483	4.858967894	7.534879812	6.600437048	2.244578921	14.29954614	15.33434191	7.922339889	15.41670869	15.899647	11.02017146	9.461926374	15.56564128	11.13279543	11.89426794	15.05143722	9.784837788	8.873256009	4.034963859	4.315851404	13.77155825	6.364599092	11.17179358	2.804336863	4.299546142	4.986048075	5.158682131	3.120524458	5.575222727	4.597915616	6.401243907	15.4424273	16.90099176	13.15632879	18.10186586	12.88552698	14.24138511	12.4980669
5.070768196	11.17448311	19.81761641	4.410993444	11.31400235	9.109766347	7.518406455	11.79761304	17.79525971	9.533703143	12.51117835	4.683308119	11.45923685	4.856614557	7.121028744	6.178013111	2.129769709	13.93713229	15.07480249	7.519078837	15.42444108	16.09867205	11.45990923	9.76466633	15.80887544	10.89023365	12.17784502	15.04773912	10.16826357	9.111279207	4.203563624	4.337871911	14.13094638	6.403429148	11.50495882	2.670700958	4.528492184	4.767692049	5.246427971	3.23197176	5.499579761	4.529668852	6.479576399	15.09312489	16.75811061	13.11766683	17.95965709	12.71877626	13.97697092	12.76688519
4.929904186	10.55320222	20.13817448	4.430324424	10.87527316	8.707513868	7.584636073	12.03698101	17.97814759	9.800806858	12.77811397	4.793074466	10.67389477	4.902168432	6.759959657	5.821146411	2.08438393	13.54177173	14.71440578	7.067238191	15.40090772	16.26659943	11.83879644	10.05883342	15.91208606	10.69742814	12.45133636	14.93276181	10.55790889	9.407295344	4.474197344	4.38325769	14.56194318	6.47991259	11.81912927	2.655236174	4.821986889	4.508993108	5.385611027	3.362581947	5.481929736	4.374180535	6.521095983	14.81526307	16.64111615	12.99092284	17.86350647	12.50462263	13.61606993	13.0091612
4.732055808	9.883677929	20.37115482	4.584467978	10.39300723	8.351151454	7.614557068	12.31013616	18.16103547	10.10875777	12.91897798	4.921331316	9.976634729	4.820978316	6.377878635	5.524962179	1.990250462	13.15632879	14.36039671	6.664649521	15.32106236	16.32778618	12.25802656	10.34644478	16.03782148	10.33921668	12.72751723	14.79593209	10.9628509	9.621953269	4.764162044	4.385947218	14.89544461	6.677760968	12.09362918	2.591527988	5.106740629	4.316859976	5.461422088	3.4869726	5.537233148	4.394351992	6.707345772	14.45486636	16.45537065	12.88065221	17.59892419	12.39536056	13.16506976	13.2750042
4.627164229	9.330307615	20.58614893	4.711380064	9.96318709	8.080517734	7.661287611	12.55538746	18.2417213	10.47184401	13.20322743	5.104891578	9.410321062	4.796940662	6.019499075	5.333501429	1.968229955	12.75189107	14.07312153	6.335854766	15.2526475	16.44007396	12.62346613	10.62111279	16.12136494	10.12472684	12.84972264	14.61287611	11.28693898	9.994957136	5.028408136	4.391998655	15.22575223	6.879643638	12.43385443	2.570011767	5.502437384	4.082030593	5.604135149	3.608001345	5.576063204	4.30223567	6.788535888	13.9924357	16.17128929	12.72079341	17.21028744	12.10522777	12.64111615	13.53788872
4.455538746	8.682131451	20.75558917	4.861657421	9.496554043	7.749201546	7.664817616	12.73171962	18.26861657	10.73810724	13.55874937	5.305093293	8.812069255	4.88586317	5.639267104	5.053958649	1.953269457	12.34224239	13.73306438	6.052950076	15.19969743	16.48898975	12.93982182	10.77559254	16.22810556	9.969406623	12.97226425	14.36241385	11.51050597	10.26945705	5.30223567	4.386955791	15.55555556	7.147419734	12.75575727	2.464447806	5.858127416	3.99109094	5.733400572	3.670028576	5.542107917	4.30223567	6.961001849	13.46024542	15.90855606	12.58026559	16.77845016	11.83173643	12.10354681	13.80808539
4.335182384	8.09480585	20.9181375	5.062363422	9.073289629	7.600100857	7.681963355	12.84736931	18.15700118	10.84669692	13.97646663	5.570684149	8.395696756	4.901664145	5.366448143	4.754916793	1.94015801	11.93511515	13.32055808	5.835098336	15.11178349	16.56530509	13.23197176	10.93881325	16.32677761	9.905026055	13.0408472	14.13901496	11.6804505	10.58984703	5.603798958	4.416036309	15.77239872	7.39889057	13.03815767	2.481929736	6.225247941	3.867540763	5.828374517	3.864851236	5.585980837	4.294839469	7.059673895	13.06404438	15.60816944	12.29467137	16.26508657	11.39334342	11.49655404	14.09784838
4.247268448	7.618255169	21.02017146	5.294839469	8.762985376	7.387123886	7.731719617	12.92233989	18.08488822	11.00571525	14.25853085	5.795427803	7.914271306	5.006219533	5.135148764	4.359220037	1.954109934	11.55236174	12.86770886	5.608841822	14.99310809	16.56026223	13.44662969	11.07261725	16.4499916	9.913598924	13.15683308	13.82652547	11.95848042	10.92654228	6.017986216	4.508993108	15.98672046	7.6802824	13.32593713	2.547150782	6.705496722	3.911581778	5.872415532	4.060682468	5.763489662	4.344259539	7.146074971	12.66481762	15.26659943	11.98756093	15.91359892	10.98268617	10.92788704	14.26944024
4.112287779	7.094973945	21.04639435	5.59035132	8.469658766	7.148428307	7.685997647	12.89712557	17.7991259	11.19683981	14.42141536	6.045553875	7.583459405	5.149941167	4.962178517	3.9033451	1.949403261	11.21415364	12.4162044	5.419734409	14.8399731	16.56110271	13.632039	11.08421583	16.57471844	9.975289965	13.26659943	13.53269457	12.28189612	11.25684989	6.44831064	4.572533199	16.36207766	7.935955623	13.54210792	2.502269289	7.34274668	3.858463607	6.072281056	4.313498067	5.885695075	4.251470835	7.309463775	12.41015297	14.95579089	11.62598756	15.43906539	10.42931585	10.52966885	14.39023365
3.962010422	6.702639099	21.11027063	5.897125567	8.118675408	6.948394688	7.661287611	12.87476887	17.50210119	11.39704152	14.41317869	6.257522273	7.115817785	5.332829047	4.72751723	3.628340898	1.890906035	10.87796268	12.1225416	5.2230627	14.62581947	16.51857455	13.78181207	11.25130274	16.67574382	10.02134813	13.32627332	13.20171457	12.59522609	11.51807026	6.810556396	4.63792234	16.62699613	8.26878467	13.78315683	2.546310304	7.843671205	3.864010758	6.369641957	4.498907379	6.057152463	4.270129434	7.434694907	11.85476551	14.54513364	11.22575223	15.03177005	9.888384602	10.17448311	14.49689023
3.792402084	6.368633384	20.94402421	6.242057489	7.703311481	6.878298874	7.634896621	12.87493696	17.12018827	11.54866364	14.36745672	6.51487645	6.790384939	5.531349807	4.571524626	3.38140864	1.825684989	10.52529837	11.89779795	4.979660447	14.37233148	16.501765	13.94284754	11.4276349	16.70280719	10.24945369	13.33635905	12.87275172	12.9478904	11.70347958	7.31299378	4.752563456	16.91897798	8.66431333	14.01966717	2.537233148	8.407127248	3.902840814	6.578248445	4.810388301	6.243402252	4.384434359	7.525466465	11.26643133	14.15044545	10.81240545	14.40981678	9.368465288	9.761976803	14.55308455
3.687174315	5.983526643	20.81879307	6.66095142	7.347285258	6.992435703	7.568162716	12.82417213	16.74617583	11.4831064	14.17297025	6.800806858	6.476550681	5.718776265	4.367456715	3.227433182	1.834594049	10.21348126	11.45436208	4.75760632	14.09631871	16.47924021	14.16759119	11.71608674	16.62884518	10.4646159	13.35787527	12.48613212	13.30711044	11.84535216	7.770213481	4.879979829	17.10321062	9.058329131	14.17565977	2.605311817	8.938308959	3.952260884	6.726676752	5.048075307	6.357707178	4.476550681	7.577576063	10.66464952	13.70280719	10.33904858	13.85392503	8.940662296	9.321230459	14.57700454
3.558076988	5.513195495	20.55538746	6.984535216	6.94200706	6.935115145	7.465288284	12.74886536	16.30173138	11.27113801	13.99092284	7.090435367	6.187762649	5.94200706	4.136157337	3.110270634	1.867876954	9.811228778	11.11060682	4.612539923	13.80131114	16.44478064	14.31148092	11.91225416	16.54177173	10.73457724	13.32845856	12.05614389	13.60682468	11.99680619	8.227769373	5.014792402	17.24104892	9.389309128	14.34526811	2.704656245	9.470331148	3.959657085	6.895780803	5.19667171	6.478567827	4.408303917	7.718776265	10.09009918	13.20742982	9.816103547	13.35148764	8.556564128	8.941166583	14.54960498
3.46209447	5.233148428	20.26508657	7.359388132	6.551521264	6.916120356	7.268952765	12.50899311	15.87544125	11.08253488	13.62649185	7.389813414	6.025886704	6.287275172	3.895780803	2.987056648	1.872583628	9.396705329	10.55219365	4.427802992	13.44528492	16.37754244	14.4162044	12.26743991	16.41502774	11.02033955	13.32005379	11.58951084	13.83173643	12.16607833	8.545806018	5.174651202	17.35737099	9.782820642	14.48142545	2.843335014	10.07261725	4.032106236	7.134476383	5.365607665	6.712388637	4.357370987	7.958144226	9.662296184	12.79425113	9.241889393	12.81879307	8.211632207	8.637081862	14.42862666
3.420406791	4.899815095	19.81963355	7.762481089	6.185913599	7.087409649	7.032946714	12.2417213	15.29130946	10.79845352	13.28139183	7.690200034	5.890233653	6.59589847	3.68549336	2.951084216	1.919986552	8.920322743	10.07950916	4.317196167	13.08724155	16.36157337	14.54193982	12.51437216	16.34459573	11.30626996	13.33417381	11.05143722	13.9924357	12.40578248	9.027399563	5.358715751	17.47520592	10.200706	14.58665322	2.988065221	10.76886872	4.095982518	7.398554379	5.583291309	6.844175492	4.374684821	8.170953101	9.294503278	12.38140864	8.692721466	12.3568667	7.84535216	8.323247605	14.31237183
3.385611027	4.743654396	19.37199529	8.185073122	5.96469995	7.188771222	6.902336527	11.94167087	14.63388805	10.59169608	12.84703311	8.012943352	5.715414355	6.904521768	3.473020676	2.878298874	1.945705161	8.433350143	9.527651706	4.143049252	12.67221382	16.30526139	14.67238191	12.78029921	16.23247605	11.4906707	13.31282568	10.38056816	14.13128257	12.67523954	9.380736258	5.556732224	17.52882837	10.60749706	14.65574046	3.167591192	11.29635233	4.14237687	7.687174315	5.810556396	7.143049252	4.452681123	8.343587158	8.983862834	11.93780467	8.217683644	11.96923853	7.533198857	8.020843839	14.10326105
3.401580097	4.429315851	18.91965036	8.702639099	5.805849723	7.481929736	6.686501933	11.47402925	13.82434023	10.24777273	12.35131955	8.311649017	5.583459405	7.284081358	3.455706841	2.832240713	2.011934779	7.982854261	9.073625819	4.021852412	12.22558413	16.33804001	14.74432678	13.00453858	16.03698101	11.69490671	13.24592368	9.779626828	14.23919987	12.85846361	9.727181039	5.806185914	17.58883846	10.94503278	14.66868381	3.265086569	11.88888889	4.157169272	7.93158514	6.120860649	7.399731047	4.577744159	8.536728862	8.647671878	11.49134308	7.595057993	11.58883846	7.146243066	7.678265255	13.81664145
3.344931921	4.359892419	18.42259203	9.181543116	5.704320054	7.730206757	6.544293159	11.08707346	13.07984535	9.74163725	11.89040175	8.608673727	5.486468314	7.711548159	3.371659102	2.876281728	2.001176668	7.563456043	8.581442259	3.927718944	11.77071777	16.22995461	14.78601446	13.19868886	15.96167423	11.83526643	13.10606825	9.173810724	14.30055472	12.91527988	10.06454866	6.116490166	17.59875609	11.30979997	14.65221046	3.378046731	12.33988906	4.298201378	8.216170785	6.354513364	7.580433686	4.716086737	8.764834426	8.230626996	11.07581106	7.04757102	11.1746512	6.817784502	7.339720962	13.52321399
3.254496554	4.21785174	17.75760632	9.655236174	5.637586149	8.12304589	6.345100017	10.73491343	12.34627669	9.148428307	11.44209111	8.975962347	5.495377374	8.179525971	3.312321399	2.910573206	2.118339217	7.223903177	8.261892755	3.898470331	11.2824004	16.15145403	14.76130442	13.30593377	15.78265255	12.18507312	12.89258699	8.825853085	14.3493024	13.05816104	10.51101025	6.507480249	17.63405614	11.72213817	14.52244075	3.575727013	12.88384602	4.478735922	8.594385611	6.69406623	7.78735922	4.75760632	9.001680955	7.881492688	10.6318709	6.466633048	10.77088586	6.424945369	7.011094302	13.26540595
3.190956463	4.192301227	16.96940662	10.2232308	5.57656749	8.368633384	6.116153975	10.43469491	11.60413515	8.420911077	10.92082703	9.338208102	5.587661792	8.657925702	3.251975122	2.830559758	2.252479408	6.781307783	7.817280215	3.82081022	10.81459069	16.01546478	14.71423769	13.37871911	15.68532526	12.4499916	12.68835098	8.342242394	14.39838628	13.1748193	10.77105396	6.891578417	17.65691713	12.07093629	14.43351824	3.783493024	13.36611195	4.64868045	8.938813246	6.996133804	7.916960834	4.725836275	9.353840982	7.539922676	10.23029081	5.895276517	10.34694907	6.121869222	6.756093461	12.91349807
3.312321399	4.086401076	16.10186586	10.86182552	5.503614053	8.649352832	5.943015633	10.10539586	10.89645319	7.721465793	10.36006051	9.715582451	5.622793747	9.145234493	3.20221886	2.885358884	2.400067238	6.396032947	7.591527988	3.793746848	10.19465456	15.85779123	14.62228946	13.4795764	15.48108926	12.84283073	12.40124391	7.872079341	14.4052782	13.27012943	11.00504286	7.366616238	17.63287948	12.42158346	14.32795428	4.072449151	13.82047403	4.770549672	9.271306102	7.191965036	8.049251975	4.78551017	9.71524626	7.277189444	9.816944024	5.336359052	10.05160531	5.846024542	6.520759792	12.52650866
3.373676248	3.99109094	15.29534376	11.39502437	5.490166415	8.964195663	5.754076315	9.746007732	10.23382081	7.113464448	9.740460582	10.05261388	5.803496386	9.648512355	3.146411162	2.840981678	2.506135485	6.007396201	7.296856615	3.823667843	9.606992772	15.66061523	14.45200874	13.54378887	15.20877458	13.20221886	12.14557068	7.430996806	14.42309632	13.39805009	11.27399563	7.806017818	17.56849891	12.70499244	14.23096319	4.364262901	14.37081862	4.859640276	9.666330476	7.371491007	8.312321399	4.942511346	10.09430156	7.040342915	9.441586821	4.962010422	9.794251135	5.584467978	6.314674735	12.04597411
3.455706841	3.895948899	14.43940158	11.88199697	5.532022189	9.286770886	5.532862666	9.316187595	9.667507144	6.595730375	8.986216171	10.43318205	5.988233317	10.2045722	3.107917297	2.82265927	2.712220541	5.749033451	7.019667171	3.812069255	8.973945201	15.33350143	14.21617079	13.60396705	14.80534544	13.42897966	11.87207934	6.958144226	14.51807026	13.44108253	11.67053286	8.241889393	17.46041351	13.00504286	14.18070264	4.724323416	14.83745167	4.998655236	10.06404438	7.640275677	8.587493696	5.111111111	10.49033451	6.848377879	9.153303076	4.597747521	9.476550681	5.174315011	6.145066398	11.6193646
3.578920827	3.945873256	13.51420407	12.37754244	5.660783325	9.594553707	5.368969575	8.830727853	9.052445789	6.083543453	8.209783157	10.72533199	6.118339217	10.76886872	3.043032442	2.899815095	2.903008909	5.64868045	6.597747521	3.808203059	8.468145907	14.95595898	13.89611699	13.63086233	14.4610859	13.7881997	11.5168936	6.630526139	14.63893091	13.5204236	12.12472684	8.718271978	17.32896285	13.35737099	14.13951925	5.20373172	15.33131619	5.193477895	10.45553875	7.869557909	9.021348126	5.291309464	10.80786687	6.714405782	8.729702471	4.259203227	9.162884518	4.880316019	5.992435703	11.06933938
3.681963355	3.852580266	12.42561775	12.83846025	5.807194486	9.979996638	5.155656413	8.471675912	8.407967726	5.694906707	7.690200034	10.97528996	6.346276685	11.29282232	3.085896789	2.927382753	3.104723483	5.480080686	6.014792402	3.811564969	7.949235166	14.43032442	13.5241217	13.63321567	14.03025719	14.06572533	11.11749874	6.224071272	14.69994957	13.68381241	12.54395697	9.203227433	17.22003698	13.66431333	14.11094302	5.698268617	15.7808035	5.361573374	10.80215162	8.181543116	9.417212977	5.552361741	11.18406455	6.499411666	8.239367961	3.91931417	8.971928055	4.695747184	5.791393512	10.4339721
3.741301059	3.934106573	11.23365271	13.25298369	5.976466633	10.41200202	4.942847537	8.044881493	7.988569507	5.354345268	7.31265759	11.17633216	6.611027063	11.82787023	3.077996302	3.04757102	3.301227097	5.310472348	5.512523113	3.812237351	7.523617415	13.89006556	13.30610187	13.60547991	13.46898638	14.38880484	10.76332157	5.761304421	14.65338712	13.85913599	12.81576736	9.713733401	17.04387292	14.03076147	14.09867205	6.256681795	16.19868886	5.516389309	11.19415028	8.499075475	9.890906035	5.72415532	11.55303412	6.381072449	7.81005211	3.561438897	8.846865019	4.635064717	5.647839973	9.734879812
3.884350311	3.978483779	10.20121029	13.69994957	6.090267272	10.81559926	4.731887712	7.729702471	7.582618928	4.887880316	6.941670869	11.37586149	6.975289965	12.3642629	3.124726845	3.162716423	3.613044209	5.152462599	5.109598252	3.82081022	7.128761136	13.33619096	13.14304925	13.46663305	12.76130442	14.75071441	10.33753572	5.246932258	14.57757606	13.98739284	13.15918642	10.24289797	16.8288788	14.29618423	14.0742982	6.83829215	16.54109934	5.774415868	11.5762313	8.928727517	10.25600941	6.006219533	11.90805177	6.294167087	7.362245756	3.367456715	8.662968566	4.56580938	5.606152295	9.02566818
3.931080854	3.937972769	9.297528996	14.13245924	6.208270298	11.17565977	4.563960329	7.377878635	7.343250967	4.646663305	6.459573037	11.59253656	7.343419062	12.88350983	3.124054463	3.399731047	3.852244075	4.998991427	4.813918306	3.876786014	6.84535216	12.72650866	13.00453858	13.29920995	11.85392503	15.02723147	9.89628509	4.840309296	14.58429988	14.06740629	13.53588838	10.73877963	16.65473189	14.47016305	14.02706337	7.400403429	16.81492688	6.015464784	11.94301563	9.49739452	10.62632375	6.093461086	12.397882	6.075811061	6.999159523	3.179862162	8.494368801	4.423264414	5.481257354	8.183610691
4.159186418	4.064044377	8.464279711	14.55051269	6.370482434	11.68314002	4.312153303	7.106404438	7.018826694	4.280551353	6.170112624	11.7767692	7.774920155	13.33551857	3.171961674	3.587997983	4.290300891	4.819297361	4.523953606	4.01042192	6.56580938	12.11581778	12.85022693	12.90956463	10.75222727	15.35871575	9.461253992	4.464447806	14.59203227	14.11211968	13.91780131	11.27987897	16.45184065	14.68229955	13.95007564	7.955958985	17.06454866	6.223398891	12.42645823	10.12691209	10.98184569	6.405446293	12.88216507	6.052613885	6.65910237	3.007396201	8.366616238	4.177004539	5.341570012	7.450832073
4.261220373	4.194150277	7.900151286	14.88687174	6.647839973	12.22978652	4.114304925	6.766515381	6.885358884	3.981677593	5.813582115	11.92956799	8.094469659	13.81576736	3.251638931	3.852748361	4.563456043	4.738947722	4.395360565	4.118003026	6.189107413	11.46310304	12.56076652	12.50966549	9.724491511	15.6987729	9.070600101	4.129433518	14.50445453	14.11043873	14.20642125	11.799294	16.21886031	14.90065557	13.88166078	8.567826525	17.34846193	6.46915448	12.88754413	10.77004539	11.39468818	6.72566818	13.37350815	6.021348126	6.3234157	2.825012607	8.303916625	4.105395865	5.232139855	6.759774752
4.505463103	4.359724323	7.236678433	15.16204404	6.94385611	12.80215162	3.93158514	6.414019163	6.653723315	3.736258195	5.553706505	12.02050765	8.50781644	14.27029753	3.339889057	4.161203564	4.985375693	4.751050597	4.317532358	4.232980333	5.844511683	10.83526643	12.2602118	12.01025382	8.771894436	16.02050765	8.633888048	3.913094638	14.40057152	14.00134476	14.54143554	12.35989242	15.97747521	15.01327954	13.7584468	9.139519247	17.53672886	6.697091948	13.2639099	11.36174147	11.69087242	7.12119684	13.94822659	6.08623298	5.907379391	2.746680114	8.21633888	4.119683981	5.139855438	6.251134644
4.586653219	4.454866364	6.770381577	15.42460918	7.358715751	13.23129938	3.785173979	6.171457388	6.468818289	3.573877963	5.120020171	11.99781476	8.991427131	14.69994957	3.478904017	4.462766852	5.460413515	4.75911918	4.18103883	4.357539082	5.524121701	10.22894604	11.9257018	11.54731888	8.031097663	16.3158514	8.180870735	3.594889897	14.23835939	13.78601446	14.82837452	12.85106741	15.63960329	15.14926878	13.60766515	9.830559758	17.70919482	6.999327618	13.61085897	11.90788368	12.01815431	7.645150445	14.48075307	6.06841486	5.64162044	2.659270466	8.134644478	4.113464448	5.065725332	5.796755757
4.768700622	4.632375189	6.304589007	15.66280047	7.736258195	13.61018659	3.696251471	5.900319381	6.444780635	3.344091444	4.875777442	11.9218356	9.487644982	15.14674735	3.521600269	4.766683476	5.981341402	4.712892923	3.999327618	4.507312153	5.223566986	9.74163725	11.54715078	11.0744663	7.469658766	16.67221382	7.741469154	3.420238696	14.02151622	13.61993612	15.14523449	13.32694571	15.24004034	15.16977643	13.4051101	10.39838628	17.84921836	7.417212977	13.89880652	12.36039671	12.43738443	8.279710876	15.12186922	6.102202051	5.409816776	2.55353841	8.08774584	4.032946714	5.042864347	5.423213986
4.888384602	4.751386788	5.958984703	15.8922508	8.287611363	14.04857959	3.603462767	5.609178013	6.506639771	3.23382081	4.662632375	11.79273828	10.0297529	15.60800134	3.581946546	5.182551689	6.425449655	4.65725332	3.764162044	4.619431837	4.893595562	9.174146915	11.20860649	10.76651538	7.128761136	16.98587998	7.340057152	3.257017986	13.68683812	13.45167255	15.37031434	13.83862834	14.77626492	15.16994453	13.16389309	10.88250126	17.94671373	7.82787023	14.14388973	12.72550008	12.86838124	8.782988738	15.7582787	6.118843503	5.195663137	2.516221214	7.862665994	3.841485964	5.030425282	5.103950244
5.16876786	4.923516557	5.635400908	16.08724155	8.847705497	14.53118171	3.589342747	5.289628509	6.569339385	3.099512523	4.439737771	11.60312658	10.54698269	15.99495714	3.685661456	5.622961842	6.907547487	4.634056144	3.656244747	4.695410993	4.589174651	8.692721466	10.86367457	10.35400908	6.846024542	17.31349807	6.957471844	3.140864011	13.32946714	13.33333333	15.62212136	14.27096991	14.28290469	15.07950916	12.88065221	11.31938141	18.00840477	8.318036645	14.37249958	13.02924861	13.26256514	9.367624811	16.32778618	6.24794083	5.037989578	2.474197344	7.761304421	3.843839301	5.051605312	4.880870735
5.311649017	5.188266936	5.435871575	16.18524122	9.36543957	14.98016473	3.690200034	4.948058497	6.628340898	2.931417045	4.079004875	11.38090435	11.01714574	16.35636241	3.845015969	6.090771558	7.278198016	4.59741133	3.598083712	4.849050261	4.328290469	8.180702639	10.48428307	9.906538914	6.586148933	17.61825517	6.628508993	2.936628005	13.05648008	13.09514204	15.67574382	14.6617919	13.81324592	15.04370482	12.6058161	11.71222054	18.04488149	8.755084888	14.62144898	13.3272819	13.6616238	9.987224744	16.89393175	6.278029921	5.004706673	2.410657253	7.637249958	3.679105732	5.094637754	4.650126072
5.549672214	5.394688183	5.231467474	16.20759792	9.976466633	15.33669524	3.792065893	4.715582451	6.735081526	2.823667843	3.90149605	11.10674063	11.58329131	16.71154816	4.034963859	6.543284586	7.703311481	4.604135149	3.596234661	5.061691041	4.080517734	7.68364431	10.02403765	9.423096319	6.243402252	17.96688519	6.311312826	2.817616406	12.85073122	12.86804505	15.65002521	15.07698773	13.31685998	15.26256514	12.33484619	12.0147924	18.03849386	9.065389141	14.85241217	13.59354513	14.02134813	10.68297193	17.39653723	6.364430997	4.962178517	2.369978148	7.699445285	3.650529501	5.201210287	4.446764162
5.921667507	5.923180366	5.013279543	16.23298033	10.52311313	15.76365776	3.918137502	4.489325937	6.918809884	2.823331652	3.673726677	10.88653555	12.06068247	17.04975626	4.175323584	7.059001513	8.089931081	4.663809044	3.538746008	5.348966213	3.918809884	7.159522609	9.555051269	8.877122205	6.057320558	18.3235838	6.003025719	2.646663305	12.63708186	12.53639267	15.66111952	15.45133636	12.87443268	15.4572197	11.99731047	12.34291478	18.0373172	9.536224576	15.06286771	13.78265255	14.37821483	11.2343251	17.84064549	6.440073962	4.920995125	2.284417549	7.781139687	3.604807531	5.205076483	4.306068247
6.380736258	6.344931921	4.646159018	16.25752227	11.0484115	16.27265087	4.054799126	4.391998655	7.005547151	2.879811733	3.630021852	10.68431669	12.5725332	17.38493865	4.462430661	7.586485124	8.586485124	4.668515717	3.492015465	5.656412842	3.706841486	6.798621617	9.015128593	8.30593377	5.85426122	18.58614893	5.707345772	2.495377374	12.34644478	12.13262733	15.53740124	15.79122542	12.3941839	15.6466633	11.68246764	12.58446798	18.02622289	9.987560935	15.22827366	13.9255337	14.53941839	11.81526307	18.25701799	6.545301731	4.908219869	2.316187595	7.730206757	3.618759455	5.243234157	4.17917297
6.961001849	6.865355522	4.567322239	16.26491847	11.58446798	16.74668011	4.221717936	4.237014624	7.193645991	2.885358884	3.597579425	10.46629686	13.04320054	17.64531854	4.754412506	8.217179358	8.973777105	4.624306606	3.438056816	5.997310472	3.548495545	6.403597243	8.544125063	7.853925029	5.685661456	18.7808035	5.480921163	2.541939822	12.00487477	11.57102034	15.25416036	16.13363591	11.86804505	15.75592537	11.35518575	12.82955119	17.9035132	10.43066062	15.36022861	14.06169104	14.71339721	12.59825181	18.66851572	6.737098672	4.926710371	2.349134308	7.81375021	3.594889897	5.329971424	4.047739116
7.49739452	7.435871575	4.510337872	16.16557405	12.03143385	17.20154648	4.458060178	4.153807363	7.382249117	2.886703648	3.581274164	10.27365944	13.62733232	17.78029921	4.967557573	8.721801984	9.410152967	4.598251807	3.455706841	6.319045218	3.384938645	5.99663809	8.131618759	7.34980669	5.544797445	18.95646327	5.221213649	2.577239872	11.7063372	11.10758111	14.83812405	16.46074971	11.36476719	15.70516053	11.03109766	13.02353337	17.78147588	10.87981173	15.34896621	14.24104892	14.85627837	13.32812237	19.06085056	6.880316019	4.978315683	2.38846865	7.71894436	3.596234661	5.408303917	3.944915112
8.178685493	7.906034628	4.504118339	15.96856615	12.44847874	17.5688351	4.731887712	4.180198353	7.69255337	2.902840814	3.549504118	10.04874769	14.17683644	17.80013448	5.144730207	9.371154816	9.72045722	4.667002858	3.532022189	6.709362918	3.178685493	5.628340898	7.733904858	6.819297361	5.523281224	19.12808875	4.990586653	2.527315515	11.28055135	10.59741133	14.52160027	16.76701967	10.71423769	15.72146579	10.77727349	13.21062363	17.50882501	11.45856446	15.29836947	14.31299378	14.97091948	13.92486132	19.44041015	6.973104723	5.054967221	2.398050092	7.654059506	3.60110943	5.499075475	3.844898302
8.939653723	8.43755253	4.507648344	15.77559254	12.84888217	17.85930408	4.88737603	4.249621785	8.021011935	2.977979492	3.533535048	9.766851572	14.79979829	17.7843335	5.332156665	9.978483779	10.09766347	4.792065893	3.567826525	7.142713061	3.033451	5.366111952	7.374684821	6.321734745	5.429483947	19.30425282	4.875273155	2.497058329	10.73541772	10.10304253	14.17734073	17.06118675	10.02941671	15.66027904	10.46596067	13.32375189	17.09480585	12.0184905	15.31669188	14.32829047	14.94620945	14.66212809	19.7771054	7.092116322	5.21264078	2.412842495	7.692889561	3.689191461	5.602286099	3.742259203
9.645654732	9.039166246	4.584636073	15.48024878	13.31349807	18.18171121	5.148932594	4.113800639	8.332829047	2.96318709	3.529668852	9.458060178	15.34678097	17.66296857	5.670028576	10.61506135	10.49235166	4.948226593	3.5464784	7.587997983	2.95612708	5.116826357	6.999495714	5.886535552	5.397881997	19.42107917	4.786182552	2.480416877	10.11783493	9.523281224	13.75323584	17.23281224	9.508152631	15.61455707	10.0964868	13.40023533	16.57034796	12.59673895	15.32778618	14.38023197	15.14590688	15.38073626	20.0706001	7.268616574	5.208942679	2.449487309	7.689359556	3.775424441	5.711043873	3.657085224
10.58497226	9.617750883	4.559085561	15.08522441	13.68078669	18.42797109	5.310136157	4.089258699	8.635905194	2.944864683	3.465288284	9.08253488	15.95780803	17.45503446	5.954109934	11.19868886	10.87560935	5.085896789	3.683308119	7.996469995	2.83308119	4.91931417	6.608001345	5.42191965	5.346780972	19.51134644	4.614893259	2.428139183	9.504790721	8.86468314	13.44713397	17.38712389	9.140191629	15.53756934	9.691040511	13.52227265	16.00201715	13.19751219	15.32459237	14.48361069	15.19868886	15.98066902	20.27752563	7.394688183	5.280383258	2.471171625	7.716086737	3.739452009	5.730038662	3.586905362
11.44293159	10.26861657	4.439233485	14.6244747	14.1042192	18.72987057	5.554210792	3.985543789	8.984871407	2.931417045	3.406959153	8.691712893	16.45167255	17.14557068	6.358547655	11.80114305	11.27399563	5.209110775	3.848377879	8.506639771	2.741132964	4.840645487	6.302908052	4.94200706	5.253319886	19.55471508	4.504790721	2.491343083	8.867204572	8.213817448	13.23735082	17.58581274	8.886871743	15.49504118	9.276348966	13.52395361	15.3642629	13.73743486	15.33249286	14.42259203	15.32173475	16.50882501	20.46596067	7.493192133	5.375357203	2.501260716	7.893427467	3.787527316	5.807698773	3.511329635
12.30038662	10.79357875	4.37098672	14.12523113	14.47974449	19.00437048	5.834089763	3.909900824	9.299882333	2.859808371	3.417044881	8.324592368	16.97562616	16.71844007	6.928223231	12.37737435	11.67860145	5.334678097	3.964868045	9.060514372	2.630358043	4.729534376	6.027903849	4.535384098	5.132123046	19.59892419	4.291141368	2.492687847	8.360564801	7.656076652	13.15481594	17.74449487	8.560430324	15.39939486	8.802655909	13.52597075	14.68061859	14.28677089	15.37804673	14.40393343	15.40376534	16.91410321	20.57673559	7.663472853	5.529668852	2.520927887	8.042360061	3.660783325	5.926374181	3.515700118
13.1448983	11.40191629	4.427298706	13.62380232	14.81643974	19.21297697	6.071608674	3.884518406	9.578752732	2.796436376	3.390653891	7.961842326	17.4868045	16.10220205	7.318709027	13.08455203	11.93948563	5.559421752	4.023869558	9.672381913	2.522608842	4.603967053	5.747520592	4.187594554	5.081694402	19.62128089	4.082030593	2.566145571	7.879811733	7.051941503	12.99058665	17.80500925	8.096822995	15.15582451	8.309631871	13.51756598	13.86132123	14.91158178	15.44074634	14.27802992	15.50663977	17.2045722	20.70028576	7.74869726	5.671709531	2.514204068	8.208270298	3.645486636	6.015128593	3.483055976
14.08152631	11.87426458	4.430828711	13.13044209	15.11749874	19.48411498	6.380063876	3.967053286	9.934442763	2.872751723	3.545974113	7.558581274	17.96822995	15.27164229	7.785678265	13.67137334	12.23398891	5.797444949	4.117330644	10.33804001	2.520255505	4.445621113	5.539250294	3.941502774	4.985375693	19.78517398	3.926710371	2.50260548	7.432173475	6.605311817	12.69490671	17.84098168	7.656244747	14.84854597	7.604975626	13.50949739	12.97797949	15.41183392	15.44394016	14.1450664	15.64178854	17.48478736	20.79441923	8.029248613	5.839300723	2.539922676	8.400067238	3.711043873	6.117330644	3.536106909
14.94234325	12.42360061	4.486468314	12.57959321	15.37569339	19.64111615	6.679778114	4.020675744	10.29231804	2.887207934	3.647167591	7.111111111	18.28828375	14.29618423	8.194654564	14.22121365	12.42931585	6.085896789	4.250294167	10.92839133	2.508656917	4.375861489	5.348798117	3.714069592	4.845184065	19.91040511	3.805177341	2.559085561	6.90670701	6.055975794	12.1711212	17.85241217	7.264077996	14.47083543	6.936459909	13.56412842	12.22810556	15.88653555	15.42444108	13.88670365	15.73188771	17.74062868	20.78315683	8.168599765	6.054126744	2.54832745	8.62565137	3.660783325	6.165574046	3.484451168
15.76668348	12.91124559	4.584299882	12.03866196	15.57387796	19.71104387	6.986216171	4.191628845	10.67456715	2.874096487	3.835938813	6.77845016	18.67557573	13.32257522	8.663640948	14.60279038	12.58110607	6.408808203	4.344091444	11.49621785	2.385442932	4.349302404	5.174483106	3.525466465	4.737434863	19.9924357	3.665994285	2.628340898	6.522104555	5.6468314	11.53471172	17.79055303	6.96133804	14.13279543	6.338040007	13.58245083	11.5390822	16.26794419	15.39183056	13.52950076	15.76886872	17.91712893	20.68498907	8.340561439	6.288619936	2.543620777	8.75390822	3.695579089	6.190115986	3.567708859
16.52546646	13.40544629	4.727685325	11.57824845	15.77861826	19.6727181	7.274163725	4.39704152	11.05715246	2.790216843	4.048411498	6.528324088	18.90973273	12.39552866	9.155656413	14.99327618	12.69020003	6.775256346	4.379055303	12.03866196	2.337871911	4.303916625	4.919146075	3.385779123	4.646663305	19.97932426	3.610858968	2.614725164	6.16691881	5.276180871	10.91847369	17.67305429	6.703983863	13.81324592	5.882501261	13.61943184	10.87275172	16.63724996	15.29500756	13.27802992	15.82803833	18.06555724	20.57438225	8.623466129	6.520759792	2.578584636	9.069927719	3.718608169	6.280719449	3.55426122
17.24037653	13.7730711	4.774415868	11.11396873	15.87863506	19.54731888	7.522945033	4.719616742	11.44780635	2.762144898	4.297697092	6.296184233	19.1822155	11.41788536	9.677256682	15.35249622	13.00621953	7.125231131	4.528155993	12.54513364	2.320389982	4.226256514	4.677424777	3.269625147	4.69776433	19.86888553	3.507984535	2.611195159	5.837451673	4.980837115	10.34610859	17.51538074	6.364262901	13.41082535	5.51151454	13.62296184	10.22978652	16.93645991	15.2343251	13.07732392	15.85762313	18.18322407	20.50344596	8.953773743	6.749369642	2.601613717	9.355858127	3.689695747	6.458060178	3.552529837
17.86955791	14.13195495	4.96318709	10.47453354	16.01428812	19.38224912	7.791897798	4.939317532	11.91864179	2.842494537	4.508656917	6.109262061	19.34863002	10.5427803	10.16254833	15.6728862	13.05715246	7.513867877	4.712556732	13.05782484	2.364262901	4.250630358	4.405782484	3.116490166	4.769036813	19.78971256	3.459236847	2.566481762	5.505295008	4.58177845	9.710203396	17.34678097	6.077492015	13.01378383	5.248781308	13.63103043	9.469322575	17.30038662	15.14237687	12.85594218	15.84804169	18.33131619	20.44192301	9.204067911	6.967389477	2.692721466	9.75205917	3.661959993	6.704992436	3.646949067
18.40342915	14.37384434	5.179021684	9.826357371	16.09093965	19.34341906	8.067238191	5.204067911	12.35770718	2.904521768	4.795091612	5.952597075	19.49890738	9.789712557	10.83577072	15.87527316	13.01748193	7.865523617	4.981677593	13.46327114	2.410152967	4.15279879	4.159690704	2.840309296	4.851403597	19.70432005	3.412674399	2.583795596	5.202555051	4.282064212	9.165742142	17.12573542	5.787527316	12.5054631	5.011598588	13.61556564	8.710539586	17.58934275	15.033451	12.60867373	15.84064549	18.45217684	20.31887712	9.518238359	7.301059002	2.708354345	10.10959825	3.567322239	6.971591864	3.680820306
18.93242562	14.65002521	5.397545806	9.157169272	16.19011599	19.27987897	8.368969575	5.522272651	12.8994789	3.071776769	5.02639099	5.771222054	19.6505295	9.130442091	11.2934947	15.97108758	12.95612708	8.117162548	5.193141704	13.81559926	2.456379223	4.182383594	3.979996638	2.531685998	4.773071104	19.63237519	3.356026223	2.637586149	4.968061859	4.108253488	8.736762481	16.88266936	5.692049084	11.88283745	4.82232308	13.66717095	8.009245251	17.87880316	14.86670029	12.38325769	15.91763322	18.52697932	20.28088754	9.879307447	7.692385275	2.785678265	10.42679442	3.598924189	7.269961338	3.775424441
	14.89409985	5.563119852	8.578920827	16.15532022	19.18238359	8.626323752	5.889561271	13.34627669	3.199529333	5.412002017	5.602790385	19.76701967	8.549672214	11.86821315	16.08303917	12.89729366	8.417212977	5.479072113	14.10388301	2.526643133	4.197512187	3.834257858	2.327618087	4.78551017	19.56564128	3.365943856	2.648848546	4.697260044	3.930072281	8.303916625	16.64935283	5.480921163	11.23314843	4.607160867	13.65708522	7.306269961	18.0410153	14.61253992	12.22507985	16.03765339	18.58530846	20.24609178	10.24004034	8.046562447	2.951252311	10.82854261	3.586653219	7.53084552	3.863758615
	15.14288116	5.928559422	8.091107749	16.15330308	19.15498403	8.949235166	6.288283745	13.79778114	3.394520087	5.86098504	5.470163053	19.81190116	7.935787527	12.37334006	16.19667171	12.88804841	8.758614893	5.831064044	14.32744999	2.593040847	4.220709363	3.735753908	2.229954614	4.816944024	19.38409817	3.34274668	2.708354345	4.440914439	3.654227601	7.921667507	16.39720962	5.439905867	10.61018659	4.419230123	13.61623802	6.653723315	18.19549504	14.301059	11.95091612	16.19936124	18.78651874	20.19549504	10.53034123	8.370146243	3.106404438	11.16574214	3.636745672	7.839468818	3.903546815
	15.50748025	6.379055303	7.633551857	15.98772903	19.08942679	9.225584132	6.68179526	14.21213649	3.540931249	6.27584468	5.239367961	19.86871743	7.378382921	12.88905698	16.27416372	12.83291309	9.087409649	6.266599428	14.49504118	2.638090435	4.31820474	3.569171289	2.034627669	4.853756934	19.19415028	3.321398554	2.804504959	4.249957976	3.449319213	7.48848546	16.11178349	5.309463775	9.981341402	4.221045554	13.50025214	6.097327282	18.36728862	13.99159523	11.76533871	16.19616742	18.96772567	20.06454866	10.90267272	8.751891074	3.254832745	11.52765171	3.741469154	8.124390654	3.957488654
	15.83308119	6.817952597	7.275508489	15.7991259	18.89611699	9.517734073	7.117162548	14.65708522	3.684652883	6.748865356	4.995629518	19.89762985	6.939317532	13.32274332	16.23096319	12.75525298	9.451336359	6.640948058	14.64262901	2.746007732	4.433013952	3.388636746	1.994284754	4.929063708	18.95310136	3.353504791	2.985039502	4.073289629	3.219196504	7.068582955	15.73340057	5.142544966	9.285594218	3.991763322	13.34425954	5.631702807	18.46680114	13.79996638	11.65489998	16.22625651	19.03546815	19.91191797	11.20911077	9.098167759	3.371491007	11.89292318	3.911077492	8.454193982	4.003227433
		7.393847705	6.89813414	15.50226929	18.80551353	9.777945873	7.575222727	15.05042864	4.036981005	7.316523786	4.756093461	19.89897462	6.587157505	13.75794251	16.27315515	12.59035132	9.796772567	7.095814423	14.7139015	2.812741637	4.63792234	3.247604639	1.890065557	4.837955959	18.60245419	3.383593881	3.0966549	3.91376702	3.090099176	6.685157169	15.22860985	5.028408136	8.593040847	3.800302572	13.09379728	5.289292318	18.47839973	13.65540427	11.46562447	16.12573542	19.16187595	19.76449823	11.50226929	9.650529501	3.527987897	12.17902168	3.94200706	8.868885527	4.048428307
		7.990922844	6.533198857	15.19297361	18.57673559	10.00941335	7.940662296	15.51907884	4.658934275	7.788031602	4.597915616	19.82131451	6.287443268	14.04757102	16.23953606	12.3605648	10.15162212	7.538409817	14.76886872	2.907547487	4.795595898	3.115649689	1.876786014	4.785342074	18.28542612	3.410657253	3.292486132	3.705496722	2.928559422	6.339720962	14.65506808	4.842158346	7.967389477	3.584467978	12.89023365	4.923348462	18.4795764	13.43032442	11.18456884	15.98772903	19.24323416	19.55454698	11.84703311	10.17011262	3.686333838	12.51521264	4.068919146	9.265590856	4.037266768
		8.567154144	6.18994789	14.77845016	18.20188267	10.24558749	8.32526475	15.83778786	5.118003026	8.383761977	4.575895108	19.74802488	5.968566146	14.32644142	16.063372	12.09783157	10.45234493	8.106068247	14.7808035	2.929567995	4.997646663	3.000840477	1.788703984	4.707177677	18.01916288	3.368129097	3.420911077	3.553034123	2.846528828	6.008740965	13.98739284	4.820642125	7.375189107	3.419734409	12.53084552	4.666498571	18.3718272	13.09564633	10.95461422	15.67507144	19.50512691	19.36375861	12.28912422	10.69709195	3.852580266	12.8514036	4.170785006	9.644478064	4.091376702
		9.244915112	5.942679442	14.25029417	17.69927719	10.47335687	8.819969743	16.16456547	5.839973105	8.925533703	4.606488485	19.61220373	5.743318205	14.36543957	15.73171962	11.71659102	10.76517062	8.50260548	14.7954278	2.94536897	5.19146075	2.855269793	1.822154984	4.614052782	17.68633384	3.377878635	3.671037149	3.470163053	2.723482938	5.690536225	13.14557068	4.741805345	6.742141536	3.219196504	12.13044209	4.393847705	18.16876786	12.6727181	10.73272819	15.13699781	19.65136998	19.19162885	12.73121533	11.18877122	4.061691041	13.22171794	4.352160027	10.07160867	4.122961842
		9.948394688	5.762312994	13.56681795	17.23970415	10.6764162	9.280719449	16.52294503	6.582282737	9.555051269	4.72045722	19.50243738	5.47806354	14.20188267	15.53252648	11.16187595	11.10018491	8.992099513	14.80803496	2.97730711	5.481929736	2.741973441	1.695747184	4.525970751	17.37838292	3.402084384	3.930408472	3.376533871	2.623466129	5.380736258	12.38493865	4.679610018	6.206421247	3.012607161	11.61606993	4.061859136	17.97327282	12.11447302	10.48092116	14.43402252	19.7843335	18.94604135	13.17364263	11.68330812	4.282568499	13.67692049	4.428307279	10.55505127	4.318288788
		10.99680619	5.591864179	12.95663137	16.75743822	10.92065893	9.67137334	16.81879307	7.224575559	10.06858296	4.870902673	19.26441419	5.283577072	13.87258363	15.36611195	10.56429652	11.41032106	9.5130274	14.82081022	3.017145739	5.628845184	2.683812405	1.651538074	4.504622626	16.90082367	3.453857791	4.205916961	3.304420911	2.595057993	5.092284418	11.86737267	4.712892923	5.580097495	2.863674567	11.10707682	3.777945873	17.78315683	11.55589175	10.16893596	13.78332493	19.81660783	18.56412842	13.50260548	12.15767356	4.551185073	14.12422256	4.57808035	11.07950916	4.41709531
		12.10909397	5.42343251	12.36997815	16.26323752	11.06286771	10.0447134	16.99462094	7.913598924	10.75794251	4.970415196	19.0297529	5.170785006	13.60346277	15.15901832	10.09749538	11.72701294	9.95427803	14.75273155	3.058833417	6.004202387	2.701462431	1.638930913	4.534543621	16.47873592	3.519919314	4.582787023	3.292486132	2.575895108	4.805849723	11.4237687	4.717767692	4.934274668	2.716759119	10.61556564	3.429988233	17.61102706	10.92738275	9.800638763	13.32509665	19.93377038	18.06471676	13.78584636	12.59421752	4.7434863	14.58161035	4.68700622	11.59438561	4.561791898
		13.33988906	5.286938981	11.78231636	15.61136325	11.22961842	10.51554883	17.23701462	8.674567154	11.41788536	5.133804001	18.71188435	5.007900487	13.25584132	14.91662464	9.700958144	12.00722811	10.40326105	14.67322239	3.193477895	6.301227097	2.715078164	1.621785174	4.720793411	16.13414019	3.631030425	4.95091612	3.282400403	2.532862666	4.491006892	11.07480249	4.743654396	4.493360229	2.64498235	10.2489494	3.221045554	17.46024542	10.33266095	9.351487645	12.97697092	19.89409985	17.61539755	13.98806522	13.04773912	5.048915784	15.02437384	4.811228778	12.19230123	4.665473189
		14.33787191	5.206925534	11.05059674	14.89628509	11.35602622	11.07228106	17.46293495	9.341233821	12.0410153	5.301899479	18.42292822	4.878466969	12.82938309	14.50462263	9.229114137	12.26592705	10.83812405	14.54412506	3.310976635	6.72566818	2.759959657	1.616406119	4.848209783	15.81543116	3.683476214	5.227937468	3.222222222	2.497898807	4.338544293	10.7249958	4.871911246	4.194990755	2.577239872	9.813077828	3.092284418	17.18305598	9.83308119	9.040679106	12.70112624	19.8029921	17.27920659	14.31770045	13.52176836	5.319885695	15.50462263	4.96469995	12.83543453	4.764447806
		15.28811565	5.070768196	10.29719281	14.13178685	11.47890402	11.62548327	17.68633384	9.982349975	12.49319213	5.5130274	18.02336527	4.748024878	12.26844848	13.99831905	8.791897798	12.51353169	11.39939486	14.32492856	3.488821651	7.125399227	2.720793411	1.673558581	5.217347453	15.42427299	3.879979829	5.569675576	3.114473021	2.483610691	4.082366784	10.37602958	4.952092789	3.843166919	2.474869726	9.362413851	2.963355186	16.91309464	9.534039334	8.664481425	12.39099008	19.67557573	17.0258867	14.64750378	13.85258027	5.661119516	16.03681291	5.10707682	13.36392671	4.884199025
		16.27080182	4.894604135	9.528828375	13.34745335	11.52933266	12.05799294	17.82770213	10.4831064	12.96974281	5.708690536	17.61926374	4.625819465	11.76399395	13.36375861	8.287443268	12.76298538	12.01210287	14.08791394	3.671709531	7.598756093	2.701798622	1.637081862	5.646999496	15.11060682	3.992771894	6.072281056	2.981341402	2.414355354	3.844679778	9.966044713	4.993444276	3.520591696	2.45503446	8.791225416	2.790048748	16.53269457	9.185073122	8.220373172	12.09598252	19.55891747	16.70196672	14.89544461	14.23953606	5.989073794	16.48159355	5.334173811	13.84518406	5.02750042
		17.36106909	4.774415868	8.966044713	12.61556564	11.59808371	12.48949403	17.93763658	10.92671037	13.40174819	5.986552362	17.07345772	4.630526139	11.35737099	12.68683812	7.744158682	12.99764666	12.54143554	13.78937637	3.850731215	8.098335855	2.716927215	1.693730039	6.116826357	14.65355522	4.081022021	6.631702807	2.901159859	2.424945369	3.637081862	9.539082199	5.018154312	3.234493192	2.415868213	8.213817448	2.710539586	16.09430156	8.814926878	7.794251135	11.80820306	19.06152295	16.42410489	14.92586989	14.5093293	6.332660951	16.91393512	5.702471004	14.2602118	5.117918978
		18.26727181	4.578584636	8.463271138	11.88082031	11.61892755	12.86585981	18.0036981	11.29887376	13.77912254	6.23718272	16.48411498	4.703479576	11.01899479	11.98991427	7.208102202	13.197176	13.12876114	13.40746344	4.013951925	8.67843335	2.705832913	1.767019667	6.568330812	14.28643469	4.224407463	7.164565473	2.766851572	2.459741133	3.516389309	9.199193142	5.114473021	3.037485292	2.329635233	7.666330476	2.580601782	15.70398386	8.494032611	7.426290133	11.44511683	18.52277694	16.14338544	15.07026391	14.79525971	6.664649521	17.29063708	6.011766683	14.74113296	5.281996974
		19.09093965	4.530005043	7.930240377	11.1822155	11.55152126	13.20036981	18.04891578	11.6764162	14.11934779	6.469658766	15.82383594	4.711211968	10.64111615	11.25970751	6.712220541	13.41116154	13.6764162	12.98705665	4.192133132	9.336022861	2.702134813	1.826861657	6.965372331	13.6839805	4.514540259	7.852916457	2.656076652	2.445621113	3.379223399	8.896957472	5.215330308	2.790048748	2.290637082	7.101529669	2.425113464	15.2973609	8.174819297	7.146074971	10.99512523	17.85409312	15.74214154	15.12708018	15.00403429	7.074298201	17.62144898	6.301059002	15.16254833	5.390048748
		19.58816608	4.553706505	7.495881661	10.47907211	11.43603967	13.4758783	18.14943688	12.13582115	14.44192301	6.756093461	15.15935451	4.760800134	10.22928223	10.60430324	6.15128593	13.5948899	14.20171457	12.56530509	4.500252143	9.854429316	2.770549672	1.919986552	7.342914776	12.98184569	4.742309632	8.56244747	2.49369642	2.520255505	3.279374685	8.532526475	5.281728022	2.661287611	2.146579257	6.674903345	2.334005715	14.9220037	7.864346949	6.873928391	10.47991259	17.21398554	15.24272987	15.27819802	15.18339217	7.39183056	17.8364431	6.632038998	15.52765171	5.595679946
		19.98537569	4.625315179	6.951084216	9.718103883	11.28744327	13.69373004	18.21079173	12.57673559	14.71037149	7.050260548	14.48747689	4.736930577	9.95091612	10.02471004	5.604975626	13.74046058	14.61169945	12.04857959	4.842662632	10.4350311	2.874432678	2.048243402	7.853756934	12.46730543	5.089931081	9.243402252	2.411329635	2.558245083	3.201882669	8.202555051	5.278534207	2.504958817	1.959320894	6.16506976	2.257017986	14.67843335	7.557572701	6.533535048	9.934274668	16.64565473	14.75021012	15.36022861	15.37771054	7.846192637	18.13632543	6.955454698	15.8660279	5.77249958
		20.37115482	4.710371491	6.561102706	9.01412002	11.08320726	13.89981509	18.30206757	12.83526643	14.92452513	7.391662464	13.88804841	4.752731552	9.817952597	9.521095983	5.211296016	13.88182888	15.03025719	11.45621113	5.248277021	10.93040847	3.067910573	2.148260212	8.453689696	11.88737603	5.301899479	9.962682804	2.371491007	2.692217179	3.075979156	7.86098504	5.379391494	2.411497731	1.831736426	5.675407632	2.142881156	14.25214322	7.192637418	6.287611363	9.496554043	16.12170113	14.26945705	15.45553875	15.56564128	8.252311313	18.39905867	7.144898302	16.09833585	5.935014288
		20.7065053	4.914943688	6.238023197	8.294335182	10.82871071	14.01445621	18.38712389	12.98453522	15.02336527	7.718440074	13.25600941	4.767019667	9.62901328	9.011430493	4.870566482	14.01798622	15.35854766	10.78904017	5.627164229	11.41418726	3.306942343	2.295007564	8.960497563	11.43066062	5.61153135	10.72045722	2.356530509	2.72045722	2.953269457	7.497898807	5.565977475	2.315515213	1.73121533	5.30593377	2.088418222	13.90838796	6.886031266	6.073121533	9.121869222	15.41015297	13.7771054	15.54311649	15.60363086	8.616069928	18.69238527	7.432677761	16.24491511	6.161237183
		20.89847033	5.164901664	5.892755085	7.630694234	10.53756934	14.12405446	18.4499916	13.07581106	15.14657926	8.044545302	12.70146243	4.825853085	9.316523786	8.564128425	4.487308791	14.11346445	15.69473861	10.09312489	6.103883006	11.9628509	3.50630358	2.403765339	9.354345268	11.03277862	6.041687679	11.40393343	2.324256178	2.738779627	2.798285426	7.180870735	5.765674903	2.241385107	1.706001009	4.921163221	2.019667171	13.58665322	6.563287948	5.758782989	8.831904522	14.48243402	13.26861657	15.68532526	15.69675576	9.021852412	18.93645991	7.825348798	16.46629686	6.399142713
		21.07766011	5.506975962	5.619431837	7.019499075	10.30307615	14.29769709	18.44747016	13.21095983	15.18709027	8.33232476	11.96890234	4.928391326	8.888720793	8.06135485	4.204067911	14.16288452	15.98621617	9.345268112	6.614220877	12.38880484	3.823667843	2.622457556	9.41485964	10.62262565	6.529164565	12.04387292	2.255337031	2.818456884	2.657589511	6.859640276	6.062195327	2.207597916	1.684484787	4.571524626	1.96839805	13.25298369	6.287443268	5.509497395	8.607665154	13.5834594	12.74651202	15.82803833	15.78668684	9.427298706	19.06589343	8.28660279	16.67977811	6.663069423
		21.11380064	5.967221382	5.329130946	6.568667003	9.998487141	14.41687679	18.4496554	13.25214322	15.2714742	8.628508993	11.33904858	5.0632039	8.47621449	7.646663305	3.992099513	14.1487645	16.32207094	8.587493696	7.159522609	12.77256682	4.208774584	2.853588838	9.316691881	10.2489494	7.003025719	12.65254665	2.12489494	3.009917633	2.625147084	6.47991259	6.253824172	2.151117835	1.706001009	4.285089931	1.905530341	12.78920827	6.074298201	5.342074298	8.181879307	12.9181375	12.15918642	16.02353337	15.83005547	9.795932089	19.18356026	8.634728526	16.85258027	6.972566818
		21.14994117	6.570852244	5.082198689	6.187258363	9.712556732	14.38947722	18.35787527	13.17044881	15.28374517	8.942175155	10.56295176	5.183560262	8.045385779	7.244410825	3.892082703	14.14708354	16.56614557	7.93494705	7.768196336	13.08119012	4.643637586	3.199193142	9.270297529	9.907883678	7.563960329	13.19633552	2.026895277	3.19667171	2.479408304	6.146243066	6.550344596	2.005042864	1.742813918	4.025382417	1.910909397	12.38023197	5.85577408	5.106908724	7.817448311	12.32038998	11.6059842	16.297529	15.85375693	10.21280888	19.36258195	8.916792738	17.04521768	7.186384266
		21.1598588	7.219196504	4.955286603	5.744831064	9.413346781	14.31047235	18.20591696	13.21533031	15.29063708	9.2936628	9.874600773	5.379055303	7.709362918	6.985039502	3.75760632	14.2378551	16.769373	7.351991931	8.334341906	13.34913431	5.0966549	3.489494033	9.079004875	9.730038662	8.043704824	13.66313666	2.00521096	3.419566314	2.369978148	5.810556396	6.787023029	1.983190452	1.762144898	3.756429652	1.908892251	11.98672046	5.553034123	4.838628341	7.4200706	11.85207598	10.98268617	16.56009413	15.86821315	10.51874265	19.40595058	9.179525971	17.24625988	7.523096319
		21.35131955	7.789544461	4.798285426	5.376701967	9.11934779	14.07833249	17.98436712	13.3160195	15.3049252	9.686165742	9.355521936	5.59741133	7.358715751	6.650361405	3.60632039	14.35031098	16.87628173	6.940998487	8.890233653	13.66263238	5.647335687	3.853588838	8.812909733	9.441923012	8.636577576	14.14994117	2.061522945	3.580769877	2.336863338	5.423768701	7.179862162	1.923180366	1.797949235	3.56950748	1.852748361	11.49386452	5.288788032	4.710707682	6.985375693	11.29231804	10.41217011	16.73424105	15.89779795	10.87191125	19.39855438	9.464783997	17.367961	7.773407295
		21.52479408	8.296520424	4.641788536	5.113464448	8.796436376	13.78651874	17.6878467	13.30559758	15.34812574	10.05059674	8.906370819	5.878130778	6.931248949	6.307782821	3.477054967	14.42780299	16.96789376	6.545974113	9.476886872	14.01227097	6.23382081	4.349134308	8.655068079	9.191628845	9.227265087	14.56446462	2.134140192	3.807026391	2.247772735	5.117666835	7.654059506	1.892755085	1.872079341	3.429988233	1.877794587	11.08219869	5.044209111	4.447133972	6.460245419	10.69742814	9.873087914	16.83761977	15.95091612	11.16775929	19.41469154	9.659438561	17.46629686	8.034375525
		21.56059842	8.624642797	4.568835098	4.858127416	8.451336359	13.34963859	17.44024206	13.19566314	15.33619096	10.4052782	8.537401244	6.1933098	6.491006892	5.919650361	3.462766852	14.49302404	16.96705329	6.23533367	10.05093293	14.38325769	6.837115482	4.933602286	8.73642629	8.930576567	9.791393512	14.84484787	2.17582787	4.010590015	2.265590856	4.80484115	8.246259876	1.906370819	1.95948899	3.334005715	1.868885527	10.67439906	4.918809884	4.270969911	6.018154312	9.834089763	9.449151118	16.88166078	16.09329299	11.41132964	19.41385107	9.795932089	17.56833081	8.214153639
		21.40679106	8.860816944	4.526979324	4.737602958	8.084047739	12.71457388	17.20036981	13.15666499	15.27802992	10.74113296	8.268112288	6.584467978	6.188603127	5.518070264	3.401916288	14.50781644	16.85426122	5.917633216	10.63960329	14.74533535	7.52378551	5.496722138	8.899646999	8.866868381	10.30358043	15.10455539	2.239536056	4.201882669	2.278198016	4.570852244	8.818456884	1.958648512	2.005042864	3.233988906	1.92267608	10.29114137	4.733736762	4.07211296	5.644814254	8.737266768	8.960665658	16.93494705	16.25247941	11.58530846	19.44125063	9.856278366	17.67103715	8.589796604
		21.17145739	9.054294839	4.519415028	4.528324088	7.712220541	11.96688519	16.96705329	13.13918306	15.20927887	11.07984535	8.029584804	7.008572869	5.846192637	5.195495041	3.32677761	14.46159018	16.72650866	5.656917129	11.14994117	15.06925534	8.31820474	6.081526307	9.181543116	8.761808707	10.93982182	15.34157001	2.307614725	4.357202891	2.247604639	4.271138006	9.500924525	1.956631367	2.073121533	3.134140192	1.93494705	9.888048411	4.490166415	3.855269793	5.403765339	7.677256682	8.487476887	16.86485124	16.36476719	11.78920827	19.51353169	10.01008573	17.82181879	8.964397378
		20.74600773	9.293494705	4.368465288	4.47991259	7.280383258	11.06824676	16.7061691	13.10623634	15.17297025	11.36896957	7.824004034	7.48512355	5.619095646	4.73272819	3.322239032	14.37098672	16.52513027	5.47285258	11.58867036	15.38258531	9.20558077	6.790553034	9.506135485	8.544461254	11.44797445	15.63371995	2.403597243	4.527987897	2.302403765	4.078500588	10.14153639	1.927382753	2.169272147	3.073625819	2.058161035	9.508825013	4.324424273	3.701462431	5.094469659	7.054799126	8.090771558	16.81593545	16.46579257	11.86165742	19.60564801	10.17044881	17.88956127	9.419801647
		20.29635233	9.610522777	4.314842831	4.33198857	6.841317869	10.09951252	16.26828038	13.08371155	15.09497395	11.65271474	7.623466129	8.023533367	5.358883846	4.531685998	3.335518575	14.18709027	16.22575223	5.301899479	11.95646327	15.68347621	10.08421583	7.472684485	9.916120356	8.511850731	11.98419903	15.89056984	2.531854093	4.748024878	2.271306102	3.945032779	10.75962347	1.953269457	2.243906539	3.016641452	2.077828206	9.080517734	4.137334006	3.625483274	4.87174315	6.579088923	7.722474365	16.72617247	16.53487981	11.97091948	19.69994957	10.58867036	17.89023365	9.798066902
		19.71860817	10.0371491	4.230795092	4.191292654	6.399562952	9.263405614	15.90670701	13.05110103	15.02672718	11.90536225	7.463607329	8.591191797	5.205076483	4.441082535	3.355353841	14.01260716	15.71104387	5.14052782	12.34123382	15.96032947	10.92166751	8.102033955	10.32980333	8.619431837	12.39317532	16.15851404	2.631198521	5.102874433	2.269457052	3.856614557	11.34963859	1.954109934	2.316187595	2.928223231	2.107749202	8.725163893	3.999159523	3.575222727	4.695242898	6.163052614	7.265086569	16.65506808	16.59606657	12.07093629	19.73928391	10.79257018	17.81896117	10.13983863
		19.1042192	10.50327786	4.122205413	4.04202387	6.00521096	8.615901832	15.61522945	13.0670701	14.89309128	12.15195831	7.297192806	9.21448983	4.995965709	4.336022861	3.329299042	13.73054295	15.08253488	4.925701799	12.71558245	16.25432846	11.6244747	8.829046899	10.77559254	8.618255169	12.7061691	16.37317196	2.749705833	5.35837956	2.309799966	3.794251135	11.81206926	2.006051437	2.463775424	2.860144562	2.159186418	8.436039671	3.848041688	3.439905867	4.503445957	5.832408808	6.980164734	16.5500084	16.64044377	12.24810893	19.74264582	11.01176668	17.73205581	10.4734073
		18.22003698	10.90653891	4.008740965	3.92603799	5.656749033	7.961674231	15.16675071	13.0371491	14.74315011	12.35266431	7.17061691	9.812741637	4.795595898	4.15464784	3.267439906	13.44931921	14.43788872	4.683812405	13.10304253	16.61590183	12.13867877	9.625987561	10.89628509	8.608001345	12.97797949	16.51571693	2.932761809	5.652546646	2.43755253	3.710371491	12.31887712	2.090267272	2.656917129	2.771558245	2.230963187	8.165742142	3.696755757	3.392166751	4.186585981	5.442091108	6.613884687	16.52378551	16.66801143	12.35535384	19.66750714	11.06740629	17.69910909	10.79458733
		17.2603799	11.28122374	3.953269457	3.816944024	5.336527147	7.420911077	14.76130442	12.8885527	14.49840309	12.57589511	7.042360061	10.38359388	4.644309968	4.044545302	3.23012271	13.04000672	13.74852916	4.499915952	13.45806018	16.94318373	12.55841318	10.5873256	10.84131787	8.725836275	13.26844848	16.54328459	3.036981005	5.960329467	2.551016978	3.647503782	12.81307783	2.196167423	2.796604471	2.688519079	2.231803664	7.927046562	3.568835098	3.24088082	3.967221382	5.174146915	6.243906539	16.39939486	16.57774416	12.46629686	19.57286939	11.15380736	17.66666667	11.2081022
		15.93124895	11.60497563	3.83123214	3.673894772	5.082366784	6.952260884	14.26592705	12.62228946	14.12102874	12.77239872	6.892082703	11.00218524	4.427634897	3.986720457	3.205076483	12.53925029	13.033451	4.357202891	13.76348966	17.23012271	12.88788032	11.51252311	10.65641284	8.872079341	13.53756934	16.39805009	3.186417885	6.164397378	2.68885527	3.6802824	13.25298369	2.30929568	2.906370819	2.584131787	2.342074298	7.748865356	3.443267776	3.178349302	3.749705833	4.966212809	5.92267608	16.28357707	16.43772063	12.56597748	19.53000504	11.33804001	17.635569	11.59334342
		14.5762313	11.82383594	3.760800134	3.586821315	4.82417213	6.4869726	13.7434863	12.30694234	13.61875946	12.99293999	6.824508321	11.66330476	4.310640444	3.929399899	3.308119012	11.94604135	12.33585477	4.162380232	14.05765675	17.4536897	13.24794083	12.50949739	10.42292822	9.17734073	13.72281056	16.13430829	3.378719112	6.396537233	2.778786351	3.681627164	13.62195327	2.486468314	3.07211296	2.571860817	2.442091108	7.531013616	3.286434695	3.143385443	3.676416204	4.570852244	5.654731888	16.14237687	16.30711044	12.63708186	19.48092116	11.58312321	17.56328795	11.91591864
		13.16775929	12.01832241	3.751891074	3.602622289	4.500588334	6.047234829	13.14321735	11.92351656	13.10758111	13.19062027	6.687678601	12.35451336	4.254160363	3.82602118	3.258867036	11.28441755	11.67406287	3.997982854	14.33719953	17.60682468	13.60413515	13.35266431	10.35451336	9.535888385	13.83207262	15.8065221	3.633047571	6.621953269	2.934610859	3.638090435	13.90620272	2.589342747	3.206925534	2.514708354	2.542612204	7.241385107	3.089762985	3.01748193	3.412338208	4.220205076	5.38477055	16.05916961	16.13598924	12.63119852	19.40242057	11.76668348	17.51891074	12.20778282
		11.87981173	12.22743318	3.733568667	3.551521264	4.278029921	5.558413179	12.52933266	11.38611531	12.57690368	13.35854766	6.716422928	12.99680619	4.10556396	3.779794924	3.28660279	10.5649689	11.096823	3.908219869	14.58564465	17.66649857	13.96554043	14.06572533	10.37502101	9.939149437	13.94906707	15.4498235	3.889056984	6.915447974	2.95242898	3.645486636	14.22138174	2.804000672	3.435031098	2.576399395	2.709362918	7.036644814	2.904857959	3.058497226	3.217683644	3.92267608	5.191292654	15.91174987	15.99663809	12.62195327	19.38561103	11.95461422	17.45688351	12.52057489
		10.63153471	12.46797781	3.759623466	3.492519751	4.060178181	5.052613885	11.86468314	10.76601109	11.90452177	13.49504118	6.860144562	13.59169608	4.01227097	3.783156833	3.315683308	9.883341738	10.51437216	3.793746848	14.74668011	17.66750714	14.32660951	14.62783661	10.47621449	10.41082535	14.02571861	15.06202723	4.125063036	7.342914776	2.995293327	3.738611531	14.48209783	2.918809884	3.699277189	2.532526475	2.87174315	6.812741637	2.791057321	3.047066734	3.074634392	3.812069255	5.085056312	15.85173979	15.76433014	12.56900319	19.31332997	12.15548832	17.37602958	12.764078
		9.591696083	12.78265255	3.758782989	3.478735922	3.881492688	4.636241385	11.15145403	10.17044881	11.22726509	13.64363759	6.888216507	14.13061019	3.944192301	3.852075979	3.346276685	9.307278534	9.833417381	3.753572029	14.76466633	17.55421079	14.61455707	15.06572533	10.55622794	10.8809884	14.12203732	14.68465288	4.43234157	7.68885527	3.079845352	3.852244075	14.72818961	3.132963523	4.002185241	2.50445453	3.042864347	6.690031938	2.682971928	3.089762985	2.84720121	3.557572701	5.051437216	15.75306774	15.57824845	12.58161035	19.28004707	12.28139183	17.24407463	12.98192974
		8.637754244	13.08354345	3.786014456	3.496217852	3.756093461	4.249117499	10.32123046	9.664481425	10.57169272	13.80971592	7.19667171	14.58614893	4.01042192	3.805009245	3.353000504	8.793242562	9.184905026	3.658598084	14.72751723	17.42259203	14.81643974	15.45217684	10.78198016	11.4572197	14.21953269	14.14775593	4.762481089	8.032106236	3.228105564	3.969742814	14.98050092	3.359388132	4.417885359	2.461253992	3.313329971	6.514540259	2.57656749	3.000840477	2.829551185	3.356362414	4.958816608	15.65910237	15.52025551	12.58917465	19.17364263	12.28223231	17.04706673	13.1322239
		7.956295176	13.34711716	3.857791225	3.5464784	3.655740461	3.802151622	9.540258867	9.126239704	9.903849386	13.93561943	7.306269961	14.98789713	3.947722306	3.92267608	3.504958817	8.359388132	8.580433686	3.652882837	14.59757943	17.22037317	14.93830896	15.83728358	11.12506304	11.96032947	14.28912422	13.65842999	5.250126072	8.443772063	3.4200706	4.013615734	15.41536393	3.644478064	4.786854934	2.379727685	3.501933098	6.417717263	2.592536561	2.953773743	2.835266431	3.15649689	4.908219869	15.43906539	15.41603631	12.6392671	19.03261052	12.28071945	16.85022693	13.24446125
		7.398722474	13.58043369	3.910237015	3.679105732	3.613212305	3.376533871	8.937300387	8.527651706	9.247772735	14.02252479	7.473693058	15.3866196	3.984703311	4.006555724	3.576063204	7.952092789	8.026559086	3.663977139	14.39855438	16.97966045	15.03765339	16.15414355	11.47823164	12.49857119	14.25163893	13.10993444	5.722978652	8.93494705	3.704488149	4.049756262	15.72028912	4.011934779	5.132627332	2.269961338	3.818624979	6.249285594	2.595394184	2.9033451	2.849218356	2.992099513	4.839973105	15.24474702	15.37451673	12.64716759	18.80820306	12.21465793	16.62514708	13.36891915
		6.944192301	13.83694739	3.95427803	3.660783325	3.678265255	3.069591528	8.360900992	7.973104723	8.495713565	14.08152631	7.704151958	15.74130106	3.987897126	4.125567322	3.734745335	7.571356531	7.459741133	3.68364431	14.12338208	16.71440578	15.11833922	16.38846865	11.81206926	12.99899143	14.26693562	12.57808035	6.240208438	9.385947218	3.888552698	4.173642629	15.87510506	4.410825349	5.487140696	2.312153303	4.205244579	6.143385443	2.595226088	2.904521768	2.838964532	2.825348798	4.790216843	15.03261052	15.24609178	12.70852244	18.54681459	12.14573878	16.364431	13.45165574
		6.499915952	14.0593377	3.937300387	3.725836275	3.655236174	3.015800975	7.965036141	7.399731047	7.733232476	14.10489158	7.973777105	16.09329299	4.143385443	4.167927383	3.85762313	7.208102202	6.886199361	3.750714406	13.82803833	16.46663305	15.19011599	16.55807699	11.92637418	13.52395361	14.24357035	11.80114305	6.811733064	9.84199025	4.160867373	4.298201378	15.97428139	4.887039839	5.923348462	2.308119012	4.653050933	6.008572869	2.568667003	2.936123718	2.939317532	2.571860817	4.670028576	14.78181207	15.04807531	12.73037485	18.17750883	12.22457556	16.09329299	13.57122205
		6.201378383	14.22423937	4.001512859	3.863338376	3.628340898	2.913094638	7.517734073	6.914943688	7.178013111	14.06606152	8.263405614	16.47049924	4.214994117	4.290973273	4.123382081	6.84350311	6.471844007	3.795091612	13.53034123	16.20642125	15.26559086	16.74852916	11.94721802	13.98991427	14.23516557	11.0521096	7.331148092	10.23281224	4.510337872	4.487308791	16.14775593	5.390821987	6.42897966	2.336359052	5.192301227	5.787863506	2.545806018	2.998655236	2.853420743	2.524289797	4.570852244	14.39754581	14.77979492	12.81728022	17.80383258	12.36241385	15.84182215	13.64873088
		5.683140024	14.41385107	4.052445789	3.956631367	3.603294671	2.874432678	7.241721298	6.527987897	6.686333838	13.9813414	8.613884687	16.91040511	4.475037821	4.465456379	4.3197176	6.547486973	6.046226257	3.791561607	13.17986216	15.93494705	15.32072617	16.92637418	11.82064212	14.431333	14.22205413	10.2454194	7.842158346	10.67557573	4.856446462	4.676920491	16.28811565	5.915111783	6.964363759	2.351823836	5.858463607	5.635400908	2.511010254	3.106404438	2.867540763	2.324928559	4.525298369	13.98386283	14.39065389	12.88317364	17.38308959	12.41401916	15.6096823	13.74804169
		5.316187595	14.60379896	4.140023533	3.984871407	3.658934275	2.777777778	6.888384602	6.24609178	6.145570684	13.86653219	8.956799462	17.34224239	4.592368465	4.65540427	4.670700958	6.241553202	5.691376702	3.923516557	12.83089595	15.65204236	15.37804673	17.00100857	11.59203227	14.81391831	14.1376702	9.635905194	8.367120524	10.99747857	5.322743318	4.849218356	16.45133636	6.464111615	7.548159355	2.380063876	6.372163389	5.52563456	2.478735922	3.25500084	2.838796436	2.234661288	4.495377374	13.49487309	13.89409985	12.92149941	17.05059674	12.41939822	15.3718272	13.86517062
		4.973104723	14.7619768	4.233988906	4.106068247	3.707513868	2.740964868	6.576399395	5.971087578	5.682299546	13.67608001	9.334005715	17.69810052	4.903177005	4.910237015	5.023533367	6.010085729	5.432509665	3.997982854	12.54109934	15.39334342	15.36325433	17.04639435	11.31064044	15.34846193	13.96537233	9.047402925	8.909564633	11.24693226	5.970919482	5.112287779	16.56093461	7.069759623	8.18288788	2.468650193	6.954950412	5.474869726	2.509833585	3.252983695	2.865187426	2.098335855	4.418893932	13.04706673	13.3456043	12.91981846	16.71944865	12.28424945	15.12489494	13.94407463
		4.839468818	14.87140696	4.614725164	4.235165574	3.72751723	2.70667339	6.29332661	5.528828375	5.333501429	13.48848546	9.679946209	17.99310809	5.160026895	5.247436544	5.43419062	5.803496386	5.169272147	4.076651538	12.24004034	14.9850395	15.31198521	17.13346781	10.95965709	15.82366784	13.70347958	8.455202555	9.399058665	11.53656077	6.661455707	5.351487645	16.62699613	7.699949571	8.760800134	2.592368465	7.587157505	5.400403429	2.550008405	3.237518911	2.873256009	1.992435703	4.313329971	12.5501765	12.74483106	12.90233653	16.36308623	12.35266431	14.8029921	14.04304925
		4.700117667	14.92149941	4.865355522	4.28811565	3.713565305	2.685325265	6.060346277	5.147083543	5.049420071	13.2565137	10.03798958	18.19818457	5.488821651	5.606656581	5.793746848	5.637081862	4.960665658	4.107244915	11.94688183	14.62918138	15.16221214	17.1448983	10.5390822	16.26525466	13.36728862	7.929904186	9.967221382	11.89880652	7.360900992	5.588670365	16.62682804	8.399058665	9.269288956	2.628340898	8.295007564	5.316859976	2.544293159	3.330139519	2.89107413	1.906538914	4.246932258	12.03311481	12.22558413	12.86838124	16.03563624	12.35854766	14.40477391	14.12630694
		4.501092621	14.92368465	5.287107077	4.41485964	3.74533535	2.563456043	5.883509834	4.631030425	4.816271642	12.99327618	10.43368633	18.35199193	5.766347285	6.053622458	6.175491679	5.47991259	4.689191461	4.20558077	11.5800975	14.26945705	14.92620609	17.12002017	10.01680955	16.59253656	12.9815095	7.430156329	10.5241217	12.11800303	8.13716591	5.825516894	16.60110943	9.051941503	9.730038662	2.8066902	9.094973945	5.211968398	2.572365103	3.38477055	3.029416709	1.787863506	4.155320222	11.54496554	11.72953438	12.77660111	15.66817953	12.297529	13.93914944	14.12980333
		4.355690032	14.93410657	5.744158682	4.563960329	3.735417717	2.465120188	5.674230963	4.360564801	4.568330812	12.69978148	10.88048411	18.39939486	6.063540091	6.484787359	6.657589511	5.471507816	4.449319213	4.323079509	11.10690872	13.96251471	14.66616238	16.9998319	9.324928559	16.97831568	12.46058161	6.919986552	11.05059674	12.38258531	8.985039502	6.121364935	16.51991931	9.722474365	10.28576231	2.848882165	9.904521768	5.055807699	2.594217516	3.465624475	3.025550513	1.679946209	4.052109598	11.10203396	11.17666835	12.64464616	15.19364599	12.22373508	13.41149773	14.134157
		4.211127921	14.8920827	6.167927383	4.620104219	3.784669692	2.384938645	5.471844007	4.083879644	4.383761977	12.35031098	11.35031098	18.46512019	6.389645319	7.003025719	7.157001177	5.46209447	4.303580434	4.466296857	10.44528492	13.53672886	14.36022861	16.86132123	8.569003194	17.2677761	11.83324929	6.506471676	11.59337704	12.56967558	9.677256682	6.436039671	16.39889057	10.4165406	10.93343419	2.890065557	10.64414187	4.951588502	2.555051269	3.566145571	3.013111447	1.597915616	4.001512859	10.69591528	10.70600101	12.52344932	14.65910237	12.13901496	12.86535552	14.09174651
		3.971423769	14.83560262	6.571524626	4.870062195	3.76987729	2.315179022	5.279710876	3.877962683	4.278198016	11.95041183	11.75962347	18.58312321	6.641116154	7.561943184	7.619768028	5.436039671	4.135653051	4.576231299	9.774752059	13.03798958	13.96318709	16.54210792	7.939821819	17.53840982	10.95444613	6.08623298	12.13800639	12.72835771	10.51369978	6.755421079	16.26912086	11.02538242	11.52613885	2.947049924	11.39889057	4.858967894	2.591527988	3.789376366	3.146411162	1.618423264	3.912590351	10.35619432	10.25483274	12.34341906	14.07194486	11.96738948	12.29551185	13.96362414
		3.790216843	14.71222054	6.993276181	5.136661624	3.807866868	2.243234157	5.188603127	3.684148596	4.228273659	11.55471508	12.16238023	18.65305093	6.886703648	8.192973609	8.105227769	5.464111615	4.006555724	4.772062532	9.138174483	12.57051605	13.54580602	16.24104892	7.336695243	17.69373004	10.11951589	5.689527652	12.57908892	12.80702639	11.32022189	7.080517734	16.03496386	11.6841486	12.01765003	3.031938141	11.99478904	4.751050597	2.679946209	3.97175996	3.174315011	1.554378887	3.928559422	9.935451336	9.736930577	12.2228946	13.40410153	11.79341066	11.68751051	13.83061019
		3.643805682	14.59304085	7.543284586	5.406959153	3.731383426	2.174146915	5.123550177	3.53605648	4.158682131	11.09514204	12.66784334	18.70751387	7.354177173	8.851235502	8.531854093	5.490838796	3.881492688	4.975121869	8.538241721	12.08488822	13.05832913	15.85762313	6.718440074	17.81442259	9.207093629	5.394183896	13.0075643	13.00050429	12.11817112	7.532526475	15.69272147	12.28004707	12.38729198	3.165405951	12.56194318	4.660783325	2.826693562	4.385779123	3.195999328	1.59741133	4.018322407	9.516893596	9.189275508	12.04975626	12.72432342	11.52092789	11.0149605	13.71033787
		3.536896957	14.49655404	8.169440242	5.713061019	3.818288788	2.103210624	4.976298538	3.373171962	4.105900151	10.57925702	13.05547151	18.80584972	7.805009245	9.497226425	9.059337704	5.482265927	3.774583964	5.255337031	7.993108085	11.63271138	12.49016641	15.41149773	6.057824845	17.91998655	8.482097832	5.0966549	13.39367961	13.17397882	12.8920827	8.023869558	15.09615061	12.87779459	12.69305766	3.399394856	13.03798958	4.618087073	3.038157674	4.703815767	3.320389982	1.550680787	4.120692553	9.088922508	8.624306606	11.85627837	12.14473021	11.19230123	10.39536056	13.54748697
		3.456547319	14.43250967	8.788535888	6.174315011	3.842662632	2.106236342	4.885526979	3.301563288	3.966212809	10.05126912	13.56194318	18.90384939	8.344259539	10.11917969	9.40410153	5.513363591	3.715582451	5.536560767	7.494200706	11.16439738	11.82299546	14.769373	5.542107917	18.12422256	7.781643974	4.777945873	13.62665994	13.33064381	13.6244747	8.562279375	14.42057489	13.33350143	12.99008237	3.67322239	13.53706505	4.546310304	3.207261725	5.162548327	3.42343251	1.617414692	4.305261388	8.758614893	8.143385443	11.65153807	11.57690368	10.81980165	9.793746848	13.43140024
		3.464615902	14.37233148	9.50630358	6.603126576	3.871238864	2.039334342	4.799966381	3.222054127	3.854765507	9.480080686	14.06354009	18.98655236	8.902168432	10.75340393	9.786350647	5.574214154	3.688687174	5.727349134	7.045385779	10.72785342	11.15179022	14.12926542	5.056984367	18.32223903	7.307614725	4.447638259	13.93343419	13.4237687	14.2156665	9.189611699	13.69070432	13.76987729	13.2528156	4.050596739	14.02319718	4.532190284	3.420574887	5.559421752	3.717599597	1.574550345	4.454025887	8.492519751	7.56765843	11.49201546	10.97629854	10.51454026	9.232812237	13.29280551
		3.424272987	14.29652042	10.22911414	6.967221382	3.962346613	2.068078669	4.722138174	3.168263574	3.751722979	8.951252311	14.57387796	18.96856615	9.292654228	11.34812574	10.15952261	5.740796773	3.677256682	5.988905698	6.615901832	10.30038662	10.57034796	13.22961842	4.68364431	18.52630694	6.873760296	4.241889393	14.14422592	13.49167927	14.84552026	9.74499916	12.93713229	14.08841822	13.43419062	4.349974786	14.42561775	4.462934947	3.631198521	6.030425282	3.939653723	1.710371491	4.641284249	8.208942679	6.938308959	11.25197512	10.29652042	10.20793411	8.757270129	13.13012271
		3.468314002	14.20776601	10.8959489	7.507984535	3.990082367	2.116994453	4.677760968	2.983190452	3.767860145	8.50075643	15.03429148	18.85207598	9.771222054	12.02639099	10.52647504	5.919818457	3.647503782	6.278534207	6.269961338	10.04252816	10.03563624	12.47503782	4.389813414	18.6543957	6.56429652	4.202386956	14.31433854	13.39183056	15.33585477	10.31702807	12.20474029	14.38577912	13.59522609	4.621448983	14.80702639	4.30223567	3.916960834	6.535552194	4.27954278	1.763153471	4.791561607	7.758446798	6.530173138	10.97495377	9.721801984	9.950748025	8.271306102	12.89813414
		3.435031098	14.13699781	11.53370314	8.037485292	4.020675744	2.191124559	4.645654732	2.993948563	3.860648849	8.060010086	15.55471508	18.66700286	10.32845856	12.59976467	10.96335519	6.125735418	3.675239536	6.658429988	5.922171794	9.844511683	9.457219701	11.61422088	4.173306438	18.72650866	6.248949403	4.06841486	14.47150782	13.2489494	15.93982182	10.84434359	11.4533535	14.65742142	13.79223399	5.012607161	15.09514204	4.24945369	4.338544293	7.021684317	4.771222054	1.809379728	4.932929904	7.429652042	6.16506976	10.64430997	9.185577408	9.637081862	7.813918306	12.76601109
		3.442091108	14.0110943	12.14103211	8.49218356	4.156328795	2.305597579	4.616069928	2.820305934	3.972096151	7.657757606	16.09144394	18.40628677	10.88233317	13.19196504	11.50680787	6.340561439	3.749537737	7.117162548	5.598756093	9.468314002	8.986888553	10.74281392	4.061186754	18.73894772	6.174315011	4.082366784	14.65960666	13.01361573	16.40578248	11.46982686	10.63506472	14.89174651	13.96907043	5.54126744	15.40712725	4.21970079	4.811733064	7.614557068	5.309127584	1.880820306	5.062027231	7.074466297	5.873424105	10.31904522	8.761304421	9.390485796	7.394015801	12.55357203
		3.342074298	13.86317028	12.65758951	9.059337704	4.307614725	2.476550681	4.545806018	2.75205917	3.990082367	7.266431333	16.67591192	18.07345772	11.46495209	13.76298538	11.96032947	6.497226425	3.827365944	7.579257018	5.32677761	9.209446966	8.580265591	9.938140864	3.92452513	18.75995966	6.008404774	3.9702471	14.79694066	12.75239536	16.86048075	12.0707682	9.894604135	15.12237351	14.14019163	6.065389141	15.67624811	4.199865524	5.294167087	8.208270298	5.758951084	1.949403261	5.308623298	6.703311481	5.608001345	9.968229955	8.325096655	9.200033619	6.99109094	12.31006892
		3.306101866	13.65271474	13.25063036	9.714069592	4.403261052	2.684316692	4.516389309	2.649184737	3.958816608	6.808034964	17.23869558	17.74516726	11.99697428	14.33635905	12.37014624	6.651033787	3.991931417	7.982686166	5.060850563	8.850058833	8.193477895	9.177508825	3.893595562	18.77559254	5.859640276	3.853420743	14.95763994	12.40578248	17.14842831	12.58329131	9.240544629	15.3121533	14.29416709	6.664985712	16.02504623	4.247268448	5.79778114	8.7100353	6.348798117	1.993276181	5.556059842	6.336190956	5.431332997	9.638426626	8.054967221	8.956463271	6.618927551	12.04387292
		3.403933434	13.36880148	13.68465288	10.47655068	4.524625988	2.973440914	4.473356867	2.638762817	3.878466969	6.386451504	17.78466969	17.39065389	12.64649521	14.83526643	12.63489662	6.793578753	4.107413011	8.458228274	4.775760632	8.395864851	7.876449823	8.495041183	3.819297361	18.69221718	5.744326778	3.759287275	14.98705665	12.00537906	17.46243066	13.0521096	8.670028576	15.47033115	14.46999496	7.233148428	16.30626996	4.390653891	6.18103883	9.327113801	7.079845352	2.165574046	5.814758783	6.067070096	5.199697428	9.233988906	7.731383426	8.659942848	6.28105564	11.80700958
		3.428811565	13.03849386	14.11800303	11.22390318	4.710371491	3.231635569	4.390149605	2.560094133	3.791561607	6.134644478	18.15649689	16.9850395	13.19683981	15.34896621	12.79441923	6.923684653	4.186417885	8.90670701	4.479744495	7.869726004	7.566817953	7.878130778	3.889561271	18.47133972	5.621448983	3.700117667	14.91477559	11.4868045	17.69625147	13.464784	8.150445453	15.6172466	14.60363086	7.76281728	16.51571693	4.626491847	6.562783661	9.814254497	7.846192637	2.340225248	6.044881493	5.798453522	4.924693226	8.875777442	7.443099681	8.270801815	5.879307447	11.46469995
		3.390149605	12.75878299	14.45974113	11.93730039	4.944360397	3.587325601	4.292654228	2.652210456	3.702807194	5.950748025	18.57471844	16.54210792	13.67439906	15.76685157	12.90637082	7.099008237	4.421751555	9.446125399	4.342578585	7.338544293	7.286266599	7.353840982	3.92452513	18.20692553	5.484787359	3.538073626	14.72583628	10.91124559	17.90435367	13.85997647	7.685157169	15.71138006	14.67305429	8.266095142	16.60026895	4.807362582	7.007564297	10.37804673	8.506471676	2.665321903	6.297865187	5.527315515	4.67843335	8.425953942	7.209615061	7.927046562	5.491006892	11.13619096
		3.388132459	12.56564128	14.82064212	12.69389813	5.286434695	4.011934779	4.259539418	2.781980165	3.676416204	5.852580266	18.89426794	16.03109766	14.03160195	16.12892923	13.00050429	7.257186082	4.549672214	9.925197512	4.271810388	6.963018995	7.020339553	6.88216507	4.081190116	17.84215835	5.450159691	3.435535384	14.468314	10.17364263	18.02151622	14.18608169	7.302403765	15.83476214	14.70011767	8.864851236	16.66431333	5.200033619	7.568498907	10.7767692	9.134476383	2.85577408	6.55723651	5.308287107	4.38477055	8.071272483	6.959320894	7.521264078	5.179694066	10.73804001
		3.344763826	12.44394016	15.11380064	13.47974449	5.690872416	4.415868213	4.121701126	2.858127416	3.690872416	5.791897798	19.21129602	15.53269457	14.38191293	16.47604639	13.02454194	7.4200706	4.712892923	10.42057489	4.207766011	6.712388637	6.751891074	6.473524962	4.187258363	17.37048243	5.388132459	3.388972937	14.1079173	9.461422088	18.08051773	14.49991595	6.816439738	15.87577744	14.69557909	9.369810052	16.72600437	5.631030425	8.189611699	11.25214322	9.664145234	2.982686166	6.854933602	5.187258363	4.109093965	7.698604808	6.717767692	7.190956463	4.865187426	10.31072449
		3.446125399	12.28912422	15.35787527	14.30778282	6.200706001	4.919818457	4.101529669	2.914103211	3.744158682	5.721633888	19.48613212	14.97680282	14.82854261	16.8177845	13.00554715	7.681122878	4.843671205	10.92233989	4.146074971	6.480080686	6.460077324	6.144057825	4.301731383	16.86434695	5.348293831	3.387964364	13.75121869	8.751218692	18.07295344	14.79963019	6.392671037	15.94234325	14.61573374	9.895276517	16.70549672	6.04908388	8.734913431	11.62481089	10.24726845	3.178349302	7.153471172	5.053286267	3.864346949	7.300890906	6.626659943	6.874600773	4.569003194	9.975928728
		3.508656917	12.14372163	15.49285594	15.18187931	6.658598084	5.52899647	4.134980669	2.882333165	3.812909733	5.64868045	19.69104051	14.39653723	15.24558749	17.12960161	12.90821987	7.940494201	5.006891915	11.47470163	4.089426794	6.327281896	6.205076483	5.800302572	4.347117163	16.46041351	5.330643806	3.313498067	13.31870903	8.084888217	18.08673727	15.14304925	6.164733569	15.91796941	14.47150782	10.36611195	16.7508825	6.388972937	9.170953101	12.01748193	10.80198353	3.606152295	7.542107917	4.936459909	3.730711044	6.923348462	6.50630358	6.421079173	4.3234157	9.618440074
		3.574046058	11.92956799	15.55168936	15.86165742	7.136325433	6.064884855	4.53235838	3.047907211	3.849722642	5.554883174	19.88956127	13.7471844	15.66733905	17.45167255	12.84148596	8.209615061	5.188603127	11.97680282	4.049588166	6.202386956	5.953773743	5.52899647	4.371491007	16.01563288	5.353336695	3.369305766	12.74483106	7.392839133	18.0221886	15.47839973	5.82232308	15.88334174	14.25752227	10.77727349	16.72146579	6.928559422	9.585476551	12.45116826	11.3681291	4.040847201	7.909732728	4.766347285	3.552697932	6.552025551	6.366616238	6.017986216	4.09329299	9.300941335
		3.609009918	11.63153471	15.56278366	16.44797445	7.593377038	6.635905194	4.861825517	3.084720121	4.096486805	5.511178349	20.00991763	13.06841486	16.07782821	17.72230627	12.79307447	8.508825013	5.441923012	12.50462263	4.013951925	6.155488317	5.776433014	5.302571861	4.507648344	15.51790217	5.323079509	3.422423937	12.10270634	6.806017818	17.94620945	15.73911582	5.50966549	15.80332829	14.00554715	11.14237687	16.67154144	7.379895781	9.93158514	13.01882669	11.86838124	4.60295848	8.286434695	4.621112792	3.438897294	6.194822659	6.226928896	5.727349134	3.978315683	8.94868045
		3.737098672	11.31501093	15.52697932	16.97091948	8.107581106	7.160194991	5.21079173	3.068751051	4.269457052	5.492687847	20.12287779	12.38779627	16.38897294	17.94167087	12.80080686	8.831568331	5.684989074	13.02924861	3.968229955	6.062363422	5.631366616	5.092284418	4.60632039	15.0186586	5.2230627	3.496554043	11.41771726	6.255505127	17.78113969	15.93898134	5.217515549	15.60447134	13.67624811	11.55320222	16.54311649	8.071440578	10.24037653	13.43940158	12.39838628	5.078836779	8.718440074	4.474701631	3.308287107	5.849386452	6.082366784	5.386451504	3.769541099	8.563439233
		3.805345436	10.98907379	15.52193646	17.40124391	8.597579425	7.711548159	5.416204404	2.953605648	4.438897294	5.418053454	20.17986216	11.66414523	16.54294839	18.08203059	12.82434023	9.181543116	5.982181879	13.4945369	4.009749538	6.02118003	5.482265927	4.900823668	4.841822155	14.47537401	5.064212473	3.44276349	10.71558245	5.728693898	17.58110607	16.06774248	5.013111447	15.30089091	13.31417045	11.88350983	16.41233821	8.754748697	10.55488317	13.87527316	12.81375021	5.694234325	9.096991091	4.293158514	3.172465961	5.535216003	5.942847537	5.091107749	3.612203732	8.172785342
		3.945873256	10.58194655	15.42057489	17.72600437	9.171121197	8.306606152	5.657421415	2.967053286	4.802824004	5.287779459	20.25214322	10.93276181	16.72348294	18.25718608	12.86737267	9.546982686	6.295679946	13.96116994	4.053454362	5.960665658	5.373676248	4.729198185	4.926710371	14.0110943	5.024373844	3.448142545	10.0558077	5.285426122	17.39452009	16.15750546	4.921499412	14.9924357	12.95410993	12.21280888	16.10489158	9.48142545	10.85476551	14.26861657	13.33804001	6.466128761	9.485627837	4.159522609	3.088418222	5.232139855	5.804168768	4.753572029	3.436880148	7.795410993
		4.182215498	10.11968398	15.22541604	18.02000336	9.593713229	9.055471508	6.027063372	3.005715246	5.115313498	5.141368297	20.23533367	10.18910741	16.87426458	18.42444108	12.86636409	9.983694739	6.569339385	14.36543957	4.090603463	6.044713397	5.233484619	4.592872752	4.979996638	13.57656749	4.969742814	3.453857791	9.420238696	4.872415532	17.07110439	16.18826694	4.836106909	14.73205581	12.50361405	12.42494537	15.64397378	10.17297025	11.12086065	14.61640612	13.82787023	7.275340393	9.974953774	4.012775256	3.022188603	4.940998487	5.675407632	4.436880148	3.377374349	7.367742478
		4.466633048	9.7434863	14.94150277	18.3456043	10.08135821	9.753572029	6.487644982	3.279878971	5.324256178	5.064716759	20.19818457	9.53790553	16.93343419	18.58547655	12.83375357	10.52983695	6.852244075	14.70852244	4.133131619	6.159522609	5.156833081	4.396201042	5.008572869	13.10926206	4.988401412	3.589342747	8.735081526	4.503614053	16.74533535	16.19112456	4.656412842	14.44646159	11.9292318	12.56396033	15.08976299	10.79710876	11.44343587	14.84837788	14.39435199	8.079341066	10.49050261	3.870230291	2.954446125	4.617246596	5.57808035	4.183560262	3.351823836	6.988266936
		4.673054295	9.385442932	14.5834594	18.69373004	10.39720962	10.44797445	7.023869558	3.782820642	5.619936124	4.994116658	20.1933098	9.043200538	17.02538242	18.69406623	12.77626492	11.06589343	7.25315179	14.97663473	4.166246428	6.296016137	5.171121197	4.253319886	5.018490503	12.72079341	5.052109598	3.671541436	7.974785678	4.238695579	16.34140192	16.20742982	4.522104555	14.0892587	11.33635905	12.6950748	14.41435535	11.37771054	11.77912254	15.05849723	14.82366784	9.074298201	10.90183224	3.806017818	2.97175996	4.394520087	5.444780635	3.969238527	3.327786183	6.684888217
		4.890737939	9.032274332	14.27449992	18.77071777	10.69356194	11.01378383	7.679946209	4.607665154	5.766347285	4.927046562	20.14338544	8.469658766	17.07396201	18.86703648	12.69927719	11.5984199	7.670700958	15.21112792	4.208270298	6.388636746	5.136661624	4.192805514	5.103883006	12.39519247	5.057824845	3.82938309	7.30744663	4.017650025	15.82131451	16.25432846	4.459068751	13.82770213	10.73138343	12.74382249	13.74953774	11.90435367	12.12136494	15.17750883	15.37014624	9.848545974	11.36476719	3.798789713	2.937972769	4.107413011	5.398554379	3.817952597	3.250966549	6.319196504
		5.026054799	8.632375189	14.00453858	18.73541772	11.01596907	11.62934947	8.25130274	5.222222222	5.909060346	4.948562784	20.13094638	7.868885527	17.21095983	19.02437384	12.51117835	12.09312489	8.094973945	15.4202387	4.218356026	6.454698269	5.113800639	4.157673559	5.182047403	12.063372	5.033787191	3.920658934	6.776769205	3.82232308	15.29904186	16.31467474	4.38325769	13.53370314	10.17868549	12.75021012	12.95797613	12.40191629	12.48461926	15.23213986	15.81879307	10.6058161	12.03983863	3.739283913	2.943519919	3.92973609	5.278366112	3.574382249	3.176668348	6.005177341
		5.113128257	8.248949403	13.70028576	18.57286939	11.31719617	12.10943016	8.993108085	5.705328627	6.125735418	4.888216507	20.05916961	7.358547655	17.28693898	19.16574214	12.31803664	12.49201546	8.510842158	15.65557237	4.295511851	6.461253992	5.009077156	4.136493528	5.283408976	11.72079341	5.050764834	4.103546815	6.325937132	3.665658094	14.71322911	16.38006388	4.250294167	13.2936628	9.624810893	12.75441251	12.09362918	12.89813414	12.82568499	15.33619096	16.31181711	11.22978652	12.58261893	3.601613717	2.884854597	3.730038662	5.268448479	3.424609178	3.117162548	5.704773912
		5.123718272	7.959993276	13.3346781	18.4832745	11.56412842	12.60463944	9.549840309	6.064884855	6.529332661	4.855942175	20.02824004	6.9033451	17.35199193	19.24995798	12.02790385	12.85073122	9.041855774	15.83055976	4.353840982	6.771053959	4.991259035	4.079509161	5.335518575	11.41334678	4.971087578	4.119515885	6.025718608	3.476718776	14.20675744	16.39586485	4.141536393	12.94536897	9.109093965	12.7285258	11.15296689	13.43469491	13.08757774	15.40847201	16.79257018	11.87544125	13.07295344	3.471339721	2.917633216	3.560262229	5.113128257	3.226592705	3.098672046	5.470179862
		5.213481257	7.660447134	13.0073962	18.40040343	11.83358548	13.08203059	10.23970415	6.581274164	6.856278366	4.885190788	19.98789713	6.560934611	17.40376534	19.34610859	11.76332157	13.18171121	9.525130274	15.9887376	4.46394352	7.054126744	4.964531854	4.131114473	5.305093293	11.13800639	4.961842326	4.302908052	5.712052446	3.312825685	13.65321903	16.32946714	4.144562111	12.55706841	8.55353841	12.72297865	10.27332325	14.02353337	13.28139183	15.36392671	17.2230627	12.5165574	13.51336359	3.316523786	2.969742814	3.357875273	5.0297529	3.119011599	3.041519583	5.270129434
		5.319885695	7.355858127	12.55790889	18.37233148	12.0484115	13.54530173	10.78920827	7.004370482	7.466969239	4.893595562	20.00958144	6.234829383	17.45167255	19.42444108	11.35182384	13.49050261	10.09783157	16.1559926	4.672045722	7.363086233	4.900487477	4.104555387	5.330139519	10.77626492	4.95427803	4.43940158	5.329971424	3.228273659	13.03597243	16.21079173	4.163724996	12.05732056	7.990922844	12.64246092	9.459909228	14.67557573	13.4239368	15.36308623	17.61590183	13.18809884	13.93444276	3.209615061	3.008068583	3.188939318	4.969070432	2.987224744	3.062867709	4.926794419
		5.565136998	7.068751051	12.12371827	18.2973609	12.28055135	13.81290973	11.4871407	7.49218356	8.055639603	4.928391326	20.01630526	6.009077156	17.54076315	19.41149773	10.86485124	13.72062532	10.77929064	16.35367289	4.884686502	7.733904858	4.842158346	4.076147252	5.399562952	10.37955959	4.923012271	4.662296184	4.825853085	3.111951589	12.51084216	16.04034291	4.183055976	11.55992604	7.391494369	12.46999496	8.626491847	15.20658934	13.52765171	15.34913431	17.89863843	13.74600773	14.3232476	3.107917297	3.006387628	3.017650025	4.913094638	2.878130778	3.028576231	4.492671037
		5.710707682	6.88065221	11.60463944	18.14943688	12.39586485	14.10825349	12.07950916	7.922171794	8.752899647	5.054967221	19.96621281	5.866027904	17.66633048	19.40309296	10.44427635	13.95444613	11.45537065	16.50361405	5.099176332	8.128088754	4.769036813	4.108085393	5.452513027	10.03462767	4.968566146	4.945705161	4.438561103	3.074802488	11.8957808	15.81459069	4.11413683	11.07581106	6.797108758	12.10539586	7.65910237	15.73054295	13.57438225	15.35131955	18.11279207	14.42208775	14.67170953	3.076147252	3.027903849	2.902168432	4.873760296	2.786686838	2.960833754	4.120877458
		5.887544125	6.652882837	11.07782821	17.92082703	12.46394352	14.34829383	12.73138343	8.566817953	9.446629686	5.218187931	19.83358548	5.665658094	17.69020003	19.3308119	9.947554211	14.22222222	12.12170113	16.60648849	5.377878635	8.462262565	4.725163893	4.267439906	5.572197008	9.742982014	5.009749538	5.408808203	4.08253488	3.036308623	11.26979324	15.51067406	4.069255337	10.62027231	6.262565137	11.66229618	6.636913767	16.10808539	13.60480753	15.31635569	18.40628677	15.0258867	14.98638427	2.982181879	3.004538578	2.795259708	4.887544125	2.730711044	2.86468314	3.838090435
		6.218692217	6.41301059	10.46074971	17.58547655	12.46512019	14.54832745	13.31938141	9.077660111	10.15347117	5.461590183	19.68885527	5.478399731	17.72365103	19.08976299	9.403429148	14.50126072	12.76096823	16.72314675	5.689023365	8.888552698	4.739283913	4.384266263	5.680450496	9.522104555	5.013279543	5.615397546	3.829551185	2.933098	10.60094133	15.22070936	4.043704824	10.11060682	5.830223567	11.09766347	5.833585477	16.4089763	13.61119516	15.30795092	18.56833081	15.69036813	15.26441419	2.925869894	3.006555724	2.652882837	4.820137838	2.658093797	2.849218356	3.606975962
		6.58698941	6.311817112	9.847873592	17.33518238	12.44662969	14.62296184	13.97663473	9.698772903	10.90569844	5.702639099	19.38056816	5.334678097	17.71575055	18.72247437	8.762481089	14.76382585	13.32123046	16.7399563	5.980164734	9.315683308	4.773407295	4.615901832	5.677929064	9.257354177	5.205412674	6.038998151	3.610186586	2.839300723	9.954109934	14.85627837	4.080013448	9.56580938	5.43755253	10.5205917	5.162380232	16.69658766	13.56446462	15.16910405	18.73474534	16.17078501	15.51403597	2.893091276	2.958816608	2.551857455	4.775928728	2.544293159	2.865187426	3.428946041
		7.013447638	6.284921836	9.255168936	16.92906371	12.38426626	14.76987729	14.54479744	10.28290469	11.61136325	5.959825181	19.05446293	5.197175996	17.72533199	18.33652715	8.07547487	15.02286099	13.90906035	16.71844007	6.355353841	9.938308959	4.807194486	4.944528492	5.696923853	9.040006724	5.374012439	6.295679946	3.432845856	2.753067742	9.393007228	14.35098336	4.116826357	8.951420407	5.031770045	9.939317532	4.697932426	16.94906707	13.5503446	14.96537233	18.79525971	16.57286939	15.7211296	2.946881829	3.009245251	2.422760128	4.748865356	2.429483947	2.853420743	3.236224576
		7.531854093	6.392671037	8.696923853	16.42595394	12.28660279	14.87762649	15.06421247	10.84114977	12.12069255	6.324592368	18.52193646	5.048243402	17.62632375	18.01227097	7.516221214	15.26172466	14.40326105	16.66935619	6.792402084	10.4199025	4.962346613	5.380736258	5.846360733	8.798117331	5.549167927	6.706169104	3.218356026	2.653387124	8.808203059	13.76617919	4.165405951	8.26542276	4.656076652	9.364599092	4.289796604	17.17431501	13.4945369	14.54849555	18.8514036	16.86182552	15.99209951	3.022020508	3.168935956	2.269961338	4.825180703	2.287779459	2.769036813	3.135518575
		8.218524122	6.508993108	8.10371491	15.68347621	12.16103547	14.96453185	15.48361069	11.47436544	12.48125735	6.702807194	17.9443604	4.922844175	17.4906707	17.64901664	7.071272483	15.45822827	14.81274164	16.61102706	7.254496554	10.95478232	5.063371995	5.868549336	6.072449151	8.576231299	5.712724828	7.142208775	2.928055135	2.692049084	8.282400403	13.07093629	4.247772735	7.654563792	4.29517566	8.799462094	3.864515045	17.41200202	13.43923348	14.24794083	18.78198016	17.15784165	16.28374517	3.010758111	3.26172466	2.166078332	4.81896117	2.18624979	2.747016305	3.019431837
		8.807194486	6.586148933	7.566986048	14.88317364	12.03597243	14.9776433	15.97243234	12.18322407	12.88250126	7.062867709	17.42343251	4.770213481	17.24609178	17.20911077	6.681459069	15.61220373	15.13464448	16.54899983	7.749033451	11.41166583	5.072785342	6.558076988	6.354345268	8.363422424	5.950411834	7.601613717	2.811060682	2.679610018	7.824340225	12.30979997	4.27769373	7.159354513	3.991595226	8.254832745	3.458228274	17.64195663	13.31064044	14.00773239	18.69272147	17.25365608	16.47621449	3.056648176	3.344259539	2.051941503	4.958984703	2.150781644	2.73272819	2.944024206
		9.524625988	6.62750042	6.979660447	14.07177677	11.88552698	14.9478904	16.36392671	12.95024374	13.29652042	7.424945369	16.95679946	4.683476214	16.90855606	16.67540763	6.345268112	15.7619768	15.46327114	16.49537737	8.203227433	11.81627164	5.080349639	7.160867373	6.524457892	8.183055976	6.159186418	8.098335855	2.689695747	2.675239536	7.455706841	11.5130274	4.297192806	6.76466633	3.830895949	7.582618928	3.213145066	17.84081358	13.0445453	13.86787695	18.51437216	17.29231804	16.66549	3.212808875	3.518406455	1.989746176	4.930408472	2.158682131	2.742309632	2.827433182
		10.26542276	6.643805682	6.488653555	13.29500756	11.65019331	14.87762649	16.76533871	13.6987729	13.8734241	7.774415868	16.36947386	4.584299882	16.45251303	16.163725	6.009749538	15.85308455	15.63993949	16.45385779	8.723146747	12.1339721	5.143217347	7.818793074	6.711211968	8.071944865	6.350479072	8.800806858	2.688014792	2.671205245	6.955790889	10.68851908	4.401412002	6.47806354	3.78735922	6.90670701	2.978651874	18.01243907	12.79391494	13.69591528	18.31736426	17.39183056	16.8401412	3.335182384	3.68179526	1.986720457	5.14943688	2.152630694	2.749537737	2.75760632
		11.28139183	6.605984199	6.108757774	12.41368297	11.33249286	14.81593545	17.12976971	14.23247605	14.51437216	8.124558749	15.74617583	4.551185073	15.98016473	15.49520928	5.753403933	15.90300891	15.94251135	16.40796773	9.308623298	12.46545638	5.1264078	8.544461254	6.982349975	8.010085729	6.56059842	9.545806018	2.765338712	2.649857119	6.576063204	9.867708859	4.410489158	6.170448815	3.741805345	6.164733569	2.726676752	18.12708018	12.52546646	13.5799294	18.12018827	17.38426626	16.92889561	3.40410153	3.906202723	1.9702471	5.231635569	2.112119684	2.762985376	2.705244579
		12.36678433	6.598251807	5.80332829	11.54513364	10.96907043	14.78013111	17.49151118	14.74113296	15.17717263	8.484114977	15.1339721	4.519583123	15.50479072	14.80736258	5.505967389	15.96150614	16.14540259	16.3012271	9.940662296	12.70045386	5.173306438	9.401916288	7.338712389	7.8698941	7.000672382	10.31736426	2.820978316	2.650697596	6.285930408	9.081190116	4.594889897	5.881324592	3.612539923	5.506639771	2.582450832	18.19448647	12.27214658	13.26458228	17.89746176	17.36476719	16.94234325	3.589342747	4.138342579	1.955958985	5.220036981	2.171625483	2.783493024	2.641183392
		13.66868381	6.509833585	5.531013616	10.96436376	10.55320222	14.71625483	17.80517734	15.0855606	15.6804505	8.924357035	14.48159355	4.441418726	15.11111111	13.93914944	5.290805177	16.00184905	16.40796773	16.16019499	10.60161372	13.05748865	5.260716087	10.28525803	7.612708018	7.875945537	7.399562952	11.11077492	2.749705833	2.714741973	6.053118171	8.31114473	4.843335014	5.545301731	3.47621449	4.930240377	2.481593545	18.19835266	12.02050765	12.91931417	17.63422424	17.32829047	17.00806858	3.675239536	4.467473525	1.911413683	5.270465624	2.17212977	2.876281728	2.548663641
		15.07177677	6.501933098	5.300050429	10.32610523	10.09850395	14.54899983	18.10237015	15.32879476	16.02672718	9.320389982	13.80517734	4.393175324	14.54395697	13.0410153	5.110270634	15.99394856	16.68196336	15.95495041	11.21684317	13.32240713	5.444444444	11.20995125	7.96469995	7.923012271	7.760127753	11.85594218	2.770045386	2.689191461	5.76096823	7.630189948	5.013279543	5.344091444	3.304925198	4.449151118	2.36728862	18.26323752	11.80433686	12.43704824	17.38006388	17.41704488	16.98436712	3.928727517	4.975626156	1.934778954	5.371491007	2.154143554	3.002857623	2.506421247
		16.30358043	6.525130274	5.138510674	9.642797109	9.659606657	14.33383762	18.29399899	15.46209447	16.15800975	9.709867205	13.15885023	4.33753572	14.02336527	12.20474029	4.918977979	15.94251135	16.8401412	15.72936628	11.77492015	13.55639603	5.696251471	12.07278534	8.253656077	8.001512859	8.107917297	12.51991931	2.858295512	2.802487813	5.646663305	6.978147588	5.226088418	5.193141704	3.240544629	4.039502437	2.265758951	18.24676416	11.62800471	11.83140024	17.1413683	17.78584636	16.91612036	4.142040679	5.488317364	1.888216507	5.564464616	2.144562111	3.086905362	2.455454698
		17.80097495	6.607160867	4.988569507	8.852244075	9.307278534	14.03967053	18.53807363	15.60026895	16.2750042	10.04067911	12.60094133	4.357034796	13.45116826	11.48898975	4.733400572	15.81980165	17.01966717	15.49352832	12.32997142	13.8774584	6.026559086	12.95293327	8.827197848	8.020171457	8.524962179	13.13245924	2.969742814	2.870566482	5.444780635	6.399562952	5.353504791	5.051605312	3.240208438	3.822827366	2.155152126	18.20036981	11.42528156	11.21348126	16.96873424	18.06001009	16.86216171	4.400571525	6.024373844	1.922507985	5.816103547	2.189779795	3.197680282	2.432055808
		19.42225584	6.690368129	4.824844512	8.198688855	8.982013784	13.62750042	18.66717095	15.64279711	16.41217011	10.35905194	12.10875777	4.377206253	12.74802488	10.71255673	4.612371827	15.68683812	17.17313834	15.20978316	12.84518406	14.10489158	6.356362414	13.60194991	9.396369138	8.218860313	8.953269457	13.75138679	3.091275845	2.927382753	5.294167087	5.923684653	5.553034123	4.922339889	3.255505127	3.521768364	2.076651538	18.08337536	11.20692553	10.56194318	16.73440914	18.34056144	16.76819634	4.713061019	6.620776601	1.933602286	5.993612372	2.236678433	3.345436208	2.366431333
		20.88703984	6.761976803	4.665153807	7.68549336	8.689527652	13.02807194	18.7175996	15.7102034	16.38174483	10.60632039	11.71171625	4.392166751	12.06992772	10.09413347	4.504118339	15.60850563	17.30442091	14.90216843	13.31349807	14.36543957	6.720121029	14.21163221	10.04925198	8.372163389	9.433854429	14.42208775	3.171457388	2.988737603	5.195495041	5.466128761	5.72415532	4.698772903	3.378382921	3.260547991	1.963523281	17.93797277	10.94637754	9.732223903	16.51067406	18.5797613	16.60900992	5.010758111	7.144057825	2.020003362	6.281728022	2.312321399	3.505295008	2.362766852
		22.44427635	6.80853925	4.570684149	7.127080182	8.387291982	12.40931249	18.6839805	15.69843671	16.38073626	10.81593545	11.33266095	4.404605816	11.41418726	9.494536897	4.379223399	15.56396033	17.41586821	14.56664986	13.72970247	14.59152799	7.111951589	14.72886199	10.63304757	8.535552194	10.00941335	15.03950244	3.225247941	3.115481594	5.179862162	5.055639603	5.822154984	4.651706169	3.462934947	2.988233317	1.927718944	17.67742478	10.64935283	9.010085729	16.21986889	18.69087242	16.44713397	5.346949067	7.8066902	2.065893427	6.465288284	2.361573374	3.770549672	2.312321399
		24.05530341	6.896453185	4.469826862	6.637586149	8.129937805	11.81005211	18.71104387	15.72365103	16.26659943	11.00285762	10.99865524	4.477054967	10.7399563	8.884686502	4.28475374	15.5426122	17.52916457	14.20793411	14.01882669	14.80635401	7.549840309	15.10270634	11.35232812	8.709194823	10.66885191	15.64464616	3.354849555	3.167759287	5.086064885	4.687678601	5.994284754	4.52193646	3.483442595	2.854429316	1.876617919	17.32593713	10.32106236	8.423600605	15.93108085	18.62632375	16.25466465	5.833417381	8.512523113	2.123718272	6.721970079	2.50781644	4.01596907	2.273911582
		25.27315515	6.915784165	4.37955959	6.239536056	7.822491175	11.22894604	18.6987729	15.72314675	16.23634224	11.18507312	10.58833417	4.587493696	10.19398218	8.336863338	4.19515885	15.50647168	17.60194991	13.72398722	14.27601278	15.00151286	8.104891578	15.50025214	12.09379728	8.916120356	11.27534039	16.16490166	3.579088923	3.300050429	5.05463103	4.371995293	6.100353001	4.450159691	3.479408304	2.726676752	1.932929904	17.02487813	10.07698773	7.909228442	15.52950076	18.47419734	15.98705665	6.46058161	9.277861826	2.196335519	6.899478904	2.568162716	4.310640444	2.20670701
		26.47890402	7.170280719	4.338880484	5.851235502	7.526643133	10.54294839	18.71053959	15.6728862	16.10304253	11.34963859	10.13094638	4.66095142	9.582618928	7.912926542	4.132627332	15.4387292	17.65859808	13.22760128	14.52815599	15.20322743	8.747520592	15.74281392	12.81274164	9.156833081	11.82400403	16.66952429	3.829046899	3.442595394	4.974281392	4.150613548	6.301059002	4.402252479	3.43940158	2.635905194	1.876617919	16.64952093	9.770381577	7.339720962	15.23651034	18.23281224	15.74281392	6.910909397	10.0373172	2.259371323	7.213817448	2.76433014	4.578416541	2.170751387
		27.31938141	7.664145234	4.285258027	5.52714742	7.240712725	9.818288788	18.65876618	15.60413515	16.08034964	11.50142881	9.70482434	4.73827534	8.97730711	7.365775761	4.030425282	15.31164902	17.67994621	12.59186418	14.79425113	15.41502774	9.614893259	15.90468986	13.29248613	9.535720289	12.3605648	17.13598924	4.08068583	3.600437048	4.85241217	3.889393175	6.456211128	4.353336695	3.408303917	2.599596571	1.872751723	16.15565641	9.433182047	6.768868717	14.88687174	17.99411666	15.50008405	7.405614389	10.88586317	2.342914776	7.600268953	2.789544461	4.949907547	2.140729534
		28.21902841	8.315179022	4.308623298	5.16876786	7.025886704	9.019667171	18.58312321	15.48478736	16.03765339	11.66061523	9.337367625	4.766515381	8.591696083	6.90519415	3.947049924	15.17179358	17.69171289	11.95797613	15.03008909	15.61371659	10.51840645	16.15313498	13.81660783	9.936459909	12.82081022	17.48192974	4.315683308	3.755589175	4.847033115	3.63271138	6.749873928	4.340729534	3.444108253	2.565641284	1.830223567	15.6876786	8.983190452	6.243738443	14.49722642	17.71440578	15.17986216	7.846696924	11.62766852	2.485795932	8.057824845	2.992603799	5.351991931	2.127466801
		29.18524122	8.902504623	4.352664313	4.877122205	6.830223567	8.27433182	18.36611195	15.39536056	15.8177845	11.79996638	9.046226257	4.757774416	8.226088418	6.528660279	3.861657421	14.99949571	17.60463944	11.3904858	15.27080182	15.99159523	11.43973777	16.28845184	14.20978316	10.42242394	13.15397546	17.79307447	4.592872752	4.004370482	4.847369306	3.498234997	6.934778954	4.334173811	3.33383762	2.55168936	1.868549336	15.13262733	8.487644982	5.826189276	14.11413683	17.57808035	14.77744159	8.493528324	12.27164229	2.581442259	8.443940158	3.147083543	5.886535552	2.101983527
		30.07396201	9.517061691	4.412506304	4.679273828	6.537569339	7.567154144	18.18271978	15.26374181	15.58514036	11.93007228	8.727181039	4.813918306	7.786518743	6.187426458	3.779458733	14.74012439	17.46663305	10.96133804	15.46276685	16.26693562	12.34476383	16.51622121	14.55992604	10.8586317	13.5167255	18.06085056	4.806017818	4.261892755	4.899310809	3.358211464	7.296856615	4.411833922	3.313329971	2.545806018	1.865355522	14.7547487	7.981173306	5.393175324	13.6543957	17.43940158	14.38157674	9.156160699	12.799294	2.79963019	8.924020844	3.496554043	6.448814927	2.082081022
		30.88384602	10.06404438	4.437888721	4.429315851	6.21448983	6.911581778	17.88653555	15.01260716	15.44931921	12.0373172	8.510001681	4.94385611	7.52714742	5.828878803	3.749201546	14.39283913	17.26172466	10.60884182	15.60363086	16.48461926	13.13851067	16.7098672	14.83089595	11.37367625	13.77021348	18.26996134	5.054126744	4.505799294	4.974281392	3.276180871	7.623970415	4.510337872	3.271978484	2.510842158	1.863170281	14.14523449	7.586653219	4.970919482	13.20339553	17.38006388	13.95713565	9.821146411	13.38460245	3.0632039	9.602286099	3.741805345	7.045049588	2.068112288
		31.53319886	10.53454362	4.344091444	4.188771222	5.89443604	6.270801815	17.65271474	14.59774752	15.25197512	12.15397546	8.260043705	5.088586317	7.241385107	5.572197008	3.721465793	13.99562952	16.96335519	10.31349807	15.7175996	16.58682131	13.84501597	16.85073122	14.98302236	11.94032611	14.15263069	18.49167927	5.498234997	4.821482602	5.024878131	3.195326946	8.221045554	4.690536225	3.329299042	2.518910741	1.918473693	13.56984367	7.154984031	4.635569003	12.68902337	17.19381409	13.49184737	10.4980669	13.81929736	3.350815263	10.20541267	4.154311649	7.621785174	2.071961674
		32.02286099	11.01462431	4.384602454	3.969070432	5.738107245	5.707850059	17.19599933	13.92805514	15.07295344	12.28374517	7.928559422	5.211464112	7.026895277	5.334341906	3.61522945	13.51571693	16.60010086	10.02941671	15.84484787	16.73642629	14.38460245	16.96789376	15.16288452	12.42729871	14.57589511	18.64380568	5.937804673	5.140864011	5.10892587	3.220036981	8.761640612	4.77845016	3.335518575	2.505126912	2.025886704	12.93175324	6.77139015	4.474701631	12.14439402	17.15094974	13.01714574	11.21835603	14.34896621	3.653555219	10.77172634	4.491174987	8.270297529	2.091158178
		32.50647168	11.46764162	4.404773912	3.728357707	5.53084552	5.187258363	16.66044713	13.33383762	14.82871071	12.42141536	7.713061019	5.384938645	6.783156833	5.09850395	3.50260548	12.94889897	16.1413683	9.815263069	15.93814086	16.81290973	14.7954278	17.14557068	15.34459573	12.88300555	14.9554547	18.8288788	6.387796268	5.537233148	5.16876786	3.270129434	9.302403765	4.98957808	3.292149941	2.552025551	2.066902	12.27265087	6.385947218	4.264918474	11.64615902	16.96604471	12.50983359	11.82955119	14.73911582	4.043368633	11.33568667	4.882501261	8.921835603	2.041065725
		32.86115313	11.92771894	4.524457892	3.718440074	5.39889057	4.762312994	15.99646999	12.87510506	14.54126744	12.57118844	7.616406119	5.619599933	6.568330812	4.932089427	3.441754917	12.30996806	15.65338712	9.603798958	16.02084384	16.86266599	15.23466129	17.30240377	15.53958649	13.41889393	15.27214658	18.94570516	6.777777778	5.989241889	5.383593881	3.272314675	9.807362582	5.102370146	3.279374685	2.575895108	2.115481594	11.7063372	6.003530005	4.112119684	11.02538242	16.67507144	12.00958144	12.45402589	15.29097327	4.367456715	11.87056648	5.291981846	9.680954782	1.987997983
		33.13985544	12.41704488	4.653050933	3.707009581	5.294167087	4.35131955	15.42091108	12.37821483	14.42729871	12.67540763	7.484955455	5.923180366	6.312825685	4.766011094	3.517734073	11.66834762	15.07026391	9.468145907	16.08219869	16.97663473	15.62934947	17.48361069	15.71827198	13.91511178	15.48277021	19.05412674	7.192469323	6.454362078	5.544461254	3.345772399	10.34375525	5.288956127	3.303580434	2.586821315	2.014624307	11.18860313	5.634896621	3.995965709	10.56463271	16.44209111	11.44444444	12.93545134	15.79492352	4.821314507	12.52748361	5.92788704	10.50529501	1.867372668
		33.38930913	12.77576063	4.790048748	3.587661792	5.253487981	4.048915784	14.79778114	11.79963019	14.30156329	12.77424777	7.319213313	6.312825685	6.187930745	4.697091948	3.459573037	11.08724155	14.62665994	9.330307615	16.15918642	17.0670701	15.93208943	17.53420743	15.72381913	14.56917129	15.5725332	19.08656917	7.585476551	7.008404774	5.792233989	3.406791057	11.02454194	5.410321062	3.314842831	2.586317028	2.020675744	10.54462935	5.187090267	3.866364095	10.0781644	15.99193142	10.83459405	13.51252311	16.2378551	5.17212977	13.06975962	6.687174315	11.35199193	1.905261388
			13.12926542	4.887712221	3.535888385	5.255168936	3.787023029	14.10522777	11.36527147	14.20541267	12.85274836	7.317868549	6.793410657	5.938981341	4.531685998	3.380568163	10.47251639	14.13716591	9.278870398	16.21667507	17.09850395	16.16944024	17.56227937	15.74600773	15.21448983	15.68633384	19.19902505	7.989073794	7.609850395	6.060346277	3.497226425	11.69490671	5.587997983	3.313498067	2.669356194	2.032442427	10.09228442	4.763657758	3.811228778	9.520423601	15.40174819	10.3530005	13.95007564	16.58698941	5.703983863	13.69339385	7.474029249	12.08102202	1.938426626
			13.44091444	4.976802824	3.492687847	5.196839805	3.563287948	13.44814254	10.92755085	14.25382417	12.88350983	7.165742142	7.326273323	5.831904522	4.380231972	3.33047571	9.855269793	13.64430997	9.236846529	16.25567322	17.12018827	16.37636578	17.57001177	15.79996638	15.78248445	15.75273155	19.29853757	8.488653555	8.178517398	6.310304253	3.590519415	12.42662632	5.786182552	3.336190956	2.692721466	2.102370146	9.539754581	4.3903177	3.741301059	8.872079341	14.69944528	9.82787023	14.2600437	16.93645991	6.146411162	14.29198185	8.074802488	12.77592873	2.012086065
			13.68599765	5.163388805	3.455370651	5.158682131	3.269288956	12.72213817	10.62128089	14.22860985	12.92015465	7.222390318	7.951756598	5.659270466	4.280383258	3.265086569	9.2602118	13.13178685	9.153975458	16.28593041	17.09077156	16.54933602	17.52378551	15.84686502	16.28155993	15.765843	19.36913767	9.1635569	8.705328627	6.502101193	3.71894436	13.20188267	6.061522945	3.305597579	2.692889561	2.131114473	8.950748025	4.099512523	3.673054295	8.415868213	13.97478568	9.287947554	14.53656077	17.24962179	6.612371827	14.88502269	8.787023029	13.39922676	1.979441923
			13.91595226	5.324424273	3.3903177	5.021516221	3.04908388	12.09480585	10.28458564	14.12842495	12.92368465	7.077996302	8.662800471	5.526306942	4.081022021	3.279878971	8.761136325	12.64212473	9.070432005	16.29517566	17.10169776	16.69574718	17.4459573	15.88771222	16.802824	15.70364767	19.3642629	9.870734577	9.119515885	6.647839973	3.830559758	13.90384939	6.276517062	3.384938645	2.669860481	2.144562111	8.347285258	3.889561271	3.570852244	8.112960161	13.32391999	8.814086401	14.7397882	17.64565473	7.050596739	15.44175492	9.404942007	13.91796941	2.066364095
			14.22104555	5.590015129	3.344091444	4.875945537	2.890906035	11.39569676	9.988905698	13.87123886	12.93746848	6.92452513	9.469322575	5.436543957	3.898974618	3.306606152	8.28105564	12.14641116	8.993444276	16.31433854	17.12321399	16.77105396	17.35955623	15.90183224	17.1859136	15.77441587	19.3570348	10.58900656	9.46764162	6.84350311	3.989746176	14.58867036	6.691880988	3.555051269	2.666834762	2.213649353	7.854933602	3.70297529	3.557404606	7.892586989	12.58850227	8.403261052	14.91864179	18.06101866	7.47621449	15.9552866	10.1485964	14.40494201	2.038090435
			14.59085561	5.794923517	3.337031434	4.742645823	2.769541099	10.85375693	9.6096823	13.63540091	12.95343755	6.674903345	10.19885695	5.277861826	3.834089763	3.301395192	7.812069255	11.58177845	8.913094638	16.29483947	17.1894436	16.87712221	17.17263406	15.89309128	17.54899983	15.78029921	19.29652042	11.2118003	9.894604135	7.030929568	4.146747352	15.08253488	7.066397714	3.646327114	2.603630862	2.293830896	7.232139855	3.525130274	3.548663641	7.519751219	11.76012775	7.956967558	15.2566818	18.45301731	7.795932089	16.47755925	10.77592873	14.89056984	2.015044545
			14.90653891	6.086064885	3.284585645	4.59741133	2.72045722	10.28761136	9.375525298	13.28693898	12.95982518	6.477391158	10.91057321	5.164565473	3.713061019	3.430156329	7.486300219	10.91326273	8.825684989	16.21499412	17.13296352	16.98419903	16.96738948	15.88519079	17.86552362	15.72886199	19.23348462	11.72903009	10.3457724	7.303412338	4.364094806	15.60110943	7.557908892	3.741301059	2.75760632	2.360564801	6.746512019	3.385947218	3.521095983	7.128929232	10.85762313	7.523113128	15.66817953	18.64397378	8.193982182	16.97293663	11.46764162	15.34644478	1.922020508
			15.3940158	6.315179022	3.4200706	4.487308791	2.596402757	9.657589511	9.019835266	13.01596907	12.95562279	6.406791057	11.52227265	5.168935956	3.663977139	3.484283073	7.317028072	10.23230795	8.713733401	16.12422256	17.10640444	17.07513868	16.60632039	15.96705329	18.20558077	15.66296857	19.0260548	12.23113128	10.81828879	7.721297697	4.574214154	16.02134813	7.979660447	3.806522105	2.799125904	2.430828711	6.240544629	3.385106741	3.459404942	6.760800134	9.92973609	7.172802152	16.06421247	18.78164397	8.518742646	17.41519583	11.91511178	15.77071777	1.998470331
			15.99142713	6.727012943	3.538914103	4.397377711	2.46915448	9.21633888	8.74533535	12.60917801	12.90973273	6.37098672	11.97680282	5.164229282	3.623634224	3.491679274	7.27399563	9.547318877	8.559589847	15.98251807	16.94385611	17.16775929	16.13346781	16.00907716	18.57135653	15.52311313	18.82400403	12.68599765	11.30610187	8.149941167	4.741973441	16.43166919	8.464111615	3.94721802	2.968229955	2.489662128	5.856110271	3.341906203	3.452176836	6.302739956	9.033282905	6.804168768	16.28492184	18.74516726	8.921499412	17.99159523	12.46915448	16.13178685	2.009463775
			16.76096823	7.163052614	3.637081862	4.332156665	2.395864851	8.702134813	8.37434863	12.19784838	12.82652547	6.363254328	12.40309296	5.080013448	3.696755757	3.524794083	7.226424609	8.912422256	8.426122037	15.82467642	16.78567827	17.27080182	15.65153807	16.02084384	18.88586317	15.44427635	18.56664986	13.08387964	11.74936964	8.706001009	4.944192301	16.84871407	8.848209783	4.065389141	3.054799126	2.656412842	5.544629349	3.222222222	3.361909565	5.927046562	8.28660279	6.361405278	16.40359724	18.64145234	9.322239032	18.46865019	12.90838796	16.501765	2.093780467
			17.54866364	7.651369978	3.722642461	4.341065725	2.342410489	8.292486132	8.10371491	11.79660447	12.75155488	6.424441083	12.84148596	5.017986216	3.620776601	3.616574214	7.210959825	8.433686334	8.288619936	15.64279711	16.52630694	17.32862666	15.05126912	15.91006892	19.18641789	15.47755925	18.33282905	13.53420743	12.13548496	9.118675408	5.190115986	17.31047235	9.397377711	4.109598252	3.187930745	2.812405446	5.396032947	3.187762649	3.28105564	5.689695747	7.468986384	5.928391326	16.52916457	18.55353841	9.817784502	18.82282737	13.33434191	16.83560262	2.184888217
			18.22642461	8.211127921	3.801647336	4.347621449	2.20742982	7.836611195	7.746680114	11.40326105	12.61775088	6.547823164	13.33299714	5.066397714	3.6468314	3.733568667	7.265927047	7.916624643	8.133131619	15.4200706	16.22272651	17.36325433	14.35753908	15.73424105	19.50647168	15.49857119	18.11211968	13.98537569	12.41200202	9.663304757	5.440073962	17.65153807	9.892250798	4.18994789	3.20742982	3.012943352	5.238191293	3.161371659	3.198016473	5.433854429	6.819465456	5.624642797	16.61590183	18.56547319	10.13212305	19.06253152	13.77744159	17.1227097	2.261875946
			18.88653555	8.754748697	3.887039839	4.391158178	2.151790217	7.435871575	7.5130274	10.89056984	12.53840982	6.547823164	13.84316692	5.086905362	3.56950748	3.822154984	7.307278534	7.457219701	7.981341402	15.17263406	15.90838796	17.33871239	13.58060178	15.57959321	19.72768533	15.41923012	17.87392839	14.51588502	12.5762313	10.22760128	5.686501933	17.98688855	10.51958312	4.342410489	3.249957976	3.148764498	5.133131619	3.129433518	3.13716591	5.135148764	6.199529333	5.469826862	16.80030257	18.42830728	10.52496218	19.32089427	14.11749874	17.30408472	2.317734073
			19.55488317	9.266263238	3.806017818	4.418389645	2.049420071	7.069927719	7.128593041	10.41099344	12.43889729	6.70297529	14.45906875	5.089090603	3.538409817	3.858799798	7.345604303	7.136997815	7.826861657	14.86417885	15.58934275	17.31417045	12.60396705	15.431333	20.01798622	15.3160195	17.60312658	15.04740292	12.7955959	10.98621617	5.981845688	18.30727853	11.07160867	4.500252143	3.242225584	3.279038494	5.03866196	3.125399227	3.117330644	4.967725668	5.704992436	5.280383258	17.00151286	18.27315515	10.74886536	19.50445453	14.23835939	17.4350311	2.411632207
			20.16960834	9.986888553	3.686838124	4.331484283	1.93158514	6.841485964	6.812069255	9.907715582	12.34610859	6.796772567	15.07866868	5.055807699	3.563456043	3.893763658	7.275004202	6.793410657	7.638594722	14.4871407	15.29635233	17.26122037	11.64094806	15.18103883	20.25500084	15.13094638	17.34829383	15.51369978	12.92906371	11.59741133	6.3197176	18.56816272	11.66683476	4.664817616	3.24088082	3.270969911	4.974785678	3.13716591	3.134476383	4.861657421	5.418725836	5.1264078	17.22928223	17.97915616	11.11279207	19.69457052	14.50680787	17.58211464	2.512186922
			20.74146915	10.61388469	3.658261893	4.241721298	1.872583628	6.493864515	6.551016978	9.429652042	12.22558413	6.970079005	15.67507144	5.207766011	3.574886536	3.811733064	7.259707514	6.513867877	7.449487309	14.08976299	14.9404942	17.19162885	10.65506808	14.93595562	20.45032779	14.96604471	17.1040511	15.94637754	13.06740629	12.35165574	6.660615229	18.72398722	12.29635233	4.94385611	3.247100353	3.302739956	4.923012271	3.152462599	3.116322071	4.755925366	4.98772903	4.89998319	17.48915784	17.65910237	11.48630022	19.76802824	14.80786687	17.66935619	2.685157169
			21.25365608	11.22810556	3.635905194	4.169776433	1.840645487	6.135484955	6.275508489	8.896116994	12.10758111	7.121364935	16.18255169	5.28290469	3.631870903	3.904521768	7.227937468	6.234997479	7.360900992	13.71827198	14.48008069	17.11917969	9.691880988	14.63220709	20.6096823	14.68145907	16.78181207	16.3198857	13.13178685	13.10438729	7.027735754	18.87258363	12.96133804	5.251975122	3.359220037	3.26727181	4.915279879	3.17212977	3.194318373	4.810724492	4.585812742	4.611867541	17.69742814	17.33114809	11.90586653	19.76668348	15.10808539	17.67809716	2.835451336
			21.82837452	11.73289629	3.67843335	4.132459237	1.839132627	5.839636914	6.031097663	8.384938645	11.97915616	7.355858127	16.62934947	5.377878635	3.684820978	3.928559422	7.173138343	6.053286267	7.265254665	13.36123718	14.03429148	17.02403765	8.832576904	14.41217011	20.79105732	14.3493024	16.42561775	16.59169608	13.18742646	13.73071104	7.463775424	18.98856951	13.50075643	5.688182888	3.424777273	3.35131955	4.866027904	3.157001177	3.296016137	4.719280551	4.332156665	4.376701967	17.79626828	16.95948899	12.25735418	19.76416204	15.34089763	17.60043705	3.009312489
			22.44377206	12.27534039	3.691376702	4.157673559	1.928559422	5.530173138	5.780467305	7.837283577	11.90637082	7.55353841	17.00201715	5.519583123	3.780635401	4.039502437	7.088754413	5.865859808	7.208942679	12.99495714	13.61052278	16.87258363	8.178517398	14.46159018	21.05009245	13.91023701	15.933098	16.79895781	13.25684989	14.34257858	7.92267608	19.12170113	14.0408472	6.147083543	3.488989746	3.457892083	4.900319381	3.178013111	3.285762313	4.799462094	4.094469659	4.185577408	17.90099176	16.38863675	12.64481425	19.8103883	15.56345604	17.42881156	3.280047067
			23.06438057	12.93427467	3.816271642	4.157337368	1.997646663	5.248445117	5.496385947	7.369305766	11.90687511	7.815767356	17.37098672	5.718271978	3.829214994	3.997478568	6.984367121	5.791057321	7.08623298	12.66683476	13.24861321	16.59135989	7.584299882	14.42864347	21.20625315	13.28340898	15.41082535	17.05227769	13.35232812	14.92805514	8.4200706	19.17263406	14.40998487	6.661287611	3.603967053	3.547150782	4.937468482	3.29887376	3.317532358	4.774415868	3.871406959	4.115481594	17.97377711	15.84552026	12.96520424	19.75558917	15.71222054	17.2230627	3.536981005
			23.56311985	13.60867373	3.923180366	4.260716087	2.037989578	5.04202387	5.479744495	6.774752059	11.84417549	8.163388805	17.66633048	5.91376702	3.937636578	4.103546815	6.909900824	5.645486636	7.069927719	12.35199193	12.92217179	16.28710708	6.814590688	14.26727181	21.3940158	12.55555556	14.87527316	17.30458901	13.39317532	15.42578585	8.939653723	19.25449655	14.76786014	7.260043705	3.784333501	3.590519415	5.089931081	3.367961002	3.422928223	4.694906707	3.708354345	4.061859136	17.86804505	15.13346781	13.28206421	19.76483443	15.97545806	16.97209615	3.796201042
			23.99966381	14.28946041	4.160363086	4.325096655	2.035804337	4.830223567	5.322575223	6.229618423	11.69120861	8.58514036	17.87039839	6.13531686	3.974785678	4.24609178	6.814254497	5.48512355	7.000336191	12.10623634	12.69188099	15.75710203	6.393847705	14.05126912	21.55236174	11.94654564	14.29399899	17.48142545	13.41485964	15.97646663	9.437216339	19.31248949	15.07127248	7.83493024	4.004538578	3.880988401	5.053286267	3.436375861	3.504286435	4.728189612	3.682635737	4.032946714	17.69793243	14.51706169	13.51185073	19.72919818	16.25684989	16.64498235	4.200285762
			24.38729198	14.91191797	4.256009413	4.350815263	2.026559086	4.736090099	5.178349302	5.683812405	11.51101025	9.035636241	18.07715582	6.411497731	4.031097663	4.434863002	6.717935788	5.399058665	6.933434191	11.79257018	12.34627669	15.04051101	5.937468482	13.71238864	21.60463944	11.49420071	13.65187426	17.55454698	13.45301731	16.4496554	10.01512859	19.35569003	15.4202387	8.349638595	4.301227097	4.335014288	5.129097327	3.463103043	3.588502269	4.698772903	3.584131787	3.967725668	17.4945369	13.86871743	13.72550008	19.6244747	16.46797781	16.22592032	4.575407632
			24.73306438	15.58867036	4.483946882	4.48512355	2.05984199	4.617414692	5.167591192	5.358715751	11.23651034	9.574550345	18.16809548	6.715750546	4.131114473	4.703983863	6.619936124	5.261892755	6.874936964	11.39855438	12.05059674	14.18675408	5.624978988	13.42124727	21.66481762	11.10573206	13.05093293	17.63422424	13.45957304	16.91309464	10.54899983	19.40695915	15.69356194	8.87174315	4.560262229	4.99109094	5.170112624	3.500252143	3.780635401	4.676080013	3.510337872	3.91561607	17.07328963	13.16422928	13.80215162	19.39502437	16.59337704	15.7396201	5.036930577
			24.95612708	16.40914439	4.553874601	4.639603295	2.062027231	4.529332661	5.181375021	5.054462935	10.88972937	10.21079173	18.22726509	7.106740629	4.259875609	4.928559422	6.555051269	5.217179358	6.798453522	10.99293999	11.75289965	13.21751555	5.401075811	13.234157	21.70969911	10.78584636	12.61069087	17.69742814	13.45133636	17.33535048	11.15885023	19.44125063	15.93477895	9.386115313	4.925365608	5.761136325	5.309799966	3.55168936	3.880484115	4.68885527	3.368969575	3.948394688	16.68801479	12.48226593	13.82753404	19.17969407	16.60531182	15.2232308	5.421818793
			25.18641789	17.10253824	4.735753908	4.716422928	2.112455875	4.460413515	5.137502101	4.619768028	10.57875273	10.79475542	18.22003698	7.666834762	4.481257354	5.213145066	6.440242057	5.136325433	6.710875777	10.68129097	11.3531686	12.28643469	5.188939318	13.08203059	21.68599765	10.5019331	12.15952261	17.74029249	13.44343587	17.74130106	11.72432342	19.44679778	16.19599933	10.029921	5.333669524	6.570516053	5.468818289	3.63271138	3.968566146	4.645150445	3.125231131	4.007900487	16.3457724	11.67591192	13.70801815	18.8660279	16.53656077	14.62195327	5.895209279
			25.42343251	17.80601782	4.955454698	4.845856446	2.135148764	4.362245756	5.382921499	4.359892419	10.25600941	11.59438561	18.11296016	8.371491007	4.778282064	5.600100857	6.280719449	5.078332493	6.756765843	10.38443436	10.77760968	11.49957976	4.997478568	12.90889225	21.6878467	10.12002017	11.75911918	17.77996302	13.46898638	18.07883678	12.2343251	19.4499916	16.51084216	10.70717768	5.805681627	7.368633384	5.722810556	3.709867205	4.038325769	4.689023365	2.934610859	4.020339553	15.90653891	10.7545806	13.6058161	18.53471172	16.50142881	13.87560935	6.321650698
			25.63018995	18.38964532	5.187594554	4.939317532	2.230626996	4.281728022	5.422087746	4.18103883	9.861657421	12.28593041	17.98117331	9.126743991	5.080013448	5.949403261	6.13195495	4.964531854	6.807194486	10.08085393	10.41082535	10.82047403	4.86653219	12.80316019	21.70465624	9.70482434	11.41771726	17.76987729	13.49957976	18.40712725	12.72230627	19.44125063	16.72533199	11.33535048	6.29332661	8.377206253	5.864851236	3.814422592	4.316019499	4.758278702	2.929567995	4.038157674	15.46495209	9.827029753	13.45570684	18.2563456	16.38191293	12.98974618	6.838493865
				19.03025719	5.524625988	5.056984367	2.234157001	4.221717936	5.634896621	3.998487141	9.438224912	13.03950244	17.84316692	9.832240713	5.329130946	6.234157001	6.013447638	4.834257858	6.837283577	9.758951084	10.05715246	10.0297529	4.788367793	12.76315347	21.69608338	9.33904858	11.09446966	17.69978148	13.51470835	18.60800134	13.23701462	19.38443436	16.95461422	11.87426458	6.864346949	9.294503278	6.008572869	3.886703648	4.530677425	4.736258195	2.917801311	4.027567658	14.8772903	9.025382417	13.27819802	17.96554043	16.21230459	11.98285426	7.276987729
				19.53134981	5.82265927	5.183728358	2.399731047	4.182047403	5.826357371	3.894267944	9.056816272	13.94032611	17.67255001	10.50899311	5.598251807	6.566986048	5.929567995	4.747016305	6.898470331	9.474029249	9.739452009	9.279374685	4.705664818	12.65758951	21.69221718	9.047066734	10.73508153	17.58631703	13.44461254	18.84114977	13.76332157	19.33719953	17.12018827	12.32963523	7.594217516	10.13111447	6.232980333	4.044377206	4.81896117	4.839805009	2.970583291	3.943688015	14.15666499	8.204067911	13.07900487	17.62144898	15.9887376	11.04555387	7.788418222
				20.04118339	6.159522609	5.37619768	2.438393007	4.239199866	5.958984703	3.72415532	8.663809044	14.7212977	17.50092453	11.00790049	6.057656749	6.94200706	5.883005547	4.741301059	6.971423769	9.193814086	9.452008741	8.59926038	4.632879476	12.48411498	21.59203227	8.757942511	10.23129938	17.43620777	13.36241385	19.12002017	14.25163893	19.23382081	17.28206421	12.72197008	8.319885695	10.74886536	6.34459573	4.242897966	5.087073458	4.926374181	2.972936628	4.013951925	13.44041015	7.440242057	12.84585645	17.35770718	15.78567827	10.14792402	8.347520592
				20.42561775	6.683308119	5.558076988	2.582114641	4.209110775	5.928055135	3.591023701	8.268280383	15.51386788	17.24844512	11.56009413	6.433013952	7.408472012	5.748865356	4.704320054	6.96318709	8.885526979	9.111783493	7.979828543	4.489494033	12.35131955	21.53336695	8.400235334	9.782988738	17.3420743	13.27567658	19.3419062	14.67355858	19.08018154	17.37703816	13.08135821	9.131114473	11.267608	6.525298369	4.498234997	5.396369138	4.982686166	2.877290301	4.145906875	12.73440914	6.676416204	12.5947218	17.12472684	15.49974786	9.419902505	8.853723315
				20.98117331	7.27399563	5.746512019	2.626828038	4.217011262	6.002857623	3.516221214	7.939653723	16.20776601	16.99512523	11.9852076	6.86653219	7.972096151	5.711043873	4.640611868	6.940494201	8.564464616	8.801815431	7.469490671	4.440578248	12.16187595	21.46646495	8.253487981	9.252647504	17.34661288	13.15313498	19.50697596	14.96486805	18.9404942	17.55891747	13.37804673	9.876449823	11.81946546	6.685325265	4.728525803	5.744158682	5.055303412	2.818456884	4.177172634	12	5.914943688	12.32022189	16.8551017	15.19263742	8.775592537	9.350848882
					8.036308623	5.909396537	2.776433014	4.258194655	5.853420743	3.510505967	7.696251471	16.78349302	16.68532526	12.53252648	7.445284922	8.429820138	5.609009918	4.702639099	6.950243738	8.289124223	8.57656749	6.966380904	4.273659439	11.91544797	21.37754244	8.085560598	8.853756934	17.30761473	13.04420911	19.69591528	15.18641789	18.75928728	17.68061859	13.64767188	10.49537737	12.38376198	6.943015633	4.932929904	6.181375021	5.150613548	2.790889225	4.199193142	11.29248613	5.326273323	12.08774584	16.54076315	14.81442259	8.189779795	9.917986216
					8.82417213	6.1635569	2.865859808	4.282232308	5.634392335	3.428139183	7.43940158	17.29114137	16.30290805	13.08942679	8.177172634	8.933770382	5.560094133	4.655908556	6.998487141	8.109934443	8.391998655	6.472684485	4.244747016	11.61959993	21.27164229	7.870902673	8.4535216	17.28962851	12.92956799	19.899647	15.38258531	18.59169608	17.73289629	13.90267272	10.94150277	12.9704152	7.293158514	5.203563624	6.584636073	5.34459573	2.779122542	4.281728022	10.65574046	4.834257858	11.94755421	16.2193646	14.45234493	7.677929064	10.4135485
					9.545637922	6.429820138	3.015464784	4.277189444	5.636241385	3.340057152	7.231803664	17.79694066	15.899647	13.55437889	8.938981341	9.303580434	5.552193646	4.686838124	7.164733569	7.924861321	8.208606488	5.962682804	4.140864011	11.30526139	21.16809548	7.651369978	8.08623298	17.24272987	12.88535888	20.10623634	15.60531182	18.34089763	17.68683812	14.16170785	11.17414692	13.47184401	7.574382249	5.587493696	7.117330644	5.506975962	2.730542948	4.284417549	10.14826021	4.500084048	11.78685493	15.84367121	14.06791057	7.282568499	10.88954446
					10.3941839	6.798789713	3.148092116	4.331484283	5.693898134	3.242057489	7.013111447	18.20322743	15.42477727	14.06085056	9.83493024	9.786014456	5.573541772	4.774752059	7.36022861	7.732560094	8.084720121	5.561775088	4.216675071	10.9515885	21.05765675	7.276517062	7.850058833	17.21516221	12.7771054	20.23651034	15.84249454	17.99159523	17.65691713	14.37771054	11.42965204	13.90200034	7.979996638	5.934610859	7.900655572	5.810220205	2.666666667	4.385611027	9.553706505	4.195831232	11.62195327	15.54546983	13.59959657	6.846865019	11.27286939
					11.26256514	7.04572197	3.455874937	4.483610691	5.810724492	3.163388805	6.767523954	18.61270802	14.90166415	14.50865692	10.62632375	10.12338208	5.591191797	4.920322743	7.466801143	7.63792234	7.984871407	5.236342242	4.224743654	10.48092116	20.9776433	6.878466969	7.664817616	17.15952261	12.6765843	20.32156665	16.14910069	17.60060514	17.59085561	14.57118844	11.63237519	14.34762145	8.325769037	6.318709027	8.732055808	6.119852076	2.682467642	4.483610691	8.99109094	3.963018995	11.47890402	15.2528156	12.96318709	6.531854093	11.69529333
					12.05614389	7.365943856	3.708858632	4.758278702	6.018826694	3.015128593	6.489325937	18.92233989	14.36560767	14.99697428	11.45436208	10.61590183	5.66246428	4.952765171	7.573037485	7.582787023	7.799966381	4.964868045	4.211296016	10.09312489	20.86804505	6.569171289	7.507984535	17.07715582	12.49033451	20.29668852	16.42696251	17.0855606	17.49268785	14.732392	11.80568163	14.6318709	8.791561607	6.606992772	9.436712052	6.622121365	2.604135149	4.719784838	8.431669188	3.804168768	11.37350815	15.01647336	12.37283577	6.18994789	12.02065893
					12.97444949	7.724659607	4.119852076	4.884686502	6.167927383	3.030761473	6.258698941	19.24424273	13.7584468	15.40679106	12.16591024	11.01613717	5.721297697	5.111783493	7.731383426	7.503782148	7.63977139	4.694402421	4.153807363	9.798789713	20.72516389	6.358211464	7.358211464	16.97680282	12.32627332	20.25163893	16.63624139	16.59741133	17.44747016	14.86838124	11.92166751	14.87073458	9.213649353	7.021348126	9.945032779	7.032274332	2.720289124	4.995797613	8.042360061	3.602454194	11.20389982	14.68347621	11.78332493	5.857455034	12.33765339
					13.88619936	8.168599765	4.432845856	5.148932594	6.504958817	3.02454194	6.026895277	19.52126408	13.14977307	15.71205245	12.832745	11.40964868	5.77845016	5.236678433	7.846865019	7.553874601	7.353000504	4.502773575	4.19667171	9.473693058	20.50882501	6.212136494	7.17582787	16.81559926	12.13951925	20.14691545	16.78651874	16.08085393	17.46596067	15.03832577	12.01462431	15.07967726	9.837283577	7.535384098	10.58043369	7.501260716	2.762312994	5.27063372	7.645150445	3.427634897	11.16019499	14.33316524	11.13800639	5.554883174	12.58411498
					15.01294335	8.70667339	4.870398386	5.304420911	6.777273491	2.954109934	5.881324592	19.74785678	12.53656077	15.97545806	13.46074971	11.76752395	5.888216507	5.442595394	7.9702471	7.48142545	7.129769709	4.284081358	4.100353001	9.174483106	20.25298369	6.101529669	6.946881829	16.58463607	11.87460077	19.91763322	16.89779795	15.38964532	17.33484619	15.1934779	12.13514876	15.27181039	10.48024878	8.09850395	11.3012271	8.006051437	2.945873256	5.558917465	7.325769037	3.179021684	11.08606488	14.01916288	10.52513027	5.279206589	12.86759119
					16.02386956	9.341738107	5.381744831	5.625315179	7.278534207	2.816103547	5.730038662	19.92586989	11.89712557	16.12926542	14.06589343	12.19095646	6.075811061	5.594385611	8.252983695	7.418389645	7.037989578	4.134812574	4.037989578	8.869726004	19.80921163	5.935283241	6.740964868	16.36359052	11.52966885	19.68078669	17.02118003	14.57925702	17.17061691	15.28878803	12.27164229	15.4943688	11.19415028	8.625483274	12.01546478	8.689695747	3.201714574	5.988065221	7.101361573	3.039166246	10.93377038	13.74298201	9.869726004	5.132627332	13.132745
					16.96167423	9.995461422	5.981173306	5.820137838	7.816271642	2.837619768	5.695410993	20.08808203	11.21482602	16.24020844	14.60564801	12.6804505	6.292654228	5.813918306	8.553706505	7.420406791	7.086905362	4.143049252	3.971423769	8.722474365	19.33921668	5.694906707	6.551521264	16.1376702	11.14557068	19.36560767	17.13649353	13.65607665	17.00790049	15.37855102	12.3718272	15.6468314	11.72903009	9.132459237	12.7806354	9.230458901	3.369305766	6.444780635	6.868717432	2.897797949	10.71491007	13.37602958	9.272146579	4.937132291	13.3360901
					18.00655572	10.71474197	6.498907379	6.142713061	8.558581274	2.833417381	5.733232476	20.21011935	10.47419734	16.36106909	15.1262397	13.19129265	6.484451168	6.005042864	8.987897126	7.384434359	7.236006051	4.200537906	4.151790217	8.615397546	18.83677929	5.633383762	6.410152967	15.89695747	10.69120861	19.05345436	17.24474702	12.70801815	16.84148596	15.45284922	12.51050597	15.73155152	12.23365271	9.586821315	13.38998151	9.771053959	3.533198857	6.939317532	6.826861657	2.826693562	10.52731552	13.06505295	8.777441587	4.791393512	13.46125399
					18.92654228	11.37418053	7.045890066	6.257690368	9.461590183	2.837283577	5.836275004	20.29652042	9.748024878	16.64531854	15.55673222	13.69272147	6.705328627	6.33047571	9.492687847	7.348966213	7.389477223	4.217683644	4.251470835	8.440242057	18.44730207	5.41822155	6.21633888	15.60783325	10.24693226	18.78954446	17.34173811	11.78551017	16.702471	15.51336359	12.65473189	15.77172634	12.76080013	10.0373172	13.90906035	10.3383762	3.693898134	7.430156329	6.811060682	2.700790049	10.30358043	12.67540763	8.280887544	4.608505631	13.6246428
					19.61506135	12.09951252	7.540931249	6.48848546	10.51353169	2.797949235	5.877962683	20.28593041	9.108253488	16.91981846	15.90300891	14.06622962	6.944696588	6.74684821	10.00050429	7.269288956	7.479240208	4.219532695	4.3234157	8.243738443	18.03899815	5.485627837	6.065557237	15.27248277	9.800470667	18.59438561	17.43637586	10.94150277	16.50025214	15.62548327	12.78231636	15.71087578	13.22877795	10.49218356	14.14809212	10.90737939	3.746175828	7.969574718	6.707850059	2.593545134	10.06286771	12.15683308	7.751386788	4.419734409	13.74141873
					20.17986216	12.7545806	8.064548664	6.591864179	11.71625483	2.812405446	5.923684653	20.27618087	8.467977811	17.20961506	16.23516557	14.36275004	7.146915448	7.157169272	10.53639267	7.220541267	7.664481425	4.129937805	4.336022861	8.121364935	17.65557237	5.524121701	5.971255673	14.79845352	9.343082871	18.49319213	17.50731215	10.09362918	16.16641452	15.64599092	12.89325937	15.75592537	13.79475542	10.90468986	14.39435199	11.39132627	3.982854261	8.5799294	6.634728526	2.511682636	9.856278366	11.67355858	7.285426122	4.245419398	13.79500756
					20.56833081	13.41670869	8.575727013	6.947049924	12.90737939	2.761472516	5.930240377	20.25819465	7.975962347	17.36190956	16.49571357	14.62918138	7.407127248	7.593377038	11.14691545	7.135989242	7.721801984	4.129601614	4.46915448	7.867708859	17.25331989	5.606152295	5.874936964	14.16406119	8.928391326	18.31786855	17.52546646	9.337367625	15.86770886	15.56311985	12.99109094	15.86451504	14.38393007	11.36728862	14.64565473	11.88670365	4.173474534	9.169776433	6.450663977	2.503950244	9.63086233	11.21129602	6.951588502	4.15649689	13.80023533
					21.00285762	14.11178349	9.21600269	7.296184233	14.12825685	2.803496386	5.923180366	20.17616406	7.518238359	17.52529837	16.68532526	14.84484787	7.640275677	8.125231131	11.74146915	7.15800975	7.748361069	4.197848378	4.448814927	7.547486973	16.89325937	5.622793747	5.777105396	13.44831064	8.403597243	18.07396201	17.53857791	8.530173138	15.42881156	15.45604303	13.0744663	15.86333838	14.92402084	11.82450832	14.90956463	12.26895277	4.492351656	9.901159859	6.30929568	2.44125063	9.316859976	10.76147252	6.586317028	4.143049252	13.77073458
					21.39267104	14.7955959	9.831904522	7.784165406	15.01311145	2.786350647	5.943015633	20.06723819	7.107581106	17.66431333	16.86031266	15.10186586	7.921163221	8.653723315	12.3867877	7.167255001	7.504286435	4.336359052	4.493864515	7.239536056	16.50714406	5.663809044	5.794251135	12.65758951	7.841317869	17.69978148	17.48545974	7.877626492	14.87661792	15.32862666	13.14624307	15.79391494	15.50142881	12.28559422	15	12.79811733	4.908892251	10.62481089	6.136157337	2.447470163	8.979828543	10.35888385	6.208270298	4.114809212	13.79080518
					21.8142545	15.39552866	10.5464784	8.143889729	15.88821651	2.862329803	5.964868045	20.01227097	6.686165742	17.74836107	17.00218524	15.3866196	8.198688855	9.271138006	13.00470667	7.128593041	7.349134308	4.397545806	4.413346781	6.976130442	16.25147084	5.711548159	5.730206757	11.83089595	7.382081022	17.26811229	17.41015297	7.520591696	14.25903513	15.21230459	13.13111447	15.58816608	15.99579761	12.69036813	15.20944697	13.26491847	5.398218188	11.35249622	6.014624307	2.463607329	8.530005043	9.946209447	5.940662296	4.142881156	13.7868045
					22.12287779	15.98050092	11.17179358	8.576735586	16.73877963	2.872247437	6.011262397	19.94873088	6.299714238	17.76130442	17.21028744	15.65389141	8.520423601	9.813077828	13.6058161	7.200033619	7.226592705	4.559085561	4.469658766	6.700958144	15.87308791	5.768196336	5.770549672	11.16759119	6.957135653	16.75928728	17.33400572	7.122373508	13.47184401	14.9963019	13.06858296	15.33299714	16.5837956	13.02538242	15.37266768	13.73928391	5.854429316	11.99546142	5.825348798	2.479744495	8.20742982	9.548495545	5.63792234	4.172802152	13.73879644
					22.48260212	16.45469827	11.80753068	9.044713397	17.85846361	2.919818457	5.978988065	19.84501597	6.014792402	17.75239536	17.36981005	15.8142545	8.925533703	10.40662296	14.19734409	7.23382081	7.170953101	4.570516053	4.517734073	6.52378551	15.51134644	5.679610018	5.898470331	10.62296184	6.524121701	16.07530677	17.27197848	6.965708522	12.66666667	14.64145234	13.02033955	15.00403429	17.08522441	13.30273996	15.71272483	14.1931417	6.597243234	12.64615902	5.746680114	2.562615566	7.850226929	9.232812237	5.405110103	4.189443604	13.67019667
						16.92351656	12.3607329	9.52714742	18.866196	2.917969407	5.986720457	19.74146915	5.699949571	17.7174315	17.50025214	16.01412002	9.361237183	10.97243234	14.78029921	7.361573374	7.063708186	4.633215666	4.595394184	6.352832409	15.13733401	5.643301395	5.958312321	10.14153639	6.058329131	15.35182384	17.17229787	6.919650361	11.83862834	14.19818457	13.02471004	14.5612708	17.62027231	13.56816272	15.94839469	14.67103715	7.220709363	13.12708018	5.715078164	2.582282737	7.481089259	8.907883678	5.263909901	4.142713061	13.57907211
						17.32274332	13.05143722	10.1376702	19.77407968	3.047402925	6.007228106	19.64632711	5.439905867	17.68431669	17.60783325	16.07984535	9.767692049	11.49907547	15.36157337	7.39889057	6.984703311	4.570516053	4.672045722	6.19852076	14.78651874	5.521768364	6.069087242	9.61674231	5.673054295	14.70785006	17.033451	6.854429316	10.98655236	13.73508153	12.97461758	14.07009581	18.03210624	13.86871743	16.23331652	15.01714574	7.934106573	13.54614221	5.687510506	2.613044209	7.157169272	8.616406119	5.072953438	4.157841654	13.42338208
						17.69423433	13.55068079	10.74852916	20.51420407	3.241553202	6.046058161	19.53353505	5.208438393	17.58043369	17.698941	16.06858296	10.17700454	11.97881997	15.90536225	7.423096319	6.939653723	4.56429652	4.853420743	6.119179694	14.33030761	5.443435872	6.073457724	9.105395865	5.302908052	14.03664481	16.88367793	6.735081526	10.297529	13.28861994	12.94032611	13.59236847	18.35854766	14.16523786	16.31316188	15.38527484	8.591023701	13.9663809	5.677256682	2.558245083	6.825012607	8.377542444	4.988569507	4.100689191	13.2329299
						18.02067574	14.29601614	11.46814591	21.03630862	3.416708691	6.070095814	19.47991259	4.986384266	17.56698605	17.76147252	16.0632039	10.72617247	12.48125735	16.40948058	7.45873256	7.037485292	4.570684149	5.034123382	5.850899311	13.81257354	5.282232308	6.064380568	8.650025214	5.011934779	13.50210119	16.69238527	6.700117667	9.633719953	12.7954278	12.89275508	13.12455875	18.6209447	14.47049924	16.41418726	15.69389813	9.49218356	14.34392335	5.651706169	2.638594722	6.588670365	8.209446966	4.789040175	4.114809212	13.12681123
						18.36090099	14.93393848	12.37031434	21.56059842	3.679778114	6.042191965	19.31484283	4.757942511	17.63506472	17.84484787	16.08219869	11.31820474	12.90838796	16.91141368	7.433686334	7.167086905	4.611195159	5.148092116	5.656749033	13.38527484	5.177004539	6.121701126	8.227601278	4.718103883	12.91880988	16.49789881	6.646999496	9.103378719	12.26239704	12.78130778	12.56311985	18.85678265	14.76113633	16.5130274	15.94738612	10.37199529	14.72566818	5.56429652	2.653050933	6.343082871	8.157337368	4.605311817	4.126575895	12.89220037
						18.66952429	15.66246428	13.07261725	21.99966381	3.856278366	6.010085729	19.1933098	4.59035132	17.66481762	17.86854934	16.03983863	11.90502605	13.40107581	17.35989242	7.442595394	7.401412002	4.714573878	5.190452177	5.588670365	12.96991091	5.070600101	6.213649353	7.817784502	4.453185409	12.2565137	16.26676752	6.592872752	8.593713229	11.69742814	12.62934947	11.83913263	18.93259371	15.00470667	16.55874937	16.21701126	11.5205917	15.09867205	5.351991931	2.876786014	6.099176332	8.118171121	4.496554043	4.191965036	12.62810556
						18.98453522	16.17633216	13.80887544	22.44831064	3.916792738	6.024373844	18.94973945	4.498403093	17.6728862	17.84434359	16.02269289	12.47890402	13.8325769	17.69742814	7.479576399	7.662968566	4.747184401	5.361237183	5.613044209	12.56429652	4.907211296	6.209446966	7.424441083	4.223735082	11.58782989	16.00689191	6.591696083	8.039166246	11.14103211	12.42124727	11.19431837	19.03277862	15.19566314	16.55790889	16.48293831	12.66044713	15.48646831	5.167591192	3.044545302	5.829551185	8.090435367	4.31450664	4.214321735	12.34271306
						19.22978652	16.63825853	14.47621449	22.86569171	4.013447638	6.049756262	18.72835771	4.382753404	17.59791562	17.76920491	15.95511851	13.04219197	14.22810556	17.95932089	7.506639771	7.825684989	4.798957808	5.626323752	5.550512691	12.17414692	4.732223903	6.185073122	7.069759623	3.966044713	11.05177341	15.6952429	6.677088586	7.497058329	10.5353841	12.04706673	10.52008741	19.10858968	15.39805009	16.49235166	16.68515717	13.89494033	15.7732392	5.14422592	3.27954278	5.658429988	7.985543789	4.231467474	4.307614725	11.97545806
							17.03630862	15.09547823	23.37703816	4.14052782	6.009581442	18.38107245	4.320558077	17.468314	17.6135485	15.87913935	13.55437889	14.58329131	18.167255	7.580601782	7.84871407	4.776433014	6.099344428	5.596570852	11.75239536	4.647335687	6.07547487	6.763657758	3.728525803	10.51420407	15.34661288	6.580937973	7.106908724	9.932425618	11.66750714	9.722474365	19.13615734	15.57337368	16.31652379	16.97999664	15.31870903	16.04051101	5.098672046	3.460917801	5.480753068	7.946713733	4.061522945	4.338880484	11.50363086
							17.61909565	15.84888217	23.88435031	4.315010926	5.874936964	17.99209951	4.366448143	17.38897294	17.38308959	15.79946209	13.99277189	14.88586317	18.3493024	7.769036813	7.922003698	4.845015969	6.51857455	5.588502269	11.43032442	4.695074802	5.929063708	6.495881661	3.482265927	10.01092621	14.91023701	6.402924861	6.718776265	9.346780972	11.05849723	8.937972769	19.17935788	15.71070768	16.09430156	17.17986216	16.62934947	16.36157337	5.180534544	3.880988401	5.29517566	7.808203059	3.938813246	4.449319213	10.95674903
								16.63018995	24.34510002	4.436880148	5.74533535	17.56110271	4.328458564	17.23953606	17.07530677	15.69658766	14.30929568	15.14321735	18.45167255	7.970079005	8.072953438	4.86804505	7.170785006	5.581610355	11.02807194	4.616910405	5.963859472	6.225584132	3.329299042	9.596907043	14.4459573	6.338712389	6.385947218	8.891746512	10.29483947	8.290132795	19.2232308	15.82333165	15.94200706	17.47755925	17.57017986	16.7286939	5.166750714	4.221886031	5.07211296	7.863170281	3.834594049	4.557740797	10.30741301
								17.32593713	24.7881997	4.712724828	5.617246596	17.02353337	4.229618423	17.08791394	16.67473525	15.53202219	14.60463944	15.40460582	18.57085224	8.164229282	8.311480921	4.913935115	7.592704656	5.52714742	10.74668011	4.65204236	5.943351824	6.062195327	3.167255001	9.196839805	13.90855606	6.282400403	6.106740629	8.582282737	9.406791057	7.721297697	19.23382081	15.90637082	15.75374012	17.65153807	18.30038662	17.06555724	5.23382081	4.690872416	4.814422592	7.798285426	3.667507144	4.67843335	9.668885527
								18.13565305	25.14741973	4.923852748	5.470835435	16.37233148	4.167591192	16.83812405	16.11027063	15.32694571	14.74432678	15.55202555	18.65389141	8.461590183	8.560094133	4.92452513	8.223230795	5.580097495	10.39720962	4.7063372	6.066397714	5.890737939	2.972096151	8.713901496	13.37031434	6.162548327	5.731887712	8.255337031	8.432173475	7.172802152	19.18036645	15.94822659	15.67187763	17.79257018	18.79072113	17.32829047	5.13195495	5.097999664	4.580433686	7.760127753	3.534879812	4.777945873	8.9602118
								18.84619264	25.51454026	5.181206926	5.4200706	15.80937973	4.109430156	16.37468482	15.60043705	15.06354009	14.90670701	15.71928055	18.73155152	8.690031938	8.76987729	4.948226593	8.968061859	5.601445621	10.24020844	4.694234325	6.066397714	5.742141536	2.837283577	8.164061187	12.78315683	6.11077492	5.3903177	7.887207934	7.575390822	6.696587662	19.14019163	15.93528324	15.63220709	17.87157505	19.17683644	17.53975458	5.1264078	5.639435199	4.411665826	7.612876114	3.461758279	4.860312658	8.248730879
								19.58917465	25.83896453	5.38140864	5.404437721	15.17750883	4.152462599	15.81307783	15.07261725	14.8735922	15.02538242	15.82181879	18.76248109	8.979996638	8.988233317	5.004874769	9.520423601	5.758110607	10.01832241	4.779963019	6.226928896	5.568667003	2.761472516	7.765506808	12.08203059	6.058833417	5.038998151	7.467809716	6.858631703	6.310808539	19.0558077	15.94284754	15.54462935	17.97344091	19.37199529	17.70364767	5.184064549	6.10186586	4.210287443	7.461926374	3.478904017	5.022020508	7.617532358
								20.2566818	26.18423264	5.651369978	5.419902505	14.54715078	4.086401076	15.22995461	14.52244075	14.53252648	15.15935451	15.87813078	18.78315683	9.285762313	9.230795092	5.045217684	10.12321399	5.756093461	9.804168768	4.863842663	6.262901328	5.379727685	2.669860481	7.371322911	11.44713397	6.034291478	4.769204908	7.185745503	6.323247605	5.833585477	18.98487141	16.0447134	15.45604303	18.11245587	19.66616238	17.90586653	5.23533367	6.6765843	4.036308623	7.412842495	3.471675912	5.191124559	7.010438729
								20.95864851	26.51269121	5.796100185	5.470835435	13.96049756	4.070600101	14.61775088	13.87930745	14.21499412	15.33770382	15.95377374	18.80551353	9.568667003	9.517229787	5.102874433	10.66044713	5.900319381	9.634392335	5.041855774	6.463775424	5.226424609	2.577912254	6.893091276	10.89477223	5.985207598	4.563624139	6.967557573	5.911581778	5.384938645	18.94083039	16.13699781	15.25769037	18.26189276	19.85157169	18.12808875	5.327786183	7.220877458	3.83829215	7.425113464	3.505295008	5.326273323	6.434762145
								21.69305766	26.8549336	6.151117835	5.632543285	13.32997142	4.031770045	14.00151286	13.21953269	13.84820978	15.49857119	16.03193814	18.84249454	9.951588502	9.915279879	5.184064549	11.264078	6.013951925	9.567826525	5.023533367	6.666498571	5.105395865	2.477559254	6.44276349	10.3197176	5.879139351	4.446965877	6.727853421	5.53605648	4.959320894	18.84518406	16.19179694	15.04992436	18.3382081	19.98655236	18.28071945	5.487813078	8.023029081	3.731887712	7.532022189	3.573709867	5.44646159	5.918255169
								22.42713061	27.2566818	6.67137334	5.962178517	12.63472853	4.108757774	13.57908892	12.52916457	13.35232812	15.60430324	16.03866196	18.91796941	10.42511346	10.22054127	5.31635569	12.00537906	6.20558077	9.423936796	5.039502437	6.868549336	5.049756262	2.415532022	6.004202387	9.733232476	5.81896117	4.286770886	6.536896957	5.21785174	4.574046058	18.78937637	16.17280215	14.74264582	18.48461926	20.00991763	18.40494201	5.613548496	8.697932426	3.639435199	7.605648008	3.615061355	5.4869726	5.45725332
								22.96032947	27.5389141	7.43419062	6.34980669	12.09917633	4.263405614	13.14304925	11.77996302	12.77021348	15.75609346	15.97310472	18.98436712	11.03832577	10.49504118	5.498907379	12.76180871	6.443435872	9.384434359	5.238695579	7.086401076	4.976466633	2.308119012	5.719616742	9.152630694	5.77845016	4.122373508	6.327786183	5.018154312	4.260547991	18.65002521	16.1748193	14.38947722	18.52714742	20.03227433	18.50882501	5.885190788	9.350142881	3.647839973	7.798117331	3.735417717	5.634728526	5.018070264
								23.52849218	27.98688855	8.439905867	6.798621617	11.56782653	4.68549336	12.64599092	11.10892587	12.11917969	15.82383594	15.82602118	19.05698437	11.62027231	10.78971256	5.700453858	13.48377879	6.735753908	9.25836275	5.395864851	7.354849555	4.926710371	2.227433182	5.448646831	8.666666667	5.734072953	4.055807699	6.134644478	4.887544125	4.015296689	18.53185409	16.16103547	13.82871071	18.56211128	20.03597243	18.59909228	6.082198689	9.893259371	3.675239536	7.88737603	3.84350311	5.807530677	4.687813078
								24.08203059	28.40544629	9.55538746	7.249117499	11.12556732	5.109766347	12.13598924	10.41738107	11.401412	15.86905362	15.73928391	19.14977307	12.18809884	11.24357035	5.973272819	14.12102874	7.049588166	9.200874096	5.553202219	7.605984199	4.789040175	2.217347453	5.273323248	8.186585981	5.589006556	3.961674231	5.888888889	4.697596235	3.713229114	18.33854429	16.08102202	13.05748865	18.53454362	20.19986552	18.75760632	6.251638931	10.46680114	3.749369642	8.095982518	3.918305598	6.003530005	4.432627332
								24.55925366	28.9963019	10.42225584	7.727181039	10.66717095	5.53790553	11.56715414	9.726340561	10.71339721	15.8586317	15.68196336	19.24407463	12.70230291	11.62581947	6.375021012	14.78500588	7.454530173	9.265927047	5.849218356	7.946041351	4.675911918	2.204236006	5.097999664	7.723482938	5.618255169	3.850395024	5.743990587	4.606824676	3.558917465	18.15414355	15.94906707	12.31198521	18.54530173	20.37216339	18.90922844	6.484787359	11.17179358	3.839973105	8.288619936	4.057320558	6.182383594	4.24533535
								24.92116322	29.46444781	11.28273659	8.279038494	10.21028744	5.863674567	10.96856615	8.987224744	10.0036981	15.83106404	15.5577408	19.32391999	13.234157	11.99546142	6.814926878	15.34493192	7.828710708	9.437216339	6.155152126	8.276853253	4.633215666	2.189443604	5.020675744	7.232307951	5.616574214	3.797949235	5.595730375	4.46209447	3.420742982	17.90368129	15.73861153	11.48781308	18.49705833	20.65523617	18.95310136	6.690536225	11.91679274	3.888888889	8.427466801	4.052445789	6.335518575	4.014573878
								25.30458901	29.93410657	12.42460918	8.850731215	9.762312994	6.310136157	10.44662969	8.458900656	9.37955959	15.77760968	15.3867877	19.39636914	13.75575727	12.35216003	7.218860313	15.8883846	8.457219701	9.561270802	6.478567827	8.597915616	4.496385947	2.159690704	4.923180366	6.796436376	5.707850059	3.79441923	5.487476887	4.352160027	3.320221886	17.69120861	15.40595058	10.6727181	18.40023533	20.90031938	19.01815431	6.884686502	12.58614893	4.134140192	8.595057993	4.128929232	6.597579425	3.733703143
								25.65893427	30.4274668	13.70667339	9.357875273	9.337367625	6.773743486	9.948730879	7.861825517	8.782988738	15.64733569	15.21583459	19.43990587	14.27466801	12.71087578	7.725331989	16.32845856	8.940998487	9.691376702	6.813077828	9.06505295	4.384098168	2.128929232	4.831400235	6.418725836	5.622793747	3.787863506	5.435031098	4.204572197	3.327786183	17.28374517	15.07766011	10.11615398	18.23029081	21.05160531	19.11917969	7.196503614	13.26861657	4.242057489	8.752563456	4.10707682	6.848041688	3.539435199
								25.85997647	30.95041183	14.89124223	9.872247437	8.995125231	7.166078332	9.473188771	7.329130946	8.173474534	15.49117499	14.96621281	19.4573878	14.69204908	13.1783493	8.3568667	16.81459069	9.71709531	9.750378215	7.287443268	9.543452681	4.287443268	2.058497226	4.724995798	6.047234829	5.593040847	3.678265255	5.456547319	4.166078332	3.182719785	16.96789376	14.77979492	9.585644646	18.04370482	21.0558077	19.24457892	7.46579257	13.91359892	4.522608842	8.890233653	4.212976971	7.010253824	3.2936628
								26.00890906	31.47907211	16.0221886	10.26693562	8.71188435	7.505967389	9.074802488	6.771894436	7.584636073	15.27382753	14.66885191	19.48831736	15.12691209	13.64229282	9.057320558	17.04521768	10.4239368	9.814086401	7.830895949	9.97730711	4.148764498	2.047234829	4.768868717	5.697428139	5.494536897	3.725163893	5.419734409	4.107581106	3.180198353	16.4274668	14.5241217	8.972936628	17.70734577	21.03244243	19.31467474	7.804504959	14.36779291	4.700958144	9.078164397	4.374852916	7.172802152	3.108808203
								26.2154984	31.99815095	17.05765675	10.59320894	8.514372163	7.802319718	8.627836611	6.259875609	7.10707682	15.06202723	14.37720625	19.45015969	15.53504791	14.08303917	9.898806522	17.10993444	11.04286435	9.995965709	8.439905867	10.51571693	4.097159186	1.981341402	4.778954446	5.430828711	5.527483611	3.647671878	5.259035132	4.091612036	2.992771894	15.8177845	14.19667171	8.503445957	17.32593713	20.79761304	19.33753572	8.183728358	14.72314675	4.944360397	9.331484283	4.523449319	7.323919987	2.921163221
									32.44410825	18.17801311	10.86670029	8.356194318	8.150613548	8.308287107	5.828206421	6.621617079	14.8029921	14.09110775	19.364431	15.96822995	14.54109934	10.79694066	17.30240377	11.52630694	10.22087746	8.967557573	11.12287779	4.054967221	1.946545638	4.77139015	5.111783493	5.545637922	3.599092284	5.040679106	3.966885191	2.952933266	15.16591024	13.78231636	7.961842326	16.86081694	20.64632711	19.32055808	8.734409144	15.07850059	5.116658262	9.514708354	4.742309632	7.544125063	2.818877122
									33.04538578	19.1413683	11.11766683	8.306774248	8.426458228	7.933266095	5.490838796	6.185073122	14.49403261	13.76517062	19.22592032	16.38325769	14.97075139	11.82837452	17.5168936	12.15027736	10.51437216	9.601277526	11.64599092	3.962682804	1.926542276	4.835098336	4.832913095	5.672550008	3.617078501	4.89998319	3.933938477	2.868381241	14.50815263	13.28155993	7.604135149	16.29483947	20.44041015	19.22575223	9.207934107	15.3530005	5.396032947	9.772734913	4.968734241	7.871575055	2.701395192
									33.63035804	19.87913935	11.30038662	8.182383594	8.755421079	7.688519079	5.101697764	5.797444949	14.17229787	13.431333	19.00470667	16.75895108	15.46579257	12.76080013	17.76634729	12.75491679	10.89813414	10.27332325	12.22827366	3.998655236	2.017145739	4.830055472	4.557908892	5.703311481	3.648176164	4.784165406	3.865859808	2.741132964	13.84064549	12.7100353	7.308791394	15.73407295	20.23213986	19.08270298	9.881996974	15.63136662	5.673390486	10.0445453	5.194990755	8.301899479	2.618137502
									34.12203732	20.62884518	11.52126408	7.919482266	9.216506976	7.431164902	4.83308119	5.600437048	13.94133468	13.01983527	18.67557573	17.17498739	15.98806522	13.70129434	18.00941335	13.45772399	11.22575223	10.90990082	12.82215498	4.041687679	2.077660111	4.894099849	4.37098672	5.715078164	3.792065893	4.771053959	3.894772231	2.71524626	13.42259203	12.16574214	7.067910573	15.19045218	20.02252479	18.84501597	10.39754581	15.86703648	6.162044041	10.42040679	5.42897966	8.729870566	2.47954278
									34.44696588	21.44763826	11.64582283	7.726676752	9.563456043	7.194486468	4.568162716	5.327113801	13.67154144	12.59253656	18.32980333	17.53740124	16.44662969	14.54715078	18.01075811	13.87846697	11.69541099	11.56194318	13.48159355	4.142544966	2.196167423	4.959657085	4.175491679	5.703647672	3.78735922	4.779290637	3.871238864	2.617918978	12.86266599	11.67036477	6.859808371	14.64077996	19.73760296	18.63993949	11.13615734	16.07934107	6.557068415	10.81643974	5.584804169	9.130946378	2.440090772
									34.81190116	22.15498403	11.84619264	7.52563456	9.924188939	6.963355186	4.450327786	5.181375021	13.37955959	12.14557068	17.94284754	17.82820642	16.83795596	15.2119684	17.98974618	14.33047571	12.22961842	12.22222222	14.1412002	4.224407463	2.274668011	5.069591528	3.96469995	5.68700622	3.918641789	4.78920827	3.823835939	2.554883174	12.45284922	11.07463439	6.587325601	14.15565641	19.32442427	18.43402252	11.77441587	16.24424273	7.046730543	11.21028744	5.912926542	9.5836275	2.428038326
									35.09497395	22.86888553	12.00773239	7.509497395	10.24121701	6.790048748	4.264246092	4.956799462	13.01815431	11.67255001	17.50899311	18.09615061	17.20944697	15.77122205	17.8848546	14.75306774	12.81728022	12.76416204	14.80332829	4.339216675	2.415195831	5.113128257	3.800638763	5.812237351	4.032106236	4.864346949	3.76987729	2.533703143	12.03950244	10.39805009	6.306101866	13.66902	18.74583964	18.21818793	12.43570348	16.38359388	7.474197344	11.61102706	6.375525298	10.0707682	2.324188939
									35.42343251	23.54698269	12.22339889	7.480753068	10.47335687	6.606992772	4.11077492	4.895444613	12.54345268	11.14254497	17.12220541	18.36913767	17.44696588	16.30089091	17.79290637	15.22592032	13.35131955	13.32845856	15.53504791	4.428475374	2.523953606	5.13901496	3.603126576	5.775592537	4.159186418	4.880820306	3.71339721	2.533871239	11.56715414	9.606824676	6.07917297	13.23835939	18.08707346	17.9741133	12.98940998	16.4496554	7.918977979	12.05715246	7.043200538	10.45049588	2.346360733
									35.63153471	24.28105564	12.32829047	7.482434023	10.84854597	6.415027736	4.026727181	4.674903345	12.0075643	10.60867373	16.68919146	18.63977139	17.61976803	16.69238527	17.6096823	15.63035804	13.85947218	13.81290973	16.1153135	4.50781644	2.718271978	5.217011262	3.499915952	5.795595898	4.267944192	4.937300387	3.658598084	2.479240208	11.12741637	8.757438225	5.79072113	12.72987057	17.33350143	17.7137334	13.44377206	16.56076652	8.386451504	12.55807699	7.717263406	10.85476551	2.336409481
									35.85173979	25.01815431	12.45654732	7.482770213	11.17750883	6.285089931	3.904353673	4.612876114	11.36863338	10.02370146	16.26996134	18.97461758	17.75609346	16.99966381	17.40763153	15.97646663	14.33030761	14.35619432	16.68145907	4.641452345	2.908724155	5.251807026	3.377878635	5.834425954	4.508656917	5.006555724	3.660279038	2.417885359	10.76113633	8.012943352	5.542276013	12.33669524	16.04891578	17.48226593	13.79845352	16.70600101	8.965204236	13.03647672	8.453185409	11.39989914	2.327685325
									35.96806186	25.62363422	12.62884518	7.472684485	11.5910237	6.023365271	3.781980165	4.51487645	10.70129434	9.400571525	15.79660447	19.21701126	17.93057657	17.26928896	17.26609514	16.26441419	14.81240545	14.83930072	17.18120693	4.839636914	3.213985544	5.414019163	3.283577072	6.067742478	4.68179526	5.050092453	3.681627164	2.538073626	10.4573878	7.424104892	5.462934947	11.90922844	14.86434695	17.27634897	14.25416036	16.85594218	9.447302068	13.44864683	9.180366448	11.99058665	2.266935619
									36.0149605	26.19986552	12.81156497	7.457219701	12.07144058	5.915111783	3.637249958	4.4832745	10.04151958	8.922507985	15.32610523	19.3084552	18.05967389	17.50126072	17.12758447	16.6133804	15.25466465	15.27433182	17.67456715	5.010758111	3.534543621	5.468145907	3.23012271	6.421583459	4.94385611	5.086064885	3.774752059	2.582955119	10.24222558	6.909060346	5.345940494	11.43671205	14.1042192	17.0706001	14.57555892	16.92402084	9.931248949	13.94301563	10.06757438	12.71087578	2.246327114
									36.03630862	26.5501765	12.98184569	7.359388132	12.52899647	5.698100521	3.596066566	4.361741469	9.361069087	8.413178685	14.869726	19.31332997	18.19398218	17.67776097	17.05059674	16.89443604	15.70936292	15.65305093	18.10237015	5.282232308	3.947722306	5.516893596	3.187258363	6.668515717	5.204067911	5.145402589	3.786350647	2.665321903	9.829719281	6.44276349	5.253992268	10.96570852	13.401412	16.89544461	14.89409985	16.99411666	10.47873592	14.45251303	11.01092621	13.51000168	2.253672886
									36.10707682	26.76752395	13.15700118	7.348461926	12.93645991	5.544629349	3.678265255	4.257522273	8.717767692	8.018826694	14.34728526	19.34089763	18.33585477	17.86821315	16.90906035	17.15565641	16.03412338	15.9478904	18.55437889	5.483442595	4.369641957	5.50630358	3.14237687	6.832913095	5.554546983	5.181206926	3.812237351	2.685997647	9.478399731	6.112960161	5.109598252	10.50647168	12.62682804	16.83879644	15.11800303	17.05782484	10.97562616	15.05900151	11.97159186	14.28206421	2.236039671
									36.09581442	26.94167087	13.28374517	7.31114473	13.29551185	5.469658766	3.640779963	4.099344428	8.145402589	7.591864179	13.72617247	19.37771054	18.4757102	18.03765339	16.68935956	17.36375861	16.46562447	16.11665826	18.83022357	5.719112456	4.790048748	5.414691545	3.048579593	7.119011599	6.000168095	5.190788368	3.769373004	2.794923517	9.16691881	5.789880652	4.962850899	9.984535216	11.82871071	16.71810388	15.48630022	17.12119684	11.39905867	15.60480753	12.80988401	14.9704152	2.284736931
									36.16658262	27.0484115	13.4089763	7.310640444	13.63909901	5.373676248	3.694402421	3.976130442	7.600100857	7.306101866	13.1859136	19.41738107	18.59573037	18.13178685	16.49739452	17.55723651	16.87880316	16.26693562	19.12741637	5.948226593	5.343923348	5.31820474	2.925029417	7.457387796	6.482770213	5.104555387	3.699109094	2.879811733	8.969574718	5.518070264	4.876281728	9.683812405	10.87947554	16.50294167	15.7175996	17.24457892	11.7471844	16.03883006	13.61018659	15.56362414	2.356648176
									36.13447638	27.19263742	13.52294503	7.261220373	13.97966045	5.301731383	3.593208943	3.854933602	7.069423433	7.030929568	12.63002185	19.45772399	18.71087578	18.20255505	16.21112792	17.72247437	17.28794755	16.33804001	19.39351151	6.28811565	5.976802824	5.283408976	2.85241217	7.668683812	7.0632039	5.023365271	3.626155656	2.968902337	8.838124054	5.274668011	4.741132964	9.206085056	9.711211968	16.29080518	15.97999664	17.36846529	12.08858632	16.42561775	14.19936124	16.07093629	2.362060851
									36.08572869	27.20205076	13.63640948	7.296688519	14.37569339	5.215330308	3.52378551	3.743654396	6.551521264	6.71524626	12.12607161	19.45116826	18.77508825	18.24625988	15.96453185	17.85241217	17.48562784	16.5466465	19.565137	6.74684821	6.639603295	5.300050429	2.833753572	8.092620609	7.744662969	4.950748025	3.62750042	3.063540091	8.822491175	5.034459573	4.662968566	8.874096487	8.656917129	16.04034291	16.1970079	17.431333	12.33736762	16.81677593	14.83543453	16.39670533	2.408152631
										27.28273659	13.77744159	7.530173138	14.82047403	5.233484619	3.464279711	3.675239536	6.084720121	6.396032947	11.6059842	19.38762817	18.80921163	18.2602118	15.65523617	17.90149605	17.77441587	16.67473525	19.70398386	7.277189444	7.342242394	5.31114473	2.787191125	8.431164902	8.456379223	4.963859472	3.678097159	3.194990755	8.801983527	4.86468314	4.655740461	8.476382585	7.695579089	15.83005547	16.39065389	17.4536897	12.55370651	17.10707682	15.29416709	16.52731552	2.46767524
										27.36022861	13.92687847	7.805681627	15.22961842	5.255505127	3.467809716	3.661623802	5.577239872	6.095982518	11.10724492	19.28878803	18.90132795	18.31753236	15.34661288	17.9926038	17.98369474	16.77155825	19.7769373	7.805009245	8.023197176	5.279878971	2.766011094	8.88737603	9.142208775	4.979156161	3.726676752	3.354849555	8.742309632	4.629517566	4.60447134	8.106572533	6.691208606	15.59522609	16.58211464	17.38577912	12.8586317	17.36375861	15.82635737	16.66733905	2.511127921
										27.42040679	14.04673054	8.357875273	15.60648849	5.255337031	3.434863002	3.694906707	5.17212977	5.865523617	10.54143554	19.21213649	18.99193142	18.31383426	15.00621953	17.97377711	18.12119684	16.78013111	19.83341738	8.399226761	8.825348798	5.263909901	2.777273491	9.294167087	9.762481089	4.92788704	3.785173979	3.556900319	8.638426626	4.448814927	4.571524626	7.68549336	5.996806186	15.32257522	16.79509161	17.34123382	13.11111111	17.52496218	16.26374181	16.86670029	2.600672382
										27.51369978	14.16994453	8.692385275	15.98436712	5.229450328	3.549336023	3.722138174	4.807698773	5.624474702	10.01765003	19.13229114	18.93124895	18.28391326	14.7510506	17.86703648	18.27265087	16.69927719	19.88350983	9.076651538	9.63977139	5.324928559	2.843839301	9.832576904	10.38342579	4.858967894	3.884518406	3.708858632	8.55723651	4.318372836	4.506807867	7.305261388	5.354345268	14.966549	16.93545134	17.32476046	13.3419062	17.60447134	16.6132123	16.96923853	2.577643301
											14.28508993	9.083039166	16.44763826	5.227096991	3.561775088	3.702639099	4.508320726	5.379223399	9.54311649	18.99226761	18.84720121	18.24357035	14.27080182	17.69927719	18.38914103	16.63136662	19.87191125	9.785342074	10.36880148	5.458060178	2.953941839	10.29063708	11.07732392	4.767355858	4.019499075	3.915952261	8.420406791	4.164061187	4.484114977	6.877626492	4.79963019	14.73524962	17.03630862	17.3084552	13.54126744	17.67372668	16.86132123	17.0373172	2.633148428
											14.38006388	9.288788032	16.8811565	5.17918978	3.600437048	3.729870566	4.219028408	5.211127921	9.16506976	18.8403093	18.73945201	18.17582787	13.67608001	17.60547991	18.48209783	16.71306102	19.88451841	10.58413179	10.93931753	5.415363927	3.008068583	10.90805177	11.76046394	4.761304421	4.211127921	4.11598588	8.343082871	4.079004875	4.382753404	6.594553707	4.283240881	14.42158346	17.11480921	17.27853421	13.75693394	17.7954278	17.17078501	17.1375021	2.73718272
											14.5242898	9.639939486	17.3235838	5.242561775	3.650529501	3.780467305	4.010085729	5.046058161	8.825180703	18.58144226	18.57892083	18.12355018	13.10623634	17.45301731	18.5760632	16.88569507	19.84955455	11.32123046	11.47318877	5.570347958	3.09329299	11.64481425	12.35350479	4.894099849	4.393343419	4.334173811	8.196167423	4.010253824	4.318540931	6.24239368	4.070768196	14.06169104	17.30206757	17.30643806	13.97797949	17.93864515	17.47974449	17.22928223	2.8431333
											14.74936964	9.938981341	17.8065221	5.326441419	3.694234325	3.79963019	3.817448311	4.932761809	8.670196672	18.36459909	18.39754581	17.95427803	12.54899983	17.25247941	18.66969239	17.17263406	19.8848546	11.94469659	11.9554547	5.716759119	3.211968398	12.51134644	12.99310809	4.94721802	4.552529837	4.552697932	8.164565473	3.86653219	4.375189107	6.016977643	3.781139687	13.56698605	17.43906539	17.28576231	14.29702471	18.02521432	17.76752395	17.29887376	2.897243234
											14.96923853	10.24760464	18.20860649	5.386787695	3.673726677	3.924357035	3.714573878	4.803664481	8.506471676	18.14321735	18.11817112	17.68818289	11.86535552	17.02252479	18.71709531	17.31753236	19.89359556	12.45133636	12.41217011	5.808875441	3.297192806	13.25046226	13.42511346	5.046226257	4.669356194	4.886535552	8.092620609	3.755084888	4.499411666	5.769709195	3.545469827	13.13128257	17.56278366	17.2526475	14.48663641	18.04269625	17.94587326	17.40864011	2.941754917
											15.19230123	10.59203227	18.67204572	5.44646159	3.736762481	4.002017146	3.642460918	4.754076315	8.306438057	17.92301227	17.73440914	17.3977139	11.22356699	16.84837788	18.76836443	17.36863338	19.86199361	12.92872752	12.79206589	5.944024206	3.396201042	13.95091612	13.91376702	5.226424609	4.822827366	5.265590856	8.024205749	3.620608506	4.550512691	5.558581274	3.438561103	12.74987393	17.65910237	17.18440074	14.81274164	18.03664481	18.02336527	17.43519919	2.973524962
											15.37081862	10.97478568	19.18540931	5.526643133	3.769373004	3.992771894	3.579088923	4.691040511	8.172970247	17.68448479	17.43755253	17.10102538	10.5837956	16.71070768	18.80433686	17.37939149	19.82837452	13.3681291	13.24474702	6.184905026	3.539586485	14.59724323	14.29231804	5.503950244	4.923012271	5.835266431	7.882837452	3.572365103	4.527315515	5.345604303	3.510842158	12.36964196	17.70600101	17.07244915	14.98856951	17.97260044	18.13666162	17.4646159	3.041603631
											15.56950748	11.28777946	19.66481762	5.659606657	3.914607497	4.062531518	3.530173138	4.641788536	7.987392839	17.42897966	17.13447638	16.79694066	9.953101362	16.57555892	18.89695747	17.27618087	19.77424777	13.89662128	13.65876618	6.455874937	3.68885527	15.32291141	14.6506976	5.798285426	5.040342915	6.378214826	7.72936628	3.608337536	4.51857455	5.2267608	3.725163893	11.92435703	17.78130778	16.97512187	15.13128257	17.89762985	18.17734073	17.58614893	3.090300891
											15.74264582	11.58194655	20.19045218	5.794923517	4.068246764	4.023197176	3.478231636	4.647167591	7.864178854	17.18473693	16.76903681	16.36275004	9.342242394	16.38762817	18.95864851	17.14624307	19.64044377	14.32173475	14.05042864	6.781307783	3.879643638	16.09362918	15.00504286	6.115313498	5.108253488	7.026559086	7.651369978	3.640948058	4.473524962	4.988401412	3.837283577	11.43654396	17.80937973	16.88350983	15.25970751	17.87779459	18.32257522	17.62716423	3.095881661
											15.94167087	11.91780131	20.73743486	5.908051773	4.249957976	4.163893091	3.445621113	4.638930913	7.739115818	16.91107749	16.40057152	15.8253488	8.8735922	16.19650361	19.04034291	17.05177341	19.39351151	14.7582787	14.30425282	7.347453354	4.084215835	16.87594554	15.4126744	6.494704992	5.237350815	7.684148596	7.599932762	3.570011767	4.472516389	4.791729702	4.07917297	10.91292654	17.77004539	16.65624475	15.40292486	17.83980501	18.39805009	17.68061859	3.148949403
											16.16557405	12.23953606	21.2232308	6.070936292	4.314002353	4.282736594	3.473356867	4.570179862	7.657589511	16.64918474	16.11985208	15.18977979	8.474869726	15.94671373	19.04538578	16.94267944	19.08203059	15.14288116	14.4943688	7.894099849	4.277861826	17.50042024	15.65826189	6.867372668	5.335182384	8.329467137	7.500924525	3.509833585	4.565473189	4.532022189	4.289628509	10.57320558	17.77424777	16.43234157	15.48747689	17.77794587	18.43688015	17.72028912	3.230996806
											16.38846865	12.56446462	21.86888553	6.174483106	4.459573037	4.412002017	3.463775424	4.616069928	7.583459405	16.33299714	15.71238864	14.56664986	8.236510338	15.73054295	19.0630358	16.86804505	18.7917297	15.52193646	14.59926038	8.522272651	4.472348294	18.00621953	15.9552866	7.283913263	5.563119852	8.880316019	7.552529837	3.462598756	4.705160531	4.409312489	4.552193646	10.34257858	17.78769541	16.0482434	15.53555219	17.77357539	18.50025214	17.81862498	3.323331652
											16.63758615	12.94167087	22.4163725	6.324928559	4.44646159	4.512523113	3.460413515	4.433854429	7.448646831	16.00571525	15.3308119	13.89712557	8.003530005	15.4165406	18.99731047	16.74583964	18.41217011	15.80870735	14.68683812	9.210959825	4.687510506	18.36678433	16.20574887	7.694570516	5.656412842	9.494368801	7.576399395	3.406454866	4.773407295	4.284921836	4.866868381	10.13817448	17.75525298	15.7249958	15.54715078	17.74315011	18.56900319	17.9255337	3.445688351
											16.87779459	13.36476719	23.01630526	6.345268112	4.52714742	4.593545134	3.470331148	4.391326273	7.376533871	15.69675576	14.85476551	13.13229114	7.800134476	15.10203396	18.98201378	16.64515045	17.95881661	16.10724492	14.72751723	9.914943688	5.018154312	18.71642293	16.4311649	8.14237687	5.95612708	10.12237351	7.623634224	3.359051942	4.851907884	4.195495041	5.135821146	9.828038326	17.67255001	15.38073626	15.51420407	17.71322911	18.63170281	18.00218524	3.587964364
											17.09093965	13.87493696	23.51924693	6.570852244	4.570684149	4.59220037	3.552697932	4.34795764	7.334173811	15.26895277	14.4945369	12.38493865	7.624474702	14.71205245	18.95377374	16.47537401	17.33753572	16.43990587	14.77038158	10.62565137	5.520255505	19.03647672	16.54362078	8.612708018	6.299546142	10.84703311	7.682299546	3.28105564	4.998487141	4.059337704	5.538746008	9.49924357	17.47991259	15.01798622	15.49857119	17.65842999	18.71457388	18.07261725	3.797075139
											17.33787191	14.22575223	24.00050429	6.738947722	4.57286939	4.70112624	3.641452345	4.417381072	7.201882669	14.89830224	14.06017818	11.63355186	7.480584972	14.34005715	18.85695075	16.24357035	16.59942848	16.7881997	14.77475206	11.35888385	6.024037653	19.35972432	16.71289292	9.117498739	6.794755421	11.49151118	7.776769205	3.281728022	5.185913599	3.969406623	5.884686502	9.084720121	17.24088082	14.62766852	15.431333	17.56984367	18.81610355	18.12237351	3.855370651
											17.58161035	14.56967558	24.37468482	6.959825181	4.67322239	4.887880316	3.686333838	4.405110103	7.035972432	14.43940158	13.66784334	10.95663137	7.371154816	13.80786687	18.82618928	15.92855942	15.69826862	17.09749538	14.72381913	12.10741301	6.531685998	19.61489326	16.87880316	9.63792234	7.378382921	12.1709531	7.879139351	3.310976635	5.482602118	3.926542276	6.101361573	8.632543285	16.95226088	14.19062027	15.40813582	17.41973441	18.86922172	18.04891578	3.934274668
											17.81610355	14.93612372	24.73205581	7.006555724	4.717263406	5.263069423	3.72045722	4.367120524	6.940326105	13.97713901	13.27685325	10.29971424	7.225247941	13.33131619	18.73306438	15.60867373	14.82097832	17.25718608	14.71457388	12.79710876	7.072617247	19.82686166	16.97528996	10.03580434	7.956799462	12.79979829	7.903008909	3.308287107	5.723314843	3.892755085	6.253656077	8.309463775	16.49638595	13.64582283	15.42561775	17.26844848	18.93208943	17.92032274	4.070079005
											18.04504959	15.26088418	25.14422592	7.260379896	4.863842663	5.578584636	3.707850059	4.414355354	6.870398386	13.51605312	13.02824004	9.680450496	7.008740965	12.7843335	18.72045722	15.26138847	13.77845016	17.39485628	14.67708859	13.65271474	7.628340898	20.02487813	17.10741301	10.40847201	8.508656917	13.50882501	7.953605648	3.312153303	5.981509497	3.916792738	6.341401916	7.972432342	15.98604808	13.14926878	15.44915112	17.05866532	18.92452513	17.76348966	4.218440074
											18.27937468	15.71524626	25.53420743	7.551521264	4.943183728	6.125903513	3.741132964	4.425449655	6.830727853	13.14674735	12.58850227	9.08623298	6.650697596	12.21465793	18.58497226	14.86854934	12.88956127	17.4794083	14.69188099	14.36190956	8.250294167	20.22911414	17.1635569	10.76231299	9.023365271	14.12590351	8.120860649	3.314674735	6.283408976	3.887039839	6.43570348	7.796100185	15.25970751	12.55252984	15.38964532	16.84064549	18.90384939	17.61371659	4.38846865
												16.09615061	25.8920827	7.87174315	5.058497226	6.658766179	3.777945873	4.389981509	6.872751723	12.75323584	12.37014624	8.569675576	6.453689696	11.63758615	18.36846529	14.47083543	11.97613044	17.54933602	14.65859808	15.10808539	8.88065221	20.39199866	17.17280215	11.0297529	9.4200706	14.71322911	8.282568499	3.34795764	6.649352832	3.892250798	6.38477055	7.612708018	14.44461254	11.94637754	15.26912086	16.54563792	18.77794587	17.40208438	4.715397546
												16.48613212	26.17666835	8.178685493	5.16506976	7.045385779	3.817448311	4.286770886	6.902840814	12.3531686	11.89342747	8.07211296	6.378887208	11.17666835	18.1114473	14.06925534	11.16305261	17.57925702	14.61976803	15.78635065	9.554042696	20.49890738	17.11766683	11.34325097	9.791057321	15.15700118	8.373844344	3.339720962	7.064716759	3.940494201	6.178013111	7.314842831	13.66817953	11.34661288	15.09917633	16.18339217	18.55185746	17.22894604	4.989443604
												16.89376366	26.38846865	8.702302908	5.228777946	7.379223399	3.819801647	4.332660951	6.85577408	11.97344091	11.68498907	7.682467642	6.163220709	10.7769373	17.85207598	13.54093125	10.30290805	17.58799798	14.51790217	16.48781308	10.17212977	20.52815599	17.08270298	11.76248109	10.22810556	15.61640612	8.473861153	3.366784334	7.654227601	4.025214322	6.142881156	7.20558077	12.94839469	10.74651202	14.85241217	15.90855606	18.12287779	17.00571525	5.42269289
												17.31854093	26.57202891	9.143889729	5.27433182	7.773911582	3.912590351	4.370314339	6.85577408	11.67221382	11.26071609	7.376870062	6.116490166	10.55958985	17.51891074	12.8737603	9.534711716	17.49773071	14.40544629	17.19381409	10.79694066	20.56530509	17.06875105	12.17918978	10.64363759	16.01193478	8.587829887	3.457387796	8.161203564	4.099680619	6.211127921	7.142544966	12.21112792	10.09396537	14.57135653	15.47150782	17.67809716	16.6728862	5.792217179
												17.69843671	26.67977811	9.638426626	5.423768701	8.078668684	4.029920995	4.467977811	6.880988401	11.3383762	10.966549	7.112287779	6.075306774	10.28962851	17.1970079	12.17381072	8.856614557	17.32677761	14.2378551	17.8253488	11.39670533	20.59959657	17.09968062	12.65086569	11.033451	16.41149773	8.697932426	3.535552194	8.63086233	4.25130274	6.428307279	7.078668684	11.50731215	9.712052446	14.28038326	15.05463103	17.02790385	16.22860985	6.264750378
														10.12220541	5.612539923	8.478231636	4.137334006	4.615565641	7.013447638	11.10875777	10.70045386	6.879643638	6.012775256	10.06538914	16.78198016	11.49571357	8.301899479	17.13968734	14.02924861	18.44831064	11.98352664	20.62413851	17.08808203	13.13884687	11.51722979	16.82013784	8.795763994	3.550008405	9.305765675	4.286266599	6.379223399	6.978651874	10.86501933	9.347285258	14.14187258	14.71289292	16.28559422	15.63321567	6.719112456
														10.66078332	5.780803496	8.721297697	4.199529333	4.79778114	7.077492015	10.89359556	10.34644478	6.630358043	5.819129265	9.809043537	16.44259539	10.84333501	7.86098504	16.9739452	13.83089595	18.98823332	12.52546646	20.54849555	17.04488149	13.61791898	12.00353001	17.16238023	8.985711884	3.524121701	10.15363927	4.371154816	6.262060851	6.78920827	10.28324088	9.058833417	14.15027736	14.25819465	15.46696924	15.03967053	7.27174315
														11.2897966	6.251975122	9.071272483	4.232980333	4.909228442	7.122373508	10.62262565	9.987392839	6.4163725	5.792402084	9.438393007	15.99848714	10.19448647	7.561775088	16.7880316	13.55219365	19.45503446	13.00336191	20.49890738	16.9961338	14.14792402	12.57068415	17.42897966	9.118339217	3.605479913	11.03025719	4.355858127	6.403429148	6.628845184	9.643973777	8.708018154	14.05362246	13.94200706	14.67708859	14.44125063	7.840611868
														12.09699109	6.804000672	9.525466465	4.3234157	5.15279879	7.136157337	10.40948058	9.757102034	6.215330308	5.805009245	9.075811061	15.52546646	9.566313666	7.212472684	16.6172466	13.21516221	19.91259035	13.45654732	20.34325097	16.99277189	14.69692385	13.11363254	17.75273155	9.347453354	3.770717768	11.83745167	4.459236847	6.339552866	6.495041183	9.102706337	8.478904017	13.91208606	13.63893091	13.76802824	13.88888889	8.515784165
														12.79341066	7.587325601	10.05496722	4.461590183	5.24088082	7.17212977	10.14960498	9.618255169	6.174819297	5.730542948	8.747856783	15.07160867	8.988233317	6.904689864	16.41132964	12.84837788	20.30643806	13.89443604	20.22592032	16.94839469	15.12808875	13.72701294	17.98016473	9.668515717	3.960665658	12.53656077	4.690536225	6.361405278	6.358547655	8.689527652	8.204404102	13.73272819	13.32156665	12.87661792	13.36325433	9.054294839
														13.65103379	8.309463775	10.43519919	4.685997647	5.528324088	7.282736594	9.954950412	9.442259203	6.148932594	5.642965204	8.387796268	14.63708186	8.36913767	6.618423264	16.18776265	12.40326105	20.64615902	14.27567658	20.06841486	16.85644646	15.45503446	14.17078501	18.21112792	9.885695075	4.160194991	13.34257858	4.887880316	6.409984871	6.211632207	8.225416036	8.030761473	13.53353505	13.11413683	11.96907043	12.90166415	9.558060178
														14.46007732	9.199865524	10.78181207	4.885022693	5.711043873	7.334510002	9.839636914	9.21264078	6.081862498	5.883173643	7.964195663	14.18440074	7.946209447	6.290300891	15.96587662	11.93494705	20.85106741	14.63842663	19.87443268	16.71793579	15.67523954	14.58463607	18.3681291	10.27012943	4.285930408	14.10926206	5.088922508	6.351151454	6.056984367	7.848545974	7.901327954	13.35182384	13.05126912	10.92318037	12.45604303	10.09742814
														15.2454194	10.05026055	11.16019499	5.102538242	6.074802488	7.476718776	9.742477727	8.989914271	6.025886704	5.856950748	7.478904017	13.7471844	7.529164565	5.871070768	15.7396201	11.50344596	21.00151286	14.96688519	19.71272483	16.50126072	15.79290637	14.84955455	18.44713397	10.77374349	4.380568163	14.79391494	5.248108926	6.542612204	5.968902337	7.423768701	7.736930577	13.08623298	12.85274836	9.85947218	11.90653891	10.59838628
														15.93276181	10.9850395	11.62010422	5.338040007	6.412170113	7.633888048	9.590687511	8.799125904	5.908724155	5.969238527	7.207261725	13.19095646	7.152630694	5.530005043	15.48209783	10.93713229	21.09211632	15.24138511	19.6244747	16.31417045	15.90452177	15.06118675	18.47772735	11.31753236	4.489325937	15.40561439	5.406622962	6.570179862	5.913430829	7.086905362	7.593881325	12.88384602	12.64531854	9.081526307	11.23869558	11.02291141
														16.76332157	11.8698941	12.13094638	5.466296857	6.825180703	7.67473525	9.383761977	8.639939486	5.851403597	6.000672382	6.951924693	12.71675912	6.811564969	5.216170785	15.15363927	10.38863675	21.13565305	15.49352832	19.47907211	16.03798958	16.04168768	15.29248613	18.54093125	11.84652883	4.618255169	15.97629854	5.500252143	6.583291309	5.852748361	6.759455371	7.424441083	12.60144562	12.43721634	8.346444781	10.65002521	11.46034628
														17.59707514	12.91376702	12.65910237	5.719112456	7.229282232	7.698100521	9.280047067	8.590687511	5.771726341	5.971928055	6.915279879	12.17364263	6.502437384	4.999159523	14.7434863	9.837115482	21.17397882	15.71440578	19.3383762	15.70532863	16.11329635	15.62968566	18.54328459	12.48209783	4.707513868	16.41973441	5.830055472	6.53790553	5.895612708	6.578752732	7.234157001	12.25802656	12.22188603	7.69591528	10.13094638	11.8042192
														18.43049252	13.85005883	13.18759455	6.072449151	7.657085224	7.773407295	9.164733569	8.475205917	5.640779963	5.991931417	6.862329803	11.65355522	6.157337368	4.803832577	14.24760464	9.310136157	21.20709363	15.91527988	19.10943016	15.38527484	16.11632207	15.94822659	18.5837956	13.21684317	4.821146411	16.8440074	6.173306438	6.463271138	5.970751387	6.47100353	7.023365271	11.87913935	11.90115986	7.073625819	9.598587998	12.1917297
														19.15750546	14.81375021	13.65842999	6.473356867	8.074298201	7.98957808	9.004202387	8.259203227	5.521432173	5.934778954	6.847369306	11.15750546	6.023197176	4.608841822	13.68129097	8.843671205	21.21717936	16.12405446	18.84199025	15.02302908	16.15195831	16.15195831	18.54378887	14.0779963	5.038325769	17.25853085	6.63607329	6.499747857	6.064716759	6.367456715	6.87510506	11.39468818	11.57555892	6.590015129	9.154311649	12.55182384
														19.8440074	15.62111279	14.20574887	7.034627669	8.688519079	8.336527147	8.837955959	7.957639939	5.309127584	5.770213481	6.774583964	10.7360901	5.772398722	4.538409817	13.12186922	8.41116154	21.23482938	16.4200706	18.367961	14.53756934	16.22961842	16.28710708	18.50882501	14.866196	5.368129097	17.69104051	7.081022021	6.618255169	6.203899815	6.33232476	6.766683476	11.02067574	11.19112456	6.167086905	8.713901496	12.90250462
														20.33770382	16.52445789	14.68734241	7.576231299	9.24609178	8.713229114	8.701462431	7.729198185	5.239536056	5.638258531	6.826525466	10.21432173	5.463271138	4.45873256	12.53756934	8.124558749	21.17918978	16.58867036	17.98587998	14.0519415	16.38023197	16.39603295	18.47386115	15.69288956	5.817616406	18.00252143	7.570852244	6.832576904	6.392671037	6.127584468	6.709362918	10.62144898	10.78635065	5.755252984	8.248108926	13.17742478
														20.81307783	17.35468146	15.29114137	8.091780131	9.799293999	9.05278198	8.591191797	7.62380232	5.218692217	5.660110943	6.740796773	9.833417381	5.185409312	4.45873256	11.94318373	7.882669356	21.11766683	16.7212977	17.55605984	13.54563792	16.46545638	16.40477391	18.45032779	16.38964532	6.339552866	18.38073626	8.077660111	6.997478568	6.616910405	6.068078669	6.642460918	10.28744327	10.38544293	5.487476887	7.860144562	13.45619432
														21.15952261	18.31248949	15.99462094	8.479408304	10.34627669	9.43049252	8.597075139	7.523953606	5.163220709	5.920490839	6.814086401	9.433350143	4.961506135	4.393007228	11.22407127	7.610690872	21.01966717	16.84199025	17.10102538	12.94284754	16.50310977	16.40359724	18.31181711	17.03227433	6.893091276	18.75390822	8.770885863	7.389141032	6.957135653	6.074298201	6.498907379	9.914439402	10.07194486	5.005715246	7.529500756	13.72360061
														21.62397042	19.25315179	16.69776433	8.81896117	10.93242562	9.873424105	8.63792234	7.385779123	5.068582955	6.332829047	6.781139687	9.106068247	4.85056312	4.279878971	10.4385611	7.308455203	20.8401412	16.93074466	16.57589511	12.37300387	16.5242898	16.34510002	18.18540931	17.61842326	7.385611027	19.13884687	9.577744159	7.6133804	7.31114473	6.123550177	6.435871575	9.57656749	9.724995798	4.653050933	7.264750378	13.99364599
														22.00773239	20.14035972	17.42124727	9.259203227	11.50613548	10.35384098	8.820137838	7.396873424	4.966885191	6.8029921	6.849050261	8.807866868	4.819465456	4.148764498	9.667002858	6.949571357	20.64262901	16.95343755	15.94217516	11.78702303	16.38426626	16.31030425	18.0221886	18.10472348	7.843166919	19.46209447	10.67557573	7.802824004	7.72566818	6.076147252	6.41116154	9.216170785	9.536560767	4.352328122	7.014456211	14.19699109
														22.41351488	20.96116994	18.10068919	9.693730039	12.11111111	10.91410321	8.947049924	7.434863002	4.856950748	7.415027736	6.724323416	8.479576399	4.694906707	3.901832241	8.872247437	6.589847033	20.46915448	16.99109094	15.36510338	11.14994117	16.21482602	16.22827366	17.87678601	18.56849891	8.283408976	19.73844344	11.84098168	7.857455034	8.222222222	6.095646327	6.361405278	8.814590688	9.285762313	4.159690704	6.800974954	14.38394688
														22.75525298	21.69003194	18.77962683	10.1746512	12.66885191	11.59455371	9.006723819	7.523449319	4.795595898	8.072953438	6.522776937	8.185073122	4.524625988	3.795932089	8.205244579	6.34980669	20.28576231	16.99747857	14.89830224	10.5614389	16.12909733	16.19633552	17.77004539	19.03479576	8.739283913	19.92469323	13.1598588	8.193645991	8.78214826	6.119683981	6.372835771	8.447974449	9.006891915	4.042864347	6.63086233	14.48013111
														23.09110775	22.31635569	19.35468146	10.68683812	13.2934947	12.31097663	8.976802824	7.732391999	4.685157169	8.621953269	6.396201042	7.877794587	4.396201042	3.615901832	7.585812742	6.190788368	20.05614389	17.04521768	14.34661288	9.890233653	15.90183224	16.05479913	17.7100353	19.44562111	9.189779795	20.07110439	14.31854093	8.756765843	9.285594218	6.099176332	6.503277862	8.082702975	8.722978652	3.881660783	6.502773575	14.55379055
														23.36560767	22.9293999	19.90990082	11.13229114	13.95679946	12.99008237	9.022524794	7.842494537	4.541939822	9.329467137	6.240040343	7.634728526	4.28475374	3.438729198	7.007564297	6.059673895	19.82652547	17.05278198	13.62245756	9.315179022	15.702471	15.98806522	17.40359724	19.74281392	9.586317028	20.13783829	15.62531518	9.358211464	9.784333501	6.156664986	6.554715078	7.663977139	8.404605816	3.923012271	6.489830224	14.60579929
														23.69373004	23.45806018	20.33703143	11.59304085	14.7102034	13.77727349	9.08959489	7.832576904	4.471507816	9.979492352	6.200537906	7.441586821	4.165405951	3.446797781	6.461253992	6.004202387	19.54042696	16.99277189	12.91040511	8.811060682	15.46814591	15.96722138	17.17734073	19.94873088	10.03630862	20.15044545	16.71507816	10.1600269	10.22608842	6.113968734	6.623129938	7.371659102	8.052109598	3.866364095	6.465624475	14.6663809
														23.99663809	23.94570516	20.77576063	12.03580434	15.30257186	14.62329803	9.233316524	7.802151622	4.36913767	10.19230123	6.272987057	7.253487981	4.136997815	3.432173475	6.047402925	5.972936628	19.1225416	16.91393512	12.24810893	8.325096655	15.23230795	15.95999328	16.82114641	20.13430829	10.54479744	20.17565977	17.70011767	10.79727685	10.68667003	6.039166246	6.598924189	7.01227097	7.902672718	3.843166919	6.370818625	14.72729871
														24.27685325	24.30005043	21.16069928	12.4757102	16.09833585	15.56950748	9.364094806	7.697428139	4.3197176	10.40729534	6.303916625	7.10707682	3.998487141	3.320558077	5.759455371	6.066902	18.65136998	16.80400067	11.63674567	7.80484115	14.96705329	15.84434359	16.41570012	20.21869222	11.03563624	20.25684989	18.57102034	11.46276685	11.10892587	5.979156161	6.682467642	6.763993949	7.685829551	3.714405782	6.348630022	14.78455203
														24.55538746	24.77424777	21.62497899	12.9183056	16.65775761	16.60363086	9.505631199	7.606152295	4.237855102	10.6952429	6.282400403	7.040847201	3.907715582	3.429988233	5.577071777	6.046898638	18.16574214	16.67355858	11.11413683	7.374516726	14.73793915	15.82501261	16.03950244	20.2860985	11.47789544	20.32526475	19.34644478	11.98335855	11.49890738	6.01227097	6.633551857	6.591864179	7.594721802	3.563456043	6.326441419	14.83551857
															25.23314843	22.13279543	13.41368297	17.28071945	17.64447806	9.566145571	7.650865692	4.114809212	10.91191797	6.16506976	6.915447974	3.815094974	3.352328122	5.439233485	5.966549	17.72751723	16.46259876	10.51991931	6.898806522	14.49100689	15.67389477	15.57370987	20.39519247	11.94940326	20.3568667	20.03983863	12.9367961	11.88317364	6.06505295	6.66246428	6.377206253	7.491174987	3.450327786	6.294167087	14.90289124
															25.62346613	22.67423096	13.95192469	17.94217516	18.65271474	9.70667339	7.610354681	4.039166246	11.19196504	6.197175996	6.827534039	3.805177341	3.359051942	5.270297529	5.844343587	17.20793411	16.14220877	10.01327954	6.534543621	14.25684989	15.63977139	15.10522777	20.47402925	12.38056816	20.37233148	20.62346613	13.72180198	12.30610187	6.137502101	6.604975626	6.236174147	7.409144394	3.283913263	6.270297529	14.86116994
																	14.53925029	18.67473525	19.62682804	9.819633552	7.554546983	3.885022693	11.35131955	6.059001513	6.735585813	3.685829551	3.348966213	5.128424945	5.759791562	16.75205917	15.82215498	9.601277526	6.123718272	13.99176332	15.56614557	14.47453354	20.57438225	12.81324592	20.22743318	21.08203059	14.84703311	12.76903681	6.250462263	6.610354681	6.077828206	7.216506976	3.180702639	6.326609514	14.81159859
																	15.15195831	19.32677761	20.52916457	9.954782316	7.529668852	3.833753572	11.702471	6.214153639	6.69255337	3.613212305	3.363422424	5.038325769	5.589342747	16.15010926	15.52176836	9.290132795	5.906202723	13.69221718	15.42242394	13.69087242	20.64716759	13.17801311	20.09799966	21.58816608	15.77256682	13.18187931	6.366784334	6.600773239	6.046394352	7.06841486	3.15800975	6.346780972	14.70879139
																	15.82618928	20.04958817	21.39889057	10.08690536	7.509329299	3.775928728	11.7918978	6.32677761	6.678937637	3.513699781	3.258026559	5.022860985	5.442427299	15.6170785	15.1820474	8.995293327	5.616406119	13.39922676	15.25012607	13.02924861	20.68986384	13.55958985	19.88687174	21.97091948	16.96402757	13.55051269	6.399394856	6.683980501	5.966717095	6.933938477	3.248949403	6.310472348	14.59951252
																	16.54933602	20.61085897	22.32005379	10.18137502	7.550848882	3.661455707	12.12338208	6.417549168	6.583291309	3.371659102	3.228441755	5.026054799	5.360396705	14.99512523	14.75121869	8.786014456	5.369641957	13.08152631	15.15447974	12.17868549	20.74432678	14.00874096	19.66784334	22.30677425	17.93629181	13.90771558	6.425113464	6.681627164	5.909732728	6.891746512	3.172297865	6.379055303	14.4212977
																	17.23617415	21.2452513	23.17246596	10.53185409	7.685829551	3.580265591	12.36123718	6.497898807	6.586653219	3.337703816	3.24609178	5.034291478	5.3903177	14.33131619	14.1674231	8.500924525	5.157505463	12.74684821	15.04320054	11.35636241	20.82131451	14.47839973	19.5723651	22.57589511	18.91208606	14.31433854	6.486300219	6.790553034	5.806017818	6.866195999	3.142040679	6.341233821	14.20363086
																	17.97293663	21.76920491	23.97999664	11.01227097	7.81190116	3.557908892	12.70667339	6.712220541	6.570852244	3.285930408	3.339889057	5.039670533	5.378382921	13.68935956	13.53084552	8.343755253	4.940998487	12.4165406	14.95125231	10.50142881	20.87039839	14.90687511	19.41923012	22.82686166	19.58312321	14.7471844	6.622457556	6.88922508	5.697260044	6.921835603	2.98772903	6.285762313	14.00411834
																	18.73911582	22.27685325	24.72835771	11.47117163	8.002017146	3.581610355	13.17818121	6.772230627	6.620944697	3.192805514	3.454362078	5.117498739	5.443772063	13.07379391	12.90620272	8.236342242	4.810556396	12.10237015	14.66481762	9.654899983	20.95511851	15.27954278	19.2415532	22.9478904	20.167255	15.14842831	6.811564969	7.000504286	5.66801143	6.918137502	3.011766683	6.191965036	13.70388301
																	19.41536393	22.77374349	25.46915448	11.90939654	8.233316524	3.59589847	13.78836779	6.743318205	6.603630862	3.167759287	3.520927887	5.109598252	5.408808203	12.48260212	12.24424273	8.058833417	4.636745672	11.73558581	14.40964868	8.744494873	20.903177	15.66195999	19.09346109	23.0149605	20.80316019	15.59522609	7.053286267	7.122877795	5.598419903	7.009917633	2.94536897	6.150277358	13.42425618
																	20.08825013	23.2901328	26.23449319	12.44141873	8.585812742	3.606656581	14.17767692	6.906538914	6.576231299	3.183728358	3.683980501	5.099680619	5.4200706	11.92402084	11.50378215	7.877794587	4.580937973	11.29769709	14.12388637	7.992603799	20.81375021	15.99462094	19.04874769	23.04185577	21.76416204	16.04874769	7.354177173	7.208774584	5.564800807	7.010758111	3.055471508	6.097663473	13.15142041
																	20.67876954	23.76735586	26.92334846	12.98991427	9.04051101	3.591023701	14.48545974	6.948394688	6.506975962	3.249285594	3.853756934	5.131282568	5.46915448	11.41519583	10.80870735	7.768868717	4.432173475	10.81711212	13.76113633	7.303748529	20.66313666	16.20221886	18.89914271	23.07900487	22.78164397	16.41838965	7.607833249	7.399058665	5.568330812	7.037149101	3.069255337	6.166246428	12.7630358
																	21.21533031	24.22894604	27.6727181	13.5614389	9.576063204	3.750882501	14.90452177	6.789040175	6.573709867	3.306438057	4.062195327	5.289628509	5.583291309	10.92906371	10.10724492	7.852075979	4.388300555	10.28946041	13.28004707	6.634896621	20.55236174	16.42662632	18.74651202	23.05345436	23.67389477	16.78500588	7.863002185	7.6133804	5.526138847	7.116490166	3.004202387	6.121533031	12.38076988
																	21.75642965	24.62144898	28.40662296	14.07513868	10.10959825	3.900319381	15.27769373	6.72936628	6.566313666	3.361405278	4.25466465	5.385106741	5.665321903	10.53756934	9.341065725	7.920995125	4.296016137	9.744158682	12.72634056	6.229450328	20.42107917	16.63254328	18.49974786	23.0371491	24.56614557	17.05614389	8.155320222	7.759455371	5.514204068	7.178013111	2.861153135	6.068078669	11.91993612
																	22.2415532	25.01966717	29.00907716	14.56547319	10.88401412	4.080853925	15.61808707	6.700958144	6.697091948	3.449655404	4.428307279	5.454866364	5.710371491	10.12556732	8.691712893	7.975626156	4.310808539	9.17212977	12.17297025	5.890906035	20.20221886	16.82131451	18.09178013	22.97528996	25.36661624	17.36224576	8.442091108	7.995629518	5.580937973	7.300554715	2.766011094	6.006891915	11.56332157
																	22.70532863	25.26475038	29.48461926	15.07396201	11.70179862	4.24239368	16.24004034	6.87880316	6.73457724	3.563960329	4.649689023	5.49369642	5.732391999	9.804336863	8.112792066	7.958144226	4.205076483	8.70112624	11.54025887	5.639267104	19.95679946	16.98066902	17.65338712	22.89981509	26.0818625	17.65994285	8.651033787	8.259371323	5.586653219	7.432005379	2.692049084	5.882669356	11.19379728
																	23.1264078	25.43956968	29.96722138	15.67154144	12.36896957	4.457387796	16.9589847	7.075811061	6.858127416	3.690368129	4.90149605	5.537065053	5.716591024	9.44831064	7.556396033	7.810892587	4.146243066	8.250126072	11.11329635	5.382417213	19.62766852	17.14052782	17.33535048	22.77105396	26.85190788	17.89191461	9.02454194	8.613212305	5.536728862	7.491174987	2.728525803	5.865523617	10.81448983
																	23.54698269	25.66834762	30.38023197	16.28929232	12.92687847	4.634728526	17.57539082	7.267608001	6.885526979	3.962514708	5.101193478	5.543284586	5.705328627	9.036308623	7.076315347	7.633383762	4.111447302	7.802655909	10.6170785	5.144394016	19.40376534	17.30559758	16.90889225	22.66111952	27.50226929	18.02471004	9.354681459	8.887207934	5.547486973	7.686165742	2.750882501	5.826357371	10.37549168
																	23.9035132	25.82568499	30.79761304	16.95747184	13.50647168	4.971928055	18.26643133	7.496890234	6.998319045	4.234829383	5.278198016	5.562951757	5.741805345	8.78366112	6.659774752	7.572365103	3.967053286	7.366111952	10.0744663	4.899478904	19.05765675	17.44024206	16.51857455	22.49050261	28.09900824	18.17885359	9.719784838	9.138342579	5.445116826	7.813077828	2.825684989	5.713061019	9.978904017
																	24.19986552	25.89292318	31.20406791	17.72079341	13.96251471	5.470163053	18.93830896	7.781307783	7.110606825	4.850226929	5.456547319	5.735922004	5.809715919	8.477223063	6.23566986	7.529500756	3.979660447	6.880147924	9.64498235	4.717263406	18.6058161	17.50025214	16.17666835	22.28004707	28.61169945	18.33098	9.992267608	9.413514876	5.429820138	7.983694739	2.837619768	5.665321903	9.495562279
																	24.44276349	25.94671373	31.54513364	18.50647168	14.58480417	6.107749202	19.602118	8.104387292	7.247436544	5.409144394	5.630189948	5.893091276	5.805345436	8.068078669	5.844343587	7.531854093	4.090267272	6.51857455	9.231803664	4.51857455	18.10892587	17.51000168	15.82181879	21.97982854	28.92822323	18.51067406	10.39233485	9.701294335	5.44125063	8.054799126	2.894772231	5.731047235	9.032291141
																	24.60531182	25.91259035	31.83728358	19.33333333	15.13212305	6.691712893	20.33249286	8.443099681	7.390990082	5.959657085	5.875777442	6.035972432	5.697091948	7.962010422	5.495377374	7.400235334	4.04908388	6.207597916	8.720961506	4.345772399	17.68145907	17.47890402	15.42629013	21.6098504	29.20137838	18.69288956	10.73457724	10.0332829	5.413178685	8.199529333	2.920154648	5.813582115	8.514388973
																	24.74180535	25.9552866	32.05681627	20.32576904	15.87325601	7.28290469	21.0966549	8.757270129	7.505295008	6.444780635	6.054799126	6.14237687	5.616238023	7.801311145	5.261052278	7.322239032	4.020507648	6.019499075	8.199865524	4.171289292	17.22003698	17.4721802	14.95780803	21.29904186	29.44931921	18.79710876	11.19885695	10.36779291	5.468314002	8.350142881	3.012439065	5.825012607	7.963321567
																		25.94133468	32.21751555	21.63170281	16.42107917	7.903513195	21.7621449	9.29517566	7.846865019	7.083879644	6.431164902	6.200537906	5.61674231	7.62901328	5.063540091	7.338712389	4.016809548	5.922339889	7.68179526	4.056480081	16.74668011	17.38813246	14.42595394	20.92721466	29.60816944	18.89443604	11.6913767	10.7954278	5.444276349	8.516389309	3.083711548	5.840309296	7.428324088
																		26.01176668	32.34980669	22.90435367	17.14893259	8.786518743	22.48562784	9.916792738	8.268112288	7.671541436	7.064884855	6.260884182	5.566817953	7.531517902	4.860648849	7.30593377	4.005547151	5.95242898	7.253319886	4.050260548	16.18675408	17.29668852	13.85224407	20.45234493	29.76365776	18.92301227	12.16960834	11.27601278	5.460245419	8.691040511	3.267439906	5.858967894	6.881442259
																		26.03849386	32.36611195	24.12287779	17.95091612	10.00806858	23.17263406	10.47873592	8.784837788	8.038157674	7.799125904	6.259875609	5.616910405	7.354345268	4.619936124	7.343923348	4.136661624	6.000168095	6.917128929	3.958480417	15.6764162	17.21045554	13.16843167	19.98117331	29.9667171	18.91645655	12.63271138	11.80332829	5.500252143	8.794755421	3.393511515	5.821650698	6.403513195
																			32.32257522	25.16708691	18.68868717	11.26643133	23.68515717	10.92435703	9.33232476	8.52193646	8.412338208	6.353000504	5.69406623	7.199025046	4.374516726	7.526979324	4.204908388	6.167927383	6.661959993	3.877962683	15.07850059	17.11195159	12.62783661	19.37249958	30.32442427	18.89712557	13.07278534	12.3456043	5.502773575	8.975794251	3.504118339	5.734241049	5.860295848
																			32.29433518	26.1711212	19.35182384	12.54883174	24.33383762	11.5503446	9.902168432	8.977811397	9.026559086	6.565136998	5.756429652	7.056311985	4.118675408	7.518742646	4.222558413	6.234157001	6.418893932	3.886871743	14.52311313	17.00487477	11.99445285	18.69255337	30.58211464	18.8403093	13.42410489	12.78265255	5.594889897	9.21970079	3.602118003	5.633383762	5.363002185
																			32.2897966	27.09446966	19.93830896	13.60413515	25.03412338	12.19162885	10.46243066	9.472012103	9.58698941	6.938477055	5.805513532	7.016305261	3.969574718	7.653387124	4.222726509	6.276517062	6.240544629	3.858127416	13.86468314	16.81963355	11.52344932	18.02168432	30.88014792	18.71726341	13.86922172	13.15868213	5.734409144	9.528324088	3.742309632	5.592368465	4.953487981
																			32.364431	28.00672382	20.632039	14.53605648	25.71423769	13.11800303	10.97428139	9.841485964	10.40628677	7.199025046	5.776096823	7.019667171	3.806185914	7.609009918	4.349974786	6.230626996	6.079004875	3.752227265	13.23751891	16.63052614	10.98991427	17.32257522	30.82971928	18.50025214	14.25012607	13.65170617	5.841822155	9.940830392	3.948058497	5.601781812	4.593561943
																			32.51790217	28.85308455	21.49655404	15.37569339	26.37871911	14.07261725	11.52025551	10.08068583	11.01143049	7.402252479	5.703143385	6.923180366	3.6802824	7.638930913	4.4163725	6.315347117	6.049251975	3.719280551	12.56917129	16.42797109	10.65725332	16.51924693	30.6802824	18.20978316	14.68919146	14.12758447	5.931080854	10.31080854	4.108589679	5.665994285	4.339065389
																			32.65338712	29.5128593	22.40023533	16.23499748	26.95511851	15.033451	12.00857287	10.5649689	11.67120524	7.644814254	5.770045386	6.857959321	3.532526475	7.805345436	4.516893596	6.422423937	6.006723819	3.683476214	11.91326273	16.27987897	10.27668516	15.93124895	30.50512691	17.97125567	15.0890906	14.55236174	6.147419734	10.84148596	4.408472012	5.788703984	4.129769709
																			32.72936628	30.12119684	23.13531686	17.17885359	27.43267776	15.83173643	12.698941	10.92586989	12.45553875	7.933938477	5.753740124	6.831064044	3.417549168	8.018322407	4.781139687	6.493360229	5.884854597	3.714405782	11.23449319	16.17549168	9.893595562	15.37602958	30.24777273	17.76365776	15.44713397	15.08119012	6.286098504	11.29601614	4.644646159	5.963355186	3.890284081
																			32.6616238	30.76500252	23.79441923	18.00268953	27.91410321	16.61606993	13.43671205	11.38006388	13.34442763	8.246596067	5.777609682	6.877290301	3.360396705	8.201042192	5.093124895	6.523953606	5.800302572	3.722642461	10.74399059	15.97444949	9.479744495	14.76685157	29.9704152	17.60346277	15.83913263	15.48865356	6.506135485	11.92721466	4.957471844	6.11077492	3.703513195
																				31.41704488	24.36880148	18.91595226	28.38746008	17.41452345	14.17717263	11.97848378	14.27231467	8.727012943	5.877122205	6.725163893	3.264582283	8.144057825	5.522776937	6.53790553	5.791393512	3.900991763	10.15565641	15.6841486	9.075642965	14.05597579	29.66464952	17.46797781	16.21448983	15.91242226	6.672045722	12.4015801	5.28105564	6.231131283	3.627063372
																				32.07261725	24.96705329	19.77929064	28.77239872	18.46612876	14.95881661	12.72903009	15.42914776	9.344091444	5.955622794	6.709867205	3.206253152	8.153471172	5.951252311	6.62750042	5.730038662	4.132459237	9.657589511	15.32123046	8.66767524	13.41721298	29.27483611	17.25197512	16.59001513	16.23651034	6.92082703	12.98117331	5.84199025	6.324424273	3.561775088
																				32.78130778	25.6543957	20.63439233	29.06572533	19.46327114	15.73642629	13.5688351	16.32795428	9.961169945	6.143553538	6.689863843	3.136829719	8.071440578	6.305765675	6.726340561	5.6431333	4.419902505	9.154984031	14.92435703	8.49554547	12.84047739	28.83442595	17.0630358	17.0221886	16.53437553	7.077492015	13.48209783	6.558581274	6.368801479	3.535249622
																						21.49016641	29.43200538	20.29954614	16.57808035	14.42360061	17.2119684	10.54899983	6.392166751	6.555219365	3.072953438	8.139183056	6.491847369	6.782316356	5.526643133	4.907211296	8.623298033	14.56043032	8.391494369	12.32005379	28.31568331	16.82349975	17.4424273	16.69625147	7.303412338	14.02033955	7.335854766	6.445284922	3.467507144
																						22.29332661	29.70146243	21.07984535	17.49571357	15.21600269	18.19297361	11.18524122	6.680114305	6.49218356	2.976634729	8.169440242	6.75390822	6.967557573	5.433518238	5.349638595	8.131450664	14.21633888	8.32156665	11.7991259	28.0556396	16.54580602	17.81559926	16.88149269	7.577071777	14.52681123	8.091612036	6.582282737	3.501210287
																						23.06791057	29.92082703	21.91141368	18.35922004	16.29685661	19.23751891	11.83106404	6.929567995	6.613044209	2.926710371	8.291477559	6.965876618	7.290637082	5.352664313	5.842158346	7.860312658	13.8288788	8.149100689	11.37199529	27.83190452	16.23869558	18.10220205	17.07833249	7.944528492	15.01714574	8.936291814	6.750714406	3.497881997
																						23.73407295	30.08034964	22.67154144	19.25147084	17.51975122	20.28172802	12.54597411	7.231299378	6.676080013	2.883173643	8.322911414	7.162884518	7.656580938	5.321902841	6.331148092	7.578920827	13.41586821	8.02269289	10.98419903	27.45940494	15.9404942	18.38947722	17.24138511	8.369473861	15.53487981	9.819297361	6.904857959	3.518658598
																						24.37821483	30.24289797	23.49907547	20.05530341	18.84686502	21.27181039	13.2267608	7.486132123	6.668851908	2.836779291	8.565641284	7.426794419	8.001344764	5.361069087	6.824340225	7.352664313	12.96789376	7.931248949	10.55286603	26.83829215	15.60648849	18.55824508	17.31551521	8.923852748	16.09127584	10.86737267	6.969238527	3.555135317
																							30.3383762	24.19868886	20.90418558	20.05648008	22.14288116	13.79710876	7.82081022	6.66801143	2.839132627	8.797276853	7.73121533	8.349638595	5.210959825	7.31635569	7.151454026	12.44394016	7.826357371	10.17717263	26.1635569	15.2901328	18.63540091	17.46293495	9.43940158	16.60110943	11.66111952	7.114809212	3.551823836
																							30.44141873	24.88199697	21.54042696	21.16019499	22.96369138	14.33988906	8.141872584	6.549336023	2.839636914	9.147083543	8.07732392	8.741805345	5.234661288	7.877962683	7.050092453	11.89359556	7.681290973	9.884182215	25.36325433	15.00924525	18.61253992	17.60632039	10.06236342	17.16254833	12.55622794	7.439905867	3.604706673
																								25.36241385	22.23953606	22.11833922	23.71978484	14.72432342	8.570011767	6.341065725	2.810556396	9.299714238	8.499915952	8.965036141	5.433686334	8.268616574	6.868549336	11.23583796	7.512691209	9.649016641	24.35837956	14.69843671	18.67103715	17.77794587	10.71944865	17.55891747	13.39973105	7.89998319	3.579223399
																									22.77845016	23.30038662	24.52361741	15.07127248	8.838796436	6.307110439	2.880988401	9.469994957	9.054967221	9.269288956	5.766347285	8.623970415	6.824004034	10.44377206	7.338208102	9.433518238	23.21028744	14.30458901	18.66801143	17.92973609	11.43654396	17.91023701	14.24256178	8.468482098	3.581324592
																									23.30593377	24.57505463	25.23701462	15.41200202	9.172297865	6.174146915	2.852075979	9.63792234	9.590519415	9.522776937	5.983022357	8.977139015	6.657421415	9.59035132	7.043032442	9.245251303	22.2232308	13.86653219	18.77223063	17.9963019	12.13699781	18.17229787	14.84989074	9.072617247	3.53419062
																									23.73020676	25.78971256	25.92973609	15.74886536	9.530677425	6.228946041	2.878298874	9.972936628	10.14422592	9.751722979	6.184232644	9.335350479	6.552866028	8.654227601	7.044041015	9.065221046	21.3533367	13.44847874	18.81896117	17.99932762	12.99092284	18.48428307	15.49857119	9.647335687	3.553925029
																									24.21230459	26.82333165	26.60279038	16.1450664	10.06370819	6.316691881	2.867204572	10.28744327	10.698941	10.06135485	6.365103379	9.868717432	6.378382921	7.873424105	7.005379055	9.086064885	20.44931921	12.96167423	18.87813078	18.02437384	13.75710203	18.7360901	16.1265759	10.35031098	3.535249622
																									24.58194655	27.68263574	27.36611195	16.5910237	10.4943688	6.306438057	2.845688351	10.68246764	11.26424609	10.3829215	6.531349807	10.28105564	6.397377711	7.073289629	7.122709699	8.97730711	19.8216507	12.51739788	18.95226088	18.03681291	14.48613212	18.98587998	16.58329131	11.00941335	3.568582955
																									24.94301563	28.37771054	28.04202387	17.11060682	11.06421247	6.605143722	2.895276517	11.11581778	11.73693058	10.87308791	6.714069592	10.53118171	6.291141368	6.390485796	7.048411498	8.918641789	19.07328963	11.96335519	19.03950244	17.95074802	15.0558077	19.21348126	17.0186586	11.64178854	3.625315179
																									25.27063372	29.00857287	28.67154144	17.77609682	11.55269793	6.842494537	2.895444613	11.57808035	12.27063372	11.37266768	6.928895613	10.70751387	6.337031434	5.803664481	6.96469995	8.771222054	17.96201042	11.27164229	18.9998319	17.84283073	15.51874265	19.51941503	17.29988233	12.22020508	3.629332661
																									25.5427803	29.42679442	29.15800975	18.53941839	12.17044881	7.135821146	2.909228442	12.133804	12.80719449	11.80063876	7.023029081	10.82467642	6.348630022	5.338040007	6.890737939	8.622961842	16.8253488	10.54681459	18.90603463	17.80131114	15.92738275	19.79862162	17.57270129	12.78836779	3.591796941
																									25.79257018	29.866196	29.71558245	19.20944697	12.58463607	7.617918978	2.944192301	12.75525298	13.50042024	12.03025719	7.082030593	11.06118675	6.379895781	5.008572869	6.828542612	8.545806018	15.91965036	9.760800134	18.71642293	17.62918138	16.28660279	20.10959825	17.78904017	13.34157001	3.573121533
																									26.0297529	30.12590351	30.12439065	19.82215498	13.24289797	8.165574046	3.083207262	13.3864515	14.11665826	12.23533367	7.215330308	11.27786183	6.353336695	4.69961338	6.791729702	8.409816776	15.03378719	9.092284418	18.60094133	17.48814927	16.56379223	20.38998151	17.84484787	13.85980837	3.612741637
																										30.49890738	30.47823164	20.42881156	13.90653891	8.680954782	3.179021684	14.09312489	14.83795596	12.36661624	7.628172802	11.49352832	6.251638931	4.345100017	6.814590688	8.460413515	14.3716591	8.414187258	18.46663305	17.36829719	16.85291646	20.65221046	17.76382585	14.41183392	3.680467305
																										30.76382585	30.836275	20.99445285	14.52613885	9.267944192	3.301059002	14.74785678	15.46159018	12.51571693	7.961842326	11.7397882	6.194318373	4.062363422	6.908892251	8.431501093	13.94251135	7.840477391	18.28744327	17.24373844	17.0855606	20.90200034	17.7771054	15.03210624	3.771238864
																										31.17212977	31.13111447	21.49420071	15.09093965	9.860648849	3.43049252	15.68969575	16.14052782	12.66414523	8.393511515	11.96957472	6.261388469	3.796436376	7.134476383	8.466633048	13.50277358	7.229450328	18.11968398	17.07564297	17.34291478	21.15565641	17.97344091	15.71524626	3.875273155
																												22.09228442	15.69020003	10.5873256	3.599428475	16.48545974	16.86501933	12.81627164	8.609009918	12.23382081	6.316523786	3.498234997	7.242729871	8.516893596	13.10119348	6.75911918	17.89174651	16.93645991	17.55622794	21.31417045	18.17700454	16.3419062	3.908606488
																												22.74768869	16.37216339	11.20995125	3.795763994	17.25399227	17.66616238	13.0670701	9.072449151	12.52260884	6.369641957	3.362413851	7.245587494	8.482770213	12.89342747	6.277861826	17.65742142	16.69726004	17.70499244	21.4239368	18.30240377	16.7582787	3.977912254
																												23.3792234	17.05984199	11.71659102	4.079004875	18.00890906	18.44394016	13.30005043	9.57808035	12.87039839	6.363254328	3.262733232	7.358043369	8.378887208	12.48058497	5.912422256	17.53252648	16.4165406	17.79441923	21.46713733	18.5167255	17.07328963	4.059253656
																												23.93091276	17.73676248	12.32190284	4.412170113	18.70432005	19.34879812	13.52328122	10.16305261	13.16859976	6.350815263	3.306438057	7.475374012	8.309799966	12.04034291	5.591696083	17.26525466	16.17952597	17.78231636	21.43973777	18.69423433	17.31652379	4.176903681
																												24.3718272	18.45806018	13.00689191	4.78029921	19.34056144	20.15784165	13.73289629	10.58093797	13.46764162	6.357370987	3.247100353	7.510337872	8.170280719	11.90586653	5.495881661	17.1188435	15.95326946	17.71205245	21.42679442	18.75794251	17.56849891	4.277088586
																												24.70768196	19.14557068	13.66011094	5.23382081	19.90284081	21.03412338	14.00857287	10.96839805	13.91292654	6.269625147	3.236174147	7.517229787	8.129601614	11.74432678	5.373003866	16.80937973	15.74516726	17.67809716	21.38762817	18.77407968	17.80047067	4.457925702
																												25.01311145	19.67423096	14.35989242	5.740796773	20.39115818	21.9329299	14.30542948	11.28038326	14.36560767	6.271138006	3.249117499	7.671205245	7.959825181	11.62665994	5.263069423	16.51924693	15.59942848	17.60850563	21.29618423	18.7211296	18.07463439	4.636846529
																												25.26828038	20.15397546	14.85325265	6.278029921	20.97613044	22.71558245	14.7098672	11.63338376	14.86367457	6.340393343	3.209951252	7.881492688	7.946377542	11.44309968	4.990250462	16.24222558	15.36543957	17.62733232	21.22407127	18.68969575	18.26172466	4.842477727
																												25.52681123	20.59875609	15.36560767	6.906875105	21.62296184	23.55135317	15.06101866	11.85291646	15.40763153	6.381072449	3.166246428	7.924861321	7.794587326	11.6579257	4.812237351	15.80164734	15.17229787	17.60329467	21.07749202	18.82871071	18.42477727	5.026811229
																												25.89897462	21.06538914	16.07261725	7.689023365	22.29231804	24.18927551	15.42830728	12.10606825	16.07665154	6.486636409	3.144562111	8.015296689	7.913935115	11.67944192	4.554546983	15.34795764	14.82450832	17.5131955	20.89931081	18.90468986	18.54849555	5.249369642
																													21.41048916	16.82770213	8.528492184	22.96234661	24.71894436	15.67893764	12.53857791	16.85964028	6.482602118	3.094301563	8.028744327	7.979828543	11.49117499	4.364767188	14.82265927	14.58161035	17.39435199	20.6207766	18.89628509	18.62850899	5.47174315
																													21.7656749	17.62750042	9.407631535	23.74062868	25.30643806	16.04807531	12.78198016	17.6059842	6.709194823	3.147924021	8.052277694	7.988737603	11.46175828	4.256345604	14.19045218	14.20591696	17.2934947	20.33299714	18.82047403	18.66414523	5.721533031
																													22.12018827	18.60497563	10.45906875	24.40107581	25.90922844	16.4015801	13.03244243	18.4757102	6.767019667	3.141536393	8.083207262	8.057656749	11.43368633	4.241889393	13.52966885	13.9181375	17.13094638	19.97159186	18.64397378	18.69373004	5.953504791
																													22.40948058	19.35787527	11.39687342	25.14590688	26.43351824	16.72970247	13.29063708	19.26945705	7.044377206	3.204908388	8.248781308	8.07026391	11.29080518	4.23197176	12.92116322	13.51369978	16.96116994	19.64464616	18.41973441	18.72079341	6.192469323
																													22.58984703	20.25701799	12.2193646	25.80265591	26.8551017	17.04874769	13.54530173	20.13077828	7.295007564	3.313329971	8.581610355	8.073121533	11.33148428	4.10371491	12.32156665	13.23314843	16.8177845	19.21953269	18.16019499	18.72264246	6.458329131
																													22.72465961	21.18725836	13.07883678	26.45184065	27.34778954	17.31770045	13.76752395	20.84131787	7.479240208	3.402084384	8.905698437	8.264750378	11.17515549	4.022020508	11.66817953	12.93208943	16.62380232	18.82568499	17.92788704	18.68112288	6.684367121
																													22.89762985	22.0818625	14.16506976	27.13968734	27.74315011	17.57471844	14.0447134	21.50042024	7.656580938	3.518742646	9.165405951	8.408976299	11.21381745	3.953101362	11.10371491	12.73340057	16.30055472	18.53622458	17.64077996	18.6096823	6.894704992
																														22.86401076	15.15918642	27.8660279	28.12237351	17.85291646	14.3867877	22.24962179	7.855101698	3.59035132	9.407295344	8.465288284	11.14372163	3.931417045	10.44175492	12.43889729	16.07698773	18.18927551	17.38594722	18.50025214	7.165607665
																														23.81744831	16.11867541	28.52529837	28.39132627	18.16759119	14.79273828	23.09245251	8.302908052	3.7769373	9.845015969	8.541435535	11.15498403	3.786854934	9.993948563	12.15414355	15.70751387	17.86955791	16.97663473	18.41015297	7.481728022
																														24.78988065	17.01395192	29.1227097	28.64548664	18.46814591	15.30173138	23.83324929	8.8364431	3.896453185	10.3232476	8.635400908	11.26559086	3.723314843	9.538577912	11.84148596	15.46780972	17.5797613	16.68498907	18.31148092	7.777071777
																														25.75945537	17.93797277	29.54799126	28.69120861	18.73256009	15.79139351	24.71642293	9.221213649	4.109262061	10.91410321	8.618927551	11.34123382	3.746512019	9.268280383	11.53202219	15.09799966	17.32946714	16.39166246	18.23819129	8.066834762
																														26.57438225	18.77206253	29.92822323	28.92217179	19.0816944	16.37014624	25.53403933	9.818793074	4.375861489	11.33215666	8.871406959	11.25500084	3.796100185	8.932929904	11.27080182	14.76130442	17.10489158	16.13077828	18.15666499	8.257791225
																															19.55706841	30.25735418	28.99798285	19.51117835	17.00235334	26.25063036	10.45906875	4.677929064	11.81576736	9.204908388	10.96822995	3.853420743	8.735922004	11.01143049	14.43066062	16.74684821	15.85039502	18.08892251	8.504269625
																															20.41317869	30.61237183	29.04236006	20.01059002	17.52748361	26.77845016	11.04370482	4.986048075	12.31349807	9.68549336	10.73003866	3.81375021	8.56950748	10.81694402	14.05429484	16.43570348	15.4646159	17.99646999	8.749689023
																															21.28828375	30.95948899	29.08421583	20.51756598	17.98957808	27.12792066	11.79341066	5.284417549	12.77139015	10.18322407	10.54009077	3.759623466	8.439569676	10.70045386	13.66683476	16.02319718	14.96839805	17.88435031	9.063708186
																															22.10825349	31.28206421	29.22575223	20.98537569	18.67725668	27.5836275	12.56933938	5.458396369	13.3718272	10.67692049	10.60127753	3.754412506	8.208270298	10.55219365	13.24104892	15.62027231	14.39754581	17.76147252	9.396419566
[truncated: 115 more rows]
[truncated: 3 more columns]
