# Supplementary material for: Growth zone segmentation in the milkweed bug Oncopeltus fasciatus sheds light on the evolution of insect segmentation
Source: BMC Evol Biol. 2018 Nov 28;18:178. doi: 10.1186/s12862-018-1293-z (PMC6262967; doi:10.1186/s12862-018-1293-z)
Supplement: Supplementary file 5 — Raw measurement data for eve. CSV file including the raw measurement data for eve expression. Each column is a single embryo, with each cell representing a summation of pixel intensity across the embryo at a single position along the A-P axis. (CSV 530 kb) [file 12862_2018_1293_MOESM5_ESM.csv]

0.39876242	0.364661074	0.571082828	0.456265655	0.439538425	0.392669513	0.382624125	0.453308733	0.392738643	0.461636673	0.354042501	0.393526105	0.388651758	0.401146058	0.503184017	0.481904608	0.295631323	0.405977865	0.472384084	0.375580927	0.31535173	0.383332626	0.374030532	0.386420124	0.306096886	0.341133187	0.428188771	0.319519466	0.240294046	0.419555319	0.393441546	0.485800728	0.420327783	0.45221333	0.239614484	0.381434595	0.361676971	0.343993296	0.436134179	0.457838588	0.466099247	0.370856599	0.422496688	0.511535352	0.348357056	0.4375	0.341185232	0.356645316	0.389095352	0.30687395
0.403301679	0.362941365	0.566447425	0.455154742	0.445600037	0.389053953	0.379137046	0.451787201	0.397333196	0.459205081	0.352216873	0.40730591	0.390083314	0.398551696	0.500119214	0.477642112	0.293162402	0.410846662	0.473706138	0.37995566	0.315210854	0.381423784	0.373626952	0.386234016	0.305193723	0.338674974	0.426684349	0.321940108	0.239593109	0.419608539	0.396178797	0.483480389	0.419063852	0.450896281	0.243396732	0.381117977	0.360740088	0.344071248	0.434514451	0.454717846	0.458819427	0.372336643	0.413359745	0.516633501	0.336336201	0.435605542	0.339634838	0.356700249	0.394158427	0.306572028
0.402526818	0.361822451	0.559653768	0.451187943	0.450058956	0.389049034	0.382786968	0.450008087	0.399788103	0.464427549	0.349368895	0.412327664	0.39466219	0.397107519	0.497898847	0.475880511	0.291791387	0.410731013	0.477405665	0.381176791	0.316890534	0.368920868	0.376551442	0.378885754	0.303484165	0.337722348	0.424115825	0.322695898	0.240265082	0.414795104	0.396572961	0.480943082	0.419892487	0.453181282	0.245145451	0.379128563	0.362152927	0.345727732	0.434208444	0.446793548	0.467488734	0.371740781	0.420260006	0.521341691	0.334517589	0.434755318	0.337887716	0.353623969	0.396738266	0.307949892
0.402873033	0.360372824	0.552563993	0.450480522	0.451724612	0.388611231	0.393922038	0.447845594	0.406103675	0.464600776	0.358463327	0.426446491	0.401072615	0.393656967	0.494724764	0.474159341	0.292304835	0.412916768	0.478383318	0.3889126	0.318505193	0.358035165	0.379978944	0.377444918	0.298715681	0.337705923	0.424765819	0.318446561	0.238619907	0.409632783	0.390611228	0.481473446	0.420233381	0.454741641	0.243738501	0.380389756	0.361717051	0.346346478	0.431723454	0.430003077	0.474201862	0.37237028	0.438481418	0.518514483	0.33289041	0.435919383	0.335334951	0.354717147	0.406824639	0.307153915
0.408005803	0.355384565	0.547450243	0.451439471	0.44060307	0.388916217	0.391063868	0.442442358	0.407462918	0.467783017	0.369029497	0.436285173	0.403288369	0.392367523	0.490303897	0.473391168	0.296232166	0.416790989	0.480283075	0.391206668	0.317811648	0.357250419	0.382458911	0.379978387	0.293113922	0.338450505	0.422637613	0.31130091	0.23995806	0.409514517	0.389987135	0.481606036	0.419341812	0.45508545	0.243140405	0.381835644	0.361050712	0.347793466	0.432040013	0.43363871	0.473150212	0.373672526	0.438396148	0.528068495	0.334100941	0.434806674	0.333615933	0.35547523	0.409404478	0.306154826
0.407934362	0.340910344	0.54345833	0.451271786	0.440105091	0.389137578	0.388273082	0.441088554	0.401271384	0.453385943	0.370855124	0.427350548	0.411961916	0.392914247	0.486871517	0.471698876	0.300164959	0.42186217	0.485232443	0.387507706	0.314945356	0.365166812	0.384623033	0.380026415	0.292667717	0.334344358	0.41757395	0.302448125	0.244476498	0.411590089	0.383308242	0.483052482	0.418214239	0.449076743	0.244399255	0.382991298	0.361206024	0.345596188	0.431216959	0.43863692	0.478027038	0.370880626	0.420935602	0.531492112	0.334877933	0.4297681	0.330927333	0.35547523	0.412842368	0.307878528
0.407263915	0.333116532	0.540554084	0.450946896	0.450373771	0.386963323	0.39440495	0.445982616	0.39061967	0.440336188	0.362114582	0.429264606	0.40219365	0.391929112	0.485296893	0.470601486	0.301792698	0.42458569	0.492481516	0.389671362	0.31409468	0.366497699	0.38458209	0.378903764	0.292866628	0.334891844	0.415309455	0.298907011	0.250147718	0.412512566	0.379005283	0.482160507	0.415812246	0.440825351	0.250568192	0.380964945	0.361356326	0.346380582	0.428721417	0.430718901	0.477732794	0.37293731	0.414409214	0.53229497	0.334016486	0.429100475	0.330599455	0.354046957	0.416115468	0.30895996
0.404230414	0.337156747	0.533162495	0.450370479	0.448507779	0.388138995	0.394062419	0.442598106	0.38228849	0.448150643	0.350363159	0.431277545	0.400167366	0.392774987	0.484149455	0.47173353	0.297095195	0.433224624	0.498047472	0.396025988	0.310047194	0.378247683	0.387103001	0.376874587	0.295861042	0.33344648	0.415681629	0.302416414	0.253803019	0.414404825	0.380100183	0.481413177	0.413688213	0.439492434	0.253097285	0.375788246	0.36022405	0.347608329	0.428341546	0.436746893	0.475117289	0.374753727	0.421919479	0.533516461	0.334984911	0.426047658	0.329142739	0.355145629	0.419405614	0.311232612
0.398811879	0.342872576	0.527530537	0.452057809	0.447843806	0.386500925	0.382843121	0.437865782	0.374928937	0.44189523	0.355295162	0.437238671	0.404925185	0.39515788	0.484566705	0.471566034	0.294484258	0.442528536	0.49829744	0.400181391	0.308156199	0.376662283	0.387541674	0.373632707	0.300328472	0.330572178	0.416242511	0.300925975	0.255025315	0.420489622	0.378277174	0.479641282	0.411532713	0.444078304	0.250864392	0.366411086	0.36304472	0.347910394	0.424917431	0.436746893	0.479214913	0.373792659	0.424556271	0.536796711	0.333898248	0.425037661	0.325718756	0.362907745	0.422212751	0.312050547
0.397993054	0.347700991	0.521294952	0.451187943	0.441141117	0.386117233	0.378642903	0.441603719	0.366282495	0.440695474	0.359457592	0.431517686	0.406235691	0.396777421	0.484859774	0.472744285	0.292823745	0.450849437	0.488548685	0.39942263	0.305918433	0.372065155	0.391776335	0.372720178	0.304204545	0.333238436	0.410513128	0.297955667	0.253901498	0.42802318	0.37683738	0.479725658	0.409875443	0.437397849	0.25177008	0.358416489	0.364257157	0.349298917	0.426721818	0.44318931	0.4655598	0.37315355	0.42103399	0.532920053	0.337411603	0.423017666	0.324290144	0.361473978	0.424661893	0.311710198
0.397558911	0.349773461	0.517519433	0.450108471	0.440854922	0.387469993	0.379973721	0.441579758	0.365114476	0.429839926	0.359626112	0.426234603	0.417482882	0.397695506	0.485316763	0.472599891	0.294140139	0.458262499	0.474950423	0.395089392	0.307457236	0.372139388	0.395431947	0.370330792	0.308430056	0.34001084	0.402246673	0.302580256	0.251798686	0.424699899	0.379870254	0.479647308	0.408212928	0.42756494	0.260582033	0.351408685	0.364362368	0.346575463	0.428758349	0.446906572	0.446297699	0.372581715	0.413458133	0.533958033	0.341048827	0.420957728	0.322983316	0.357738494	0.418536197	0.311611387
0.402647718	0.349029356	0.513373765	0.452104971	0.433368058	0.387189603	0.391771391	0.43340302	0.364964598	0.429191929	0.36278866	0.428162787	0.428745862	0.399614198	0.486851648	0.47067657	0.294544342	0.466473534	0.464835049	0.392469294	0.314240974	0.367208212	0.399380008	0.364897641	0.309714912	0.34619196	0.395584235	0.301613057	0.24566983	0.425699249	0.37947609	0.47916516	0.404741052	0.425935819	0.261379495	0.348844082	0.368245173	0.34567414	0.428631726	0.44057718	0.457664246	0.374936329	0.414940508	0.538287733	0.346296338	0.420078974	0.323039523	0.357123238	0.422292306	0.31398834
0.405032753	0.347497051	0.508749751	0.45140803	0.428021934	0.386540278	0.3863302	0.429659093	0.370205179	0.417450999	0.365007499	0.420089841	0.418030242	0.401955829	0.487497392	0.469960378	0.295554852	0.46871133	0.466529277	0.395682174	0.318407664	0.358252561	0.403883722	0.369478297	0.310032095	0.347254083	0.388890345	0.303510459	0.241388899	0.421636804	0.383149481	0.479074757	0.401573358	0.426025738	0.263726311	0.35322396	0.366571809	0.342989662	0.428858593	0.418863849	0.446640984	0.374210724	0.413025227	0.538087018	0.352765641	0.420524057	0.322341611	0.360045705	0.430906921	0.314273794
0.41122615	0.346692315	0.502798895	0.45273903	0.428187927	0.386687852	0.383488876	0.432204964	0.371300842	0.407609149	0.359710371	0.410611369	0.417488145	0.403446426	0.487457654	0.471017339	0.296789312	0.465438481	0.468434589	0.40162778	0.318992842	0.358300282	0.405784641	0.379906346	0.309661153	0.35232928	0.379103742	0.304926905	0.237519261	0.413375909	0.386198779	0.479116945	0.401840829	0.433584225	0.266340847	0.358759492	0.370815339	0.340802128	0.427861431	0.419554556	0.45262395	0.374499044	0.409247137	0.531870602	0.359049142	0.41813316	0.321966894	0.364088817	0.432941243	0.31585477
0.413891453	0.341219009	0.496961932	0.45207877	0.424501734	0.384164338	0.384280628	0.428520939	0.365383224	0.399352003	0.362395448	0.399331845	0.411119824	0.40271918	0.491014216	0.467603877	0.298881339	0.465230314	0.464046261	0.39950562	0.318115074	0.353284269	0.408831959	0.375823978	0.312085714	0.358176433	0.372383643	0.302590827	0.233307845	0.414357519	0.388919607	0.478815602	0.400561164	0.433277442	0.265235792	0.359915146	0.370795299	0.340124918	0.42785088	0.422524599	0.46867116	0.373734995	0.409968647	0.52414596	0.359567137	0.416849265	0.323278406	0.364995221	0.423337879	0.314839213
0.412737404	0.33599925	0.493915321	0.451947766	0.428897691	0.384749715	0.382444437	0.43191144	0.358504315	0.404741283	0.374422119	0.393879252	0.414151356	0.4009088	0.493080599	0.463283623	0.2970078	0.467121165	0.466129328	0.396269028	0.318906149	0.354297016	0.40853951	0.374040944	0.313187788	0.356128834	0.373678389	0.303616164	0.233446874	0.418366744	0.390507213	0.477598177	0.39933919	0.427115345	0.26325353	0.363751497	0.370945601	0.337396592	0.427370765	0.430561922	0.479460116	0.375282313	0.413431896	0.521657099	0.357906175	0.417254405	0.323423609	0.3678243	0.418905557	0.315712043
0.408384991	0.329181044	0.489017966	0.453546014	0.43919499	0.385192436	0.379148277	0.438542684	0.35444209	0.411843583	0.384185012	0.389959317	0.405230444	0.402677917	0.493885296	0.461585556	0.29397081	0.461437047	0.466551496	0.397673922	0.322428058	0.36770133	0.405989355	0.372978327	0.315601598	0.350128386	0.376194495	0.29682991	0.233643831	0.418609189	0.389472532	0.476965358	0.398767536	0.418488408	0.260872537	0.366769919	0.372037796	0.336339365	0.427576528	0.443515827	0.477253284	0.373590835	0.427291451	0.52702478	0.358778884	0.417494066	0.321297086	0.362067261	0.419752245	0.314592185
0.410973358	0.329269234	0.487867658	0.454332037	0.439641455	0.386240211	0.373095022	0.439573013	0.356499044	0.422827447	0.386325209	0.39221946	0.399520008	0.40188362	0.493785951	0.459090437	0.294385938	0.453359007	0.460791121	0.395907431	0.326464708	0.383724999	0.398701527	0.378567569	0.314123206	0.346810619	0.379659382	0.290392482	0.23386396	0.417799066	0.380921359	0.476284323	0.398028058	0.412204656	0.265292754	0.362769983	0.372248219	0.334088495	0.426764026	0.43617549	0.472136704	0.374210724	0.436225059	0.523887898	0.355569569	0.418287227	0.319868474	0.357672574	0.443351517	0.315278372
0.408637782	0.339604026	0.485515788	0.456815871	0.434638765	0.384813663	0.368119897	0.438165296	0.352188744	0.422711962	0.375871386	0.412447734	0.388851755	0.401955829	0.492395116	0.457213321	0.293905263	0.456417907	0.469856629	0.395699957	0.324129411	0.382913742	0.402433175	0.383148226	0.315413439	0.346131736	0.38318193	0.288024693	0.235219492	0.421784637	0.381742534	0.47439189	0.399486036	0.411776218	0.267297801	0.360284534	0.37088047	0.329625732	0.428040815	0.442253716	0.473117518	0.373191992	0.438770022	0.514391233	0.355563939	0.419337168	0.316500698	0.356656303	0.451324014	0.315657148
0.409440121	0.351101827	0.486592067	0.456821112	0.430660653	0.38477431	0.361100816	0.442939552	0.349465089	0.431982806	0.36437836	0.426736072	0.387788614	0.402265295	0.490373439	0.453667017	0.294407787	0.462333322	0.476389128	0.395871864	0.317394438	0.381614668	0.402298649	0.382745993	0.317569202	0.340941567	0.385131912	0.294081583	0.238672042	0.420714328	0.384884899	0.474729394	0.398814737	0.416325063	0.265452246	0.359445497	0.372799327	0.329810868	0.428784729	0.441745104	0.460993565	0.374869055	0.441662622	0.50272685	0.353424395	0.417893499	0.316378915	0.363533987	0.446658711	0.316996586
0.412110921	0.358592484	0.48762279	0.458524162	0.429876478	0.385089135	0.362791011	0.449540845	0.346483022	0.431354056	0.358744193	0.435882586	0.394346405	0.403389691	0.492668316	0.451241206	0.299826302	0.462882652	0.48206618	0.390364917	0.313108545	0.380103502	0.399380008	0.383262292	0.318074543	0.340169611	0.378768261	0.308140334	0.242223072	0.418727456	0.38052172	0.475579181	0.399910843	0.416298616	0.263202265	0.356785908	0.37163198	0.327910784	0.430029862	0.441908362	0.446624637	0.374518265	0.440547561	0.490099038	0.347056439	0.420170273	0.314931567	0.369126226	0.43272531	0.316656237
0.413649653	0.367813875	0.486250392	0.458335517	0.437735395	0.384508677	0.372488573	0.449133505	0.342565507	0.438918295	0.357452211	0.446208611	0.398351605	0.402466449	0.494789338	0.445979508	0.301404881	0.463877228	0.488515356	0.388432447	0.313081454	0.385893656	0.402468269	0.383928679	0.315434943	0.340700673	0.371094139	0.315233132	0.244163683	0.411122938	0.379924999	0.476031195	0.400797168	0.415986544	0.268100959	0.361867622	0.371466648	0.326663549	0.4326362	0.429664002	0.440243896	0.374744116	0.4201485	0.487615913	0.339207693	0.419913494	0.313348384	0.371142289	0.420076145	0.315591274
0.424492218	0.370332808	0.484388258	0.460745989	0.44542832	0.382673842	0.378822591	0.449480942	0.344710321	0.434876335	0.352548295	0.448857216	0.394962185	0.403761051	0.493785951	0.441162541	0.297231751	0.463287421	0.487421052	0.385545597	0.314089261	0.381254109	0.408358191	0.380734826	0.313445834	0.344713747	0.364017592	0.311528176	0.246312838	0.416971202	0.3878904	0.481358935	0.401673004	0.422587658	0.275767984	0.366078637	0.372984699	0.325382209	0.430879296	0.425588828	0.434854867	0.373331347	0.404747537	0.48814924	0.332749651	0.420769424	0.31339054	0.375597403	0.423559495	0.315766938
0.432405698	0.368739872	0.483830187	0.459483111	0.450047508	0.383426469	0.380203946	0.45619605	0.348245387	0.414660123	0.349149819	0.428685445	0.394493771	0.404194304	0.494396924	0.437939678	0.29540191	0.464391863	0.467068097	0.388734765	0.309673329	0.376031305	0.416459028	0.381143063	0.315730621	0.344960116	0.368583275	0.29649694	0.250460533	0.418863462	0.406591301	0.480925002	0.402716664	0.431235752	0.282295779	0.36767228	0.378320424	0.327964376	0.431881733	0.424841608	0.434664153	0.374407742	0.40689239	0.491326264	0.329636052	0.420193098	0.312392854	0.377668399	0.434969883	0.315448547
0.434120285	0.36686583	0.483613792	0.459032458	0.426905773	0.384582464	0.366401626	0.463480235	0.350400537	0.407326853	0.34360553	0.416205221	0.394904291	0.40341548	0.494580713	0.435484989	0.29999563	0.45926864	0.454647462	0.381105658	0.307332615	0.378565823	0.417073171	0.371903704	0.322810771	0.337475979	0.375560227	0.293494921	0.250188268	0.420649282	0.404177045	0.482124346	0.402265635	0.431505509	0.279658459	0.369091782	0.379783365	0.327886424	0.434050164	0.435403153	0.438265921	0.374917108	0.409903055	0.497462395	0.331291383	0.420261572	0.31282378	0.378948351	0.438600977	0.313637012
0.432213356	0.367350876	0.483949774	0.456412379	0.414404771	0.38686986	0.371343059	0.465966203	0.355005427	0.41138806	0.338757787	0.414058086	0.397046362	0.406020157	0.494491302	0.429732352	0.294041819	0.452404908	0.44625409	0.375373453	0.305414529	0.383629557	0.417710709	0.357567389	0.326530941	0.332767598	0.379717043	0.295392324	0.251103542	0.415392348	0.395899598	0.480412719	0.404662384	0.420757541	0.276195196	0.366590503	0.382443712	0.327443071	0.433206006	0.443277219	0.449992099	0.375109321	0.405252594	0.499618642	0.338633395	0.418355702	0.310828407	0.381321482	0.450630753	0.312292085
0.434845687	0.364490205	0.48684263	0.454887494	0.42173709	0.387081382	0.378182451	0.461701121	0.356230296	0.411234081	0.333219115	0.416332354	0.403525207	0.406020157	0.495246327	0.425718213	0.29021827	0.437312794	0.445015359	0.368793569	0.307971976	0.37694861	0.425144762	0.348159933	0.327047034	0.32551888	0.386023033	0.299414395	0.246741511	0.410910059	0.405846769	0.481756708	0.403886194	0.420598861	0.269616136	0.36362485	0.383074981	0.326074035	0.434192616	0.443616293	0.44792694	0.374446185	0.414173084	0.499928316	0.342833656	0.417482653	0.308617572	0.383546293	0.457915672	0.309991985
0.441275389	0.360229515	0.490464395	0.455652557	0.423328334	0.388163591	0.377879227	0.459322978	0.354338726	0.416430886	0.332449542	0.416756131	0.406604106	0.409279871	0.492638512	0.41753399	0.291185082	0.432790942	0.453147653	0.366760326	0.307690224	0.371996225	0.424945897	0.354925857	0.329374829	0.316430609	0.387228667	0.302606683	0.244256369	0.4175034	0.406312101	0.476664015	0.401940475	0.416748211	0.264449723	0.359872931	0.384247337	0.327350502	0.43258344	0.432571253	0.444205295	0.377324581	0.405180443	0.500020071	0.350592316	0.421516936	0.306706512	0.378811017	0.457813388	0.306023078
0.447128066	0.356734977	0.494165884	0.458366958	0.419573455	0.38777006	0.373409476	0.4509246	0.354002791	0.409533892	0.337617472	0.420209911	0.40761988	0.410167009	0.491774208	0.414322679	0.292900216	0.431588199	0.464485094	0.36380827	0.308708868	0.370866826	0.419558987	0.365095756	0.331358561	0.320613404	0.387784307	0.308002917	0.242779187	0.418751109	0.407894233	0.475289892	0.400949259	0.40905749	0.268704751	0.359777945	0.38731851	0.328188488	0.433506737	0.449650565	0.435072825	0.376171301	0.398804917	0.503948342	0.355321832	0.424044782	0.30491255	0.37202672	0.443556086	0.302976406
0.45678361	0.357947593	0.501335383	0.4571198	0.422858975	0.387396206	0.366137709	0.444005823	0.348958603	0.408687005	0.349391364	0.429730761	0.399914738	0.410868466	0.490105207	0.413623815	0.293266185	0.42492107	0.473656144	0.369006971	0.308725123	0.381148063	0.423869685	0.372798223	0.332724057	0.332915419	0.384628691	0.316602011	0.240884919	0.416586837	0.409147894	0.474024252	0.402464927	0.404355254	0.275135711	0.359361066	0.386271406	0.32821772	0.43258344	0.4549125	0.428643044	0.375272703	0.39926406	0.505215711	0.357658439	0.422857893	0.30361509	0.369236094	0.445459711	0.302021233
0.458690539	0.358366497	0.504752143	0.457250804	0.416196353	0.385585967	0.37168559	0.447833614	0.342767068	0.400455522	0.355272693	0.439527065	0.406672526	0.412843895	0.490790689	0.411792905	0.288634228	0.415848454	0.47399499	0.376790202	0.308064088	0.384944538	0.42842604	0.368889956	0.332455259	0.341943467	0.372750575	0.316744712	0.238585149	0.41409142	0.402655134	0.471071093	0.40237577	0.401107591	0.287251434	0.360390073	0.388430746	0.329352899	0.431902837	0.453185731	0.426458008	0.3771612	0.393885529	0.50542216	0.355851088	0.423668173	0.303896128	0.371433437	0.447590635	0.300357915
0.462394487	0.360846847	0.50982603	0.457166962	0.410730026	0.384867774	0.374251766	0.455375381	0.338689338	0.386802682	0.350346307	0.447472878	0.416288164	0.414205548	0.487780526	0.406889302	0.286411108	0.408805468	0.463929609	0.377323707	0.309667911	0.378846847	0.429040182	0.36770727	0.327240569	0.346153636	0.360935362	0.310148727	0.238370813	0.423653243	0.400082118	0.469287144	0.402192212	0.391972876	0.292560251	0.362173686	0.38874137	0.329284691	0.430415009	0.448652179	0.429934449	0.376968986	0.396909313	0.512796986	0.349972974	0.42382224	0.304519097	0.375267801	0.440277304	0.298782429
0.465543392	0.363503577	0.514005865	0.457869143	0.409917232	0.38709122	0.378474445	0.461647208	0.33498372	0.384942097	0.35398071	0.45539044	0.414130303	0.413890923	0.486841713	0.40289249	0.285537154	0.405324452	0.453842009	0.369593826	0.309597473	0.378708986	0.423226297	0.368061476	0.326788988	0.343569501	0.362324462	0.307474393	0.241504756	0.431222281	0.405534722	0.466526844	0.401893274	0.386027642	0.297681095	0.357614391	0.389938777	0.332159178	0.429549747	0.446523544	0.424272971	0.374912303	0.391504546	0.511208474	0.346527183	0.42622455	0.303090485	0.375553456	0.445329015	0.299710154
0.469274818	0.366590235	0.51677344	0.459755599	0.411502753	0.388773563	0.379928798	0.463348449	0.334141299	0.375408206	0.355233371	0.454945474	0.405756751	0.41424681	0.483737172	0.402574825	0.285903122	0.387607119	0.449703649	0.366463935	0.310074285	0.381020806	0.421652922	0.368493726	0.324923527	0.343536651	0.370339307	0.302886801	0.246370767	0.427899001	0.415640654	0.467057207	0.399533237	0.38727593	0.296558952	0.365730358	0.388566018	0.330098317	0.428995769	0.443729318	0.423450177	0.373855129	0.376182293	0.50877696	0.349719607	0.424946362	0.303254424	0.372383788	0.448988521	0.298848303
0.461526202	0.36715796	0.519552405	0.455280506	0.409064371	0.390942899	0.380726166	0.460263453	0.334689131	0.368934655	0.350548531	0.446703017	0.406051483	0.412776844	0.482266861	0.398612667	0.287388844	0.370514288	0.447992756	0.367074501	0.311569742	0.381132156	0.41759373	0.374004923	0.33224022	0.348294307	0.369154641	0.297025464	0.246787854	0.414682751	0.42288342	0.463814759	0.397477383	0.391660804	0.291010897	0.374157665	0.387749376	0.33206661	0.427740084	0.443622572	0.420829224	0.374739311	0.391852182	0.505926814	0.351937976	0.424575459	0.304017912	0.371526824	0.442078645	0.301005676
0.458097028	0.364661074	0.523259588	0.456339017	0.397221618	0.391916886	0.38156284	0.460694753	0.330637242	0.366297758	0.343004477	0.439781331	0.404467298	0.414809008	0.480304791	0.397919579	0.288339269	0.375296349	0.453997545	0.369985062	0.311970698	0.382362298	0.40618822	0.36889596	0.340051502	0.35771107	0.365726447	0.287596588	0.24716439	0.408899533	0.423748392	0.462042863	0.39667497	0.39930921	0.294331755	0.375661599	0.390785479	0.330629367	0.426669058	0.447697746	0.422899832	0.373831102	0.395945113	0.506333978	0.353137246	0.426857938	0.3039336	0.376707061	0.440578475	0.301862038
0.457558472	0.362153164	0.527052191	0.457062159	0.379328701	0.392261225	0.378620442	0.459760269	0.316636519	0.370500112	0.337168087	0.436723076	0.395488492	0.414592381	0.482222156	0.39554575	0.289644738	0.37364836	0.4595635	0.379167259	0.31180273	0.377892426	0.406422179	0.367251006	0.345137168	0.363114759	0.361092619	0.292337452	0.246144845	0.404594643	0.430027646	0.458679878	0.395925003	0.395194093	0.303981043	0.370110236	0.391657231	0.331925322	0.423767266	0.445707253	0.420235286	0.375291924	0.389950019	0.510290921	0.354775686	0.428815165	0.304097539	0.379151606	0.442374133	0.301011166
0.457877209	0.364457134	0.533646536	0.458602765	0.376237794	0.389108063	0.375722965	0.44795342	0.308987545	0.372848298	0.339746434	0.443743643	0.392514855	0.41243643	0.484000437	0.395742125	0.290431296	0.382460766	0.456958278	0.380512875	0.313818345	0.376863772	0.414329999	0.36231014	0.340685866	0.362841015	0.357800714	0.297522277	0.244812485	0.408308202	0.418569512	0.456251055	0.3928622	0.381536981	0.307136713	0.365545664	0.390299502	0.334064135	0.421709631	0.446165632	0.426011192	0.375796484	0.387523121	0.51176474	0.358975947	0.430019173	0.305113961	0.384496644	0.457182634	0.301966338
0.462097731	0.36596188	0.541134934	0.460583544	0.380187286	0.389147416	0.372308884	0.441130486	0.309271797	0.36453341	0.344835722	0.45611086	0.39308853	0.413622719	0.484129586	0.395869191	0.293533833	0.386872752	0.459702371	0.378378859	0.31460942	0.385835331	0.415113763	0.356552801	0.338207545	0.362375652	0.354744694	0.303166919	0.243526468	0.416232038	0.428401719	0.459083677	0.392148945	0.370667358	0.300762715	0.353160636	0.389172236	0.334302864	0.418934462	0.448576829	0.423684483	0.376550922	0.393190256	0.507607081	0.364814648	0.432022049	0.304317686	0.390742592	0.44771565	0.301274662
0.461795481	0.365184703	0.549198485	0.463685716	0.384835094	0.389801661	0.370349157	0.441585748	0.310842938	0.368633112	0.338836429	0.471154933	0.39450956	0.41065184	0.482703981	0.396550728	0.298783019	0.387485689	0.45685829	0.374507991	0.315037468	0.387813103	0.422097444	0.353088791	0.337460285	0.362205931	0.354073732	0.297120599	0.242842909	0.423653243	0.434861632	0.459348859	0.390911236	0.363754172	0.298165268	0.342495897	0.387523923	0.335121362	0.416707995	0.447251926	0.424665297	0.377338997	0.402366553	0.508484491	0.369859466	0.428917876	0.305488679	0.389660401	0.437811115	0.300939802
0.460965664	0.366887877	0.554540019	0.462925894	0.388893341	0.388011098	0.365329111	0.44607247	0.304088067	0.37091714	0.341465333	0.475124308	0.39086225	0.408212212	0.484854807	0.398855248	0.29658721	0.377707618	0.447437272	0.37159743	0.315389659	0.389568177	0.421588583	0.353515039	0.33937413	0.367297553	0.359236991	0.289002463	0.243265788	0.430075099	0.438535023	0.460451773	0.391634981	0.363944589	0.294633652	0.336960365	0.390735378	0.336295517	0.41480864	0.453480852	0.429585715	0.376459621	0.3963649	0.506632182	0.371357146	0.430561262	0.30400386	0.389781254	0.429753381	0.301252704
0.455711993	0.369120192	0.560963526	0.460981796	0.390312868	0.386707528	0.363773682	0.454141383	0.296035971	0.380521605	0.34617826	0.465963668	0.386220218	0.407438545	0.483627892	0.402597928	0.294058205	0.366350947	0.438016253	0.366653625	0.311163368	0.385989098	0.41478622	0.361991955	0.338589238	0.372066158	0.360542221	0.289383001	0.240902297	0.429607947	0.433597022	0.457287674	0.391000393	0.356285604	0.286379922	0.329688712	0.389507911	0.33698247	0.414223005	0.460814909	0.426163763	0.378381755	0.397958782	0.499463805	0.372770371	0.431160413	0.303764977	0.38296949	0.440572792	0.301746758
0.449798866	0.369175311	0.569078329	0.459996646	0.394273809	0.385359687	0.359096167	0.458041057	0.289095044	0.374240529	0.355592879	0.454507571	0.377499303	0.406556565	0.482763588	0.406981714	0.296095611	0.35306873	0.438366209	0.364667805	0.309797951	0.382415322	0.415037726	0.37631026	0.34145463	0.378055657	0.361066409	0.304403666	0.238092755	0.426686772	0.440089782	0.458432776	0.389663039	0.348584304	0.282973621	0.328596381	0.389793485	0.338624339	0.413199464	0.461832133	0.417647027	0.380164535	0.396345223	0.494193615	0.371295212	0.429808043	0.304303634	0.38144783	0.442243437	0.302471372
0.447705091	0.365768964	0.574653341	0.457994907	0.393289297	0.387214199	0.356019002	0.453614238	0.281528761	0.356609887	0.355514237	0.445622387	0.377657195	0.40584995	0.482549996	0.40968476	0.29397081	0.340983474	0.430700522	0.36370157	0.310545679	0.383035695	0.412534363	0.38572372	0.342379296	0.375427724	0.365642577	0.318679112	0.236239037	0.420743895	0.441797827	0.45854126	0.387093221	0.350763518	0.282404006	0.339123919	0.387669215	0.340417239	0.414312697	0.456023911	0.414475728	0.380433634	0.385988272	0.490815876	0.364488086	0.429642564	0.304444153	0.381184148	0.436793954	0.303036791
0.440269718	0.363332709	0.582978845	0.456988797	0.392625325	0.387322419	0.355564166	0.441370098	0.277647424	0.363481218	0.348621792	0.441299864	0.371120456	0.407232234	0.483091427	0.410591551	0.2946372	0.337068776	0.432283653	0.35926163	0.30789612	0.386227704	0.402953735	0.389505913	0.343389978	0.368003811	0.369752216	0.324387176	0.235358521	0.421619065	0.435863466	0.460729008	0.386269831	0.358057538	0.285274868	0.346854667	0.385990842	0.33998363	0.413642647	0.4549125	0.408558149	0.379669585	0.372161513	0.483418111	0.359156119	0.428546973	0.306406737	0.376113778	0.420633026	0.302081618
0.434197221	0.366413855	0.590136955	0.456532903	0.395784919	0.385827004	0.360937974	0.43339703	0.279104863	0.36219164	0.346981536	0.43241468	0.367983663	0.405684901	0.484422655	0.412601509	0.296658218	0.337641236	0.436710865	0.359362403	0.303713176	0.38198053	0.393139147	0.393984511	0.34268035	0.36204716	0.369705039	0.32543894	0.236922596	0.422713027	0.438496702	0.461633037	0.385325816	0.356349076	0.293813405	0.346881052	0.384537921	0.344499985	0.410888582	0.46260447	0.400989533	0.379655169	0.372279579	0.475859775	0.355462592	0.428158952	0.305198273	0.366983817	0.410938743	0.30315207
0.427668601	0.369269013	0.594493323	0.456202773	0.386958662	0.386432057	0.365239266	0.432354721	0.287244819	0.358156097	0.342661821	0.427230478	0.36458898	0.408604203	0.486916222	0.416586769	0.298854028	0.328690051	0.440377063	0.359599516	0.305170704	0.378279497	0.386371878	0.386942427	0.344131862	0.35612336	0.373678389	0.319498325	0.240734304	0.419241914	0.445679249	0.461096647	0.38334863	0.35394242	0.300967777	0.338411529	0.380725258	0.344266129	0.410223807	0.456425777	0.405087156	0.378477862	0.376431542	0.473623242	0.360496149	0.426817995	0.307095281	0.360996056	0.415513126	0.304837346
0.424371318	0.372096612	0.598525099	0.455374828	0.377147894	0.384479163	0.362920162	0.427143174	0.294511344	0.351464408	0.35004859	0.417518929	0.360804829	0.408140003	0.488525616	0.422287424	0.299509493	0.321282772	0.44121029	0.358983023	0.312702171	0.374604976	0.393443294	0.385783755	0.343965207	0.360169283	0.380581954	0.306671036	0.240687961	0.416722843	0.448991323	0.459770738	0.383374852	0.358845651	0.2998969	0.327113555	0.378871532	0.34458281	0.408725427	0.454435284	0.40580642	0.38038558	0.389333456	0.470790299	0.362432999	0.425488451	0.308266274	0.352107802	0.410984203	0.304716577
0.422722677	0.37707936	0.604043165	0.45575736	0.375155976	0.386210696	0.361656728	0.420044688	0.299178252	0.352317711	0.349543031	0.401111708	0.356262796	0.407711907	0.489052146	0.425903037	0.297745199	0.318998716	0.436383129	0.359795134	0.317930851	0.366031093	0.397923612	0.373590683	0.337304382	0.366952637	0.384183131	0.301026395	0.239164436	0.416776063	0.448208469	0.461349775	0.381943097	0.361389831	0.294610867	0.32350939	0.377258289	0.345732604	0.409231922	0.449487307	0.404623994	0.380270252	0.394980913	0.464069229	0.367849421	0.424992011	0.307877505	0.348262451	0.405222184	0.305907798
0.420112327	0.381306979	0.606702543	0.454531163	0.368378877	0.384646413	0.360988511	0.417804321	0.298656261	0.34751227	0.350761989	0.398272404	0.355668068	0.410435213	0.490045599	0.430188636	0.294041819	0.320878003	0.434572249	0.362077346	0.322834432	0.356306602	0.397455694	0.365359909	0.333439061	0.369022135	0.381787588	0.298928152	0.238417156	0.402992135	0.444797854	0.463001133	0.379672217	0.360829159	0.303092443	0.323240265	0.37735348	0.349108909	0.407955133	0.447861005	0.402896671	0.381308205	0.397152003	0.46194739	0.368361786	0.42118027	0.308566049	0.350245553	0.418598704	0.306308532
0.422046733	0.383721187	0.613137439	0.455987927	0.362174167	0.385418716	0.355805622	0.416809934	0.301881234	0.33318577	0.35352009	0.400108769	0.351278664	0.411286246	0.491664928	0.436287817	0.2905897	0.317842232	0.430306128	0.357228387	0.325142637	0.358326794	0.403082412	0.36394909	0.330681189	0.369367051	0.381378721	0.301750473	0.236667709	0.393495358	0.442547833	0.464893566	0.380091779	0.354471356	0.305490524	0.328052854	0.376987745	0.35206622	0.404895061	0.438888087	0.40437879	0.383840617	0.39315746	0.46454521	0.365265078	0.422013375	0.309329536	0.349405069	0.412677577	0.306978251
0.431004352	0.376908492	0.618422027	0.458581804	0.362551944	0.384892369	0.355058792	0.410819651	0.312812032	0.322426459	0.367518439	0.389705051	0.349468166	0.410620893	0.492703087	0.437881921	0.291955254	0.318241219	0.431744833	0.357157253	0.322471405	0.349074212	0.408048196	0.370144684	0.330052201	0.362961462	0.382023473	0.300027483	0.236986317	0.384607652	0.430602469	0.465098479	0.381628425	0.342459232	0.298734884	0.327271864	0.37516408	0.356431543	0.399714042	0.439315069	0.406291378	0.383470606	0.399637933	0.472189566	0.357866763	0.422041906	0.308837719	0.349663257	0.405341516	0.308004787
0.440747824	0.371104472	0.621218075	0.45846128	0.356518952	0.380789815	0.354665723	0.405428395	0.31849708	0.318384499	0.375871386	0.378722172	0.348362921	0.410925202	0.494446597	0.442583373	0.290491381	0.315407834	0.44047705	0.351543605	0.324882558	0.334529895	0.406831608	0.373062376	0.331229538	0.363218781	0.38234847	0.299821359	0.236621366	0.388356691	0.415821312	0.467105422	0.381350465	0.335858118	0.298182357	0.326617521	0.373966673	0.360460697	0.39807321	0.439390419	0.396663052	0.38360035	0.405777329	0.47308418	0.352185712	0.421151739	0.308828351	0.355299443	0.404693715	0.30764248
0.455920821	0.368954836	0.621337661	0.458162592	0.352586631	0.379009091	0.351661557	0.398060346	0.319535893	0.317223238	0.370270923	0.378192451	0.35217865	0.412977997	0.49300609	0.448821172	0.282866132	0.305774324	0.448703777	0.347939489	0.325776581	0.335012407	0.408054045	0.369730444	0.333530452	0.366574871	0.377740852	0.301639483	0.236395444	0.395961209	0.405222675	0.46716569	0.380317294	0.334017423	0.302596877	0.329102969	0.374051844	0.358282908	0.395287489	0.436118978	0.399011557	0.383148648	0.403068386	0.469884216	0.353756588	0.420284397	0.309919717	0.362166141	0.413387885	0.307236257
0.471692825	0.374968307	0.619464138	0.458938135	0.356593363	0.379737122	0.3503532	0.387229913	0.315256602	0.324107401	0.372332478	0.391273025	0.354399667	0.415159736	0.496080827	0.450628978	0.278381656	0.29226081	0.449053732	0.351887419	0.319989814	0.332621052	0.402152424	0.365978267	0.332326235	0.372449399	0.373746534	0.291338541	0.24078644	0.387936846	0.400361317	0.466834213	0.379006162	0.331790605	0.300346896	0.329514572	0.370594896	0.358672669	0.391683989	0.4349071	0.381264269	0.382451875	0.400490627	0.462257064	0.35184789	0.420575413	0.308931399	0.367835287	0.397744062	0.30665437
0.478106041	0.378297488	0.618074656	0.459855162	0.361304134	0.37776947	0.351375178	0.382323871	0.312698331	0.324646329	0.37186624	0.405102271	0.354278617	0.415396994	0.494953258	0.454943456	0.28157705	0.285414426	0.448837093	0.358040499	0.31625659	0.331475747	0.402567702	0.366584619	0.332342363	0.375701467	0.365301854	0.28331554	0.242900838	0.386133286	0.394733529	0.466086883	0.377375115	0.328056321	0.293961505	0.335445877	0.369157006	0.353727577	0.391858097	0.434260346	0.368045074	0.380914167	0.405082055	0.453792645	0.351757804	0.419725189	0.309320168	0.368467023	0.395931356	0.305830945
0.487151587	0.379019545	0.619811509	0.459818481	0.372694699	0.376264216	0.348971845	0.390368822	0.303318001	0.321855452	0.358176844	0.411600181	0.358646969	0.414974056	0.495251294	0.46177038	0.283985886	0.272242075	0.448092744	0.352083037	0.308958111	0.326221129	0.398104931	0.372750195	0.335621704	0.377727166	0.361145038	0.289388286	0.243109381	0.387079416	0.39141598	0.466406307	0.378738691	0.327934666	0.297550083	0.329540957	0.369587872	0.35589075	0.391509882	0.433839643	0.360007847	0.38060182	0.406957982	0.456889383	0.355744111	0.416478362	0.30703439	0.359100847	0.402432095	0.304963605
0.496928031	0.379598294	0.618120213	0.459823721	0.382837453	0.375349258	0.340122188	0.409298118	0.300392785	0.312308729	0.353716696	0.404353599	0.35021026	0.414231337	0.495142014	0.465940464	0.287170355	0.261400039	0.444037706	0.352094893	0.304753493	0.324800102	0.392273498	0.381695383	0.3356002	0.371266828	0.357082575	0.292654567	0.239645245	0.380273195	0.387310103	0.466291796	0.380149469	0.331991601	0.306567098	0.32672306	0.366020702	0.3517739	0.390401925	0.435101754	0.361364639	0.379943489	0.40882079	0.45925208	0.356132607	0.41401899	0.307296692	0.353948077	0.39167519	0.305902309
0.50413809	0.383677091	0.6188719	0.459173942	0.375505134	0.372648656	0.335927586	0.418888563	0.301555636	0.304507106	0.350868718	0.387946378	0.33968411	0.414824481	0.494526073	0.471369659	0.285340514	0.250951208	0.44352666	0.343938208	0.304981063	0.318967528	0.388144119	0.387134538	0.333799251	0.376999009	0.35695677	0.291248692	0.238874793	0.37892496	0.384184162	0.467720161	0.379530615	0.332599876	0.315179685	0.322047672	0.368004689	0.353907841	0.389357279	0.43169845	0.366617444	0.380616236	0.412736623	0.459842754	0.356920859	0.412050352	0.307432527	0.352838418	0.383384476	0.305902309
0.508089334	0.392655959	0.617584921	0.460284855	0.364589653	0.371148322	0.339240592	0.419978794	0.300129206	0.297347063	0.359081232	0.384379591	0.340157787	0.415489834	0.4933687	0.474078481	0.28081234	0.252061432	0.445498631	0.344702898	0.306953332	0.321252837	0.381897409	0.39865522	0.333568084	0.37578359	0.352810438	0.302083443	0.240224532	0.380184495	0.382032683	0.468588028	0.379834797	0.328923775	0.316073982	0.32350939	0.36519905	0.354039385	0.386181135	0.433243123	0.369303785	0.377915638	0.401959884	0.463650596	0.358317193	0.411274308	0.307179593	0.354568826	0.375724514	0.30545217
0.516261101	0.405404958	0.615176105	0.461736378	0.355477202	0.371217189	0.339717889	0.419583436	0.302124141	0.292548038	0.365642256	0.393158832	0.344247196	0.41756326	0.493150141	0.477694094	0.279752671	0.253269958	0.454614133	0.350927111	0.308177873	0.323039725	0.382265895	0.411148466	0.336971072	0.369810515	0.351536659	0.308663573	0.241058705	0.385423689	0.382131224	0.469196741	0.37958306	0.320852221	0.316341701	0.323002802	0.364307258	0.357011313	0.387837795	0.433010794	0.362448984	0.380140508	0.401153104	0.469471318	0.359775461	0.411896284	0.308701884	0.364852393	0.376514377	0.304892241
0.524899982	0.413722399	0.611337946	0.460531142	0.362975513	0.368191925	0.345366845	0.421230764	0.298134271	0.281480769	0.362024705	0.384944627	0.341363031	0.416805067	0.495509592	0.481760214	0.26984968	0.262053453	0.462913072	0.36944563	0.311445121	0.321263441	0.381207229	0.416443537	0.342142753	0.360404702	0.352606004	0.307907783	0.239222365	0.390727929	0.385547313	0.470757696	0.37936279	0.312452726	0.319679648	0.321261405	0.363570777	0.354419402	0.386867013	0.432012408	0.371363495	0.382769027	0.396758452	0.477046858	0.361661637	0.411599562	0.308022708	0.369911777	0.387987271	0.305265527
0.535495252	0.420606749	0.610472367	0.460290095	0.357761039	0.36968734	0.351386409	0.421392501	0.302268851	0.28398935	0.357396038	0.369942931	0.337820982	0.417862411	0.495122145	0.48297312	0.263393345	0.270027409	0.466851458	0.378408498	0.313216912	0.320833952	0.38756507	0.400732425	0.34881433	0.359140009	0.347227828	0.30092069	0.238926929	0.387954586	0.392100293	0.471101227	0.37886456	0.307438419	0.318984717	0.324675599	0.365023698	0.356490008	0.387014741	0.428728408	0.36542412	0.383638793	0.394475856	0.478520676	0.354161975	0.412090295	0.306697144	0.369208627	0.38666894	0.30567175
0.544485844	0.427601336	0.607613678	0.462941614	0.356507504	0.368747786	0.355839314	0.41377286	0.311261564	0.287845251	0.351497857	0.371263702	0.334089462	0.416046874	0.496661997	0.484497915	0.266250082	0.285356602	0.471734167	0.384099208	0.319821846	0.318341852	0.397052114	0.396001681	0.349620725	0.372816214	0.343778667	0.294324704	0.235323764	0.391100467	0.400640517	0.472125793	0.37870198	0.301620129	0.319007502	0.331372063	0.365569795	0.35731825	0.3843873	0.430398664	0.360460111	0.385705087	0.399933096	0.477952941	0.346217513	0.409066009	0.307900925	0.366983817	0.381355836	0.305309443
0.544870527	0.434805375	0.604407619	0.462553843	0.354910535	0.369854591	0.355159867	0.407471082	0.308987545	0.289628845	0.345273872	0.372196011	0.33608943	0.41303989	0.497645516	0.487397336	0.272941292	0.29460269	0.477433439	0.376126286	0.324411164	0.317758595	0.404515412	0.391541094	0.354088155	0.379960909	0.342227068	0.295434606	0.228957399	0.394417835	0.389061944	0.472294544	0.3792579	0.294643471	0.314199946	0.346020907	0.367413501	0.360187865	0.384429508	0.42288879	0.356367936	0.386368223	0.39717168	0.475928592	0.33571686	0.410110244	0.306767403	0.360831255	0.386026821	0.305902309
0.540968742	0.440251122	0.601640044	0.462952094	0.340715259	0.37030715	0.343996721	0.401349012	0.307793684	0.298906105	0.340544093	0.371609786	0.342331437	0.411430664	0.498047865	0.488292576	0.280632087	0.309388336	0.479449848	0.36884692	0.325716979	0.314545377	0.401275077	0.397658642	0.357625542	0.388244376	0.341938764	0.300825555	0.227514975	0.38858731	0.376251608	0.472180034	0.379682706	0.290866872	0.309255683	0.346094785	0.368149981	0.358560613	0.3841235	0.421526212	0.35323478	0.389001547	0.38656548	0.476473388	0.317215441	0.408969004	0.307160857	0.359941331	0.381639959	0.308015766
0.535418315	0.446220498	0.604083027	0.462831571	0.34120179	0.369352839	0.345911526	0.395724135	0.315489173	0.297462548	0.340701378	0.377952311	0.343110372	0.410130904	0.497322644	0.492589726	0.280866962	0.323433832	0.476755748	0.362521933	0.325597776	0.319465948	0.400462069	0.39315603	0.352851682	0.393379797	0.342462953	0.305090748	0.230301345	0.386038673	0.368516136	0.473656614	0.380616232	0.28679407	0.307740506	0.342627821	0.37020912	0.361927173	0.383485106	0.420144797	0.353725187	0.391625261	0.386913117	0.476995246	0.305346606	0.40861522	0.30664562	0.359084367	0.364638027	0.308745869
0.536973534	0.451671756	0.605586401	0.462852532	0.343851957	0.368673999	0.352307312	0.39455603	0.319980361	0.293337183	0.341746198	0.387685049	0.343199844	0.409785333	0.500476858	0.493669789	0.282369071	0.340202847	0.479760919	0.368538673	0.326312995	0.321210418	0.401532433	0.387032479	0.345954315	0.387587392	0.341241593	0.307093855	0.229577236	0.380373721	0.363758793	0.474156843	0.380673922	0.2849904	0.319229652	0.34165686	0.370835379	0.361912557	0.383806941	0.415529616	0.344936002	0.39161565	0.387549358	0.474397426	0.302080987	0.408598101	0.30803676	0.361144376	0.355989317	0.310941669
0.542710806	0.456781277	0.602175337	0.464786149	0.349736128	0.369957892	0.355929158	0.392177887	0.319442865	0.296506592	0.343184231	0.393342468	0.346031378	0.409434605	0.503432381	0.494703647	0.283210251	0.351148967	0.48353266	0.366226822	0.327494189	0.317122314	0.406814061	0.381923516	0.342970653	0.389032756	0.343029077	0.3186474	0.230869046	0.376571462	0.366824515	0.472180034	0.381717582	0.291586224	0.327523255	0.339007826	0.372213148	0.360373001	0.384318712	0.409639765	0.340435155	0.391812669	0.382111795	0.465588925	0.303330931	0.408832055	0.307221749	0.361627792	0.347925901	0.311238102
0.546150972	0.461091575	0.602152558	0.466861251	0.349667441	0.37093188	0.359522927	0.393765313	0.326895447	0.30200494	0.347919627	0.388045259	0.344094567	0.404761659	0.504823215	0.495442941	0.286629596	0.364211452	0.483110491	0.365722957	0.328734984	0.317525292	0.405650114	0.376994657	0.342911517	0.39501678	0.344004068	0.326126021	0.233707553	0.374832949	0.353926587	0.47266821	0.380925659	0.305201022	0.333920037	0.333393139	0.374813375	0.362224366	0.382487944	0.40997256	0.350613826	0.393657918	0.374142387	0.456281505	0.306129228	0.405939012	0.309493475	0.36928004	0.347334924	0.311946247
0.546865383	0.468709005	0.599800689	0.471828919	0.353267776	0.372663413	0.366862078	0.401906108	0.330280635	0.295435152	0.355053617	0.386378404	0.341026194	0.403348428	0.505766995	0.497331608	0.287410693	0.373758225	0.477389	0.362948736	0.327851798	0.325505313	0.400579049	0.373854836	0.347249923	0.397058904	0.341577074	0.326036172	0.236621366	0.376796168	0.353428407	0.46948603	0.383338141	0.311855029	0.328753624	0.328654428	0.37663203	0.362852855	0.381802066	0.404132942	0.366497567	0.390990956	0.359797452	0.4587761	0.307486149	0.405202912	0.307582414	0.372257441	0.340419366	0.312478728
0.549030599	0.477687873	0.599191367	0.473605332	0.358842856	0.37358821	0.368557888	0.400001198	0.323365549	0.298412087	0.361940445	0.380812804	0.343131424	0.402445818	0.505180858	0.496702053	0.291480041	0.381899872	0.470467662	0.362853891	0.331043189	0.318172178	0.400269053	0.37360269	0.353206496	0.393943707	0.335790031	0.321258311	0.236221658	0.379315239	0.36016752	0.470757696	0.381770028	0.308485711	0.316028412	0.327620143	0.376692151	0.365167061	0.378768374	0.401803374	0.371543311	0.389909756	0.357016359	0.461110123	0.303668754	0.402874783	0.309947821	0.372823257	0.346539379	0.313175895
0.546986283	0.488452592	0.601025028	0.479652473	0.359907502	0.376215025	0.370882607	0.397778803	0.315179079	0.299778655	0.371467411	0.367138942	0.346047168	0.401610258	0.503780089	0.496332405	0.297324608	0.390561935	0.469012293	0.362166264	0.334684301	0.318686504	0.400877347	0.373932881	0.360464054	0.399062704	0.331135235	0.316200332	0.230567817	0.384909231	0.356756905	0.47172802	0.383285696	0.300345395	0.309973399	0.331129322	0.379182156	0.366419168	0.377955872	0.401935237	0.375700873	0.388496987	0.365779428	0.45945853	0.299969596	0.402971789	0.308931399	0.378876938	0.363279918	0.314482395
0.552212477	0.499581096	0.605523761	0.483834118	0.348282257	0.379279643	0.375054749	0.400174916	0.319055248	0.308298848	0.378118312	0.353613403	0.344089304	0.39917063	0.502026644	0.49773591	0.299504031	0.395453862	0.465734934	0.364187651	0.333356813	0.324842521	0.401052816	0.379648196	0.363539107	0.410286171	0.3356485	0.310724818	0.226895137	0.390183904	0.349152821	0.471987175	0.382598663	0.292490704	0.30877151	0.344168694	0.381722262	0.366877138	0.376045964	0.403906893	0.377253829	0.385325465	0.373184746	0.457061424	0.299918923	0.40295467	0.310069604	0.386853294	0.367990681	0.315075261
0.554652466	0.508262322	0.608245779	0.488964231	0.336038831	0.3804258	0.379541345	0.404985114	0.318595276	0.303794951	0.378489055	0.344064301	0.330615832	0.396679424	0.501385867	0.49574328	0.297406542	0.394037169	0.469228932	0.361117039	0.328762076	0.330006999	0.399672457	0.383148226	0.364307871	0.413308295	0.337053326	0.305069607	0.226078343	0.390574182	0.356466756	0.472626022	0.381360955	0.289407011	0.310827822	0.348559126	0.384998848	0.366628665	0.376040688	0.403348047	0.373401409	0.385719503	0.370449566	0.454463605	0.303263367	0.405048845	0.310345958	0.390127336	0.357432663	0.314888618
0.554454629	0.513261605	0.611685316	0.493905698	0.333319978	0.382058951	0.381821143	0.41080168	0.317365239	0.300792352	0.373714337	0.343711154	0.333410525	0.395132091	0.501336194	0.496788689	0.292004413	0.393476275	0.470334346	0.363316261	0.323934352	0.330611466	0.39352518	0.376412319	0.369678463	0.401619464	0.34084321	0.301983024	0.233145644	0.382910532	0.356888293	0.474090547	0.380993838	0.285799671	0.321029637	0.353593347	0.386541949	0.364548316	0.376805707	0.403561539	0.379831191	0.384301929	0.367622558	0.454366115	0.306697896	0.402469643	0.311957245	0.395812962	0.357341743	0.316524489
0.553861118	0.521441249	0.612288944	0.501713531	0.328351631	0.384331589	0.384651236	0.416115061	0.324693783	0.317165496	0.364867066	0.349227314	0.340715673	0.393687913	0.501649132	0.494282018	0.292173742	0.396488915	0.471039812	0.363351828	0.322086704	0.327101317	0.383716441	0.367539173	0.37632316	0.386651191	0.35101247	0.302474552	0.239847995	0.377730471	0.36901979	0.472933391	0.38035925	0.286275713	0.330320067	0.356448183	0.386101063	0.364095219	0.377491585	0.3977282	0.3718648	0.379929073	0.36680922	0.45609226	0.3106279	0.403656532	0.311882301	0.391951131	0.35350608	0.317199697
0.557037501	0.524825549	0.61426497	0.507980758	0.326611565	0.389053953	0.385353144	0.415084733	0.337598842	0.318012383	0.359289073	0.352179625	0.340999879	0.393631178	0.503412512	0.492976701	0.297013262	0.393678659	0.461990968	0.365521411	0.321994593	0.317010965	0.379815172	0.361391607	0.378575691	0.380311301	0.361663985	0.306264072	0.241134012	0.370362486	0.369769797	0.473469781	0.379100564	0.287804336	0.327819455	0.354068273	0.384833515	0.362229238	0.375903513	0.397445638	0.365020897	0.378578774	0.366999436	0.455839933	0.307525562	0.402064503	0.312027504	0.385908437	0.352648028	0.317155781
0.559845687	0.529042144	0.620312633	0.517811291	0.336038831	0.39031325	0.390193502	0.419607397	0.342963461	0.319789561	0.350739519	0.351861792	0.343936675	0.393187609	0.504589754	0.49507907	0.299318316	0.390960922	0.458247002	0.366475791	0.322205907	0.319731065	0.377686144	0.360274959	0.37837678	0.385561693	0.357627732	0.307754511	0.24003916	0.372278399	0.361289793	0.47226441	0.38030156	0.290195124	0.319611294	0.349878366	0.383696229	0.363047736	0.375792717	0.388899703	0.359403011	0.3747297	0.364946411	0.462274268	0.300954912	0.400974619	0.312968983	0.380717213	0.357784976	0.31869833
0.564384947	0.531753993	0.625443467	0.528328285	0.3485799	0.395247137	0.402064171	0.414329957	0.333443589	0.317377217	0.350773223	0.360958865	0.35007342	0.390892398	0.503626104	0.495437166	0.298395202	0.392655171	0.458113685	0.360785081	0.321403995	0.33005472	0.37427034	0.361205499	0.375172703	0.388337449	0.355866458	0.305804256	0.239326637	0.370912424	0.350691156	0.469461922	0.379425724	0.297208808	0.315299304	0.347055192	0.384688223	0.364548316	0.375233462	0.388711328	0.36310286	0.373576419	0.370495481	0.4685595	0.296923562	0.402212864	0.312561477	0.372652963	0.355046028	0.319016721
0.570386002	0.531450839	0.630278181	0.537681964	0.348505489	0.393899296	0.406736071	0.407369247	0.327283064	0.325461136	0.350267665	0.368939993	0.347383989	0.392589307	0.504440736	0.497025494	0.296232166	0.387601337	0.464646184	0.362723479	0.319865192	0.327313411	0.372843189	0.352704569	0.367119502	0.386470521	0.356291051	0.310777671	0.230556231	0.37362072	0.345172857	0.469021962	0.378607578	0.301186402	0.314695512	0.345398226	0.38371627	0.364353435	0.374104401	0.385647099	0.364497796	0.373110302	0.377507248	0.47096234	0.296923562	0.399690724	0.313952617	0.367917688	0.34928401	0.319291196
0.571507078	0.533368977	0.635084422	0.543949191	0.346021316	0.394528944	0.410217535	0.409465846	0.329634606	0.328001796	0.35490195	0.369858176	0.346289269	0.394234638	0.504008583	0.495639317	0.293938037	0.389104766	0.463435228	0.369196661	0.319068699	0.333220217	0.373545066	0.343357147	0.364619677	0.382364374	0.351961252	0.322140947	0.225556984	0.373283662	0.346941122	0.467750295	0.377107644	0.295093066	0.31902459	0.344168694	0.386030922	0.362643359	0.374194093	0.378444904	0.373613919	0.371620648	0.372292697	0.477316389	0.303071934	0.398971743	0.315118926	0.365088608	0.352165019	0.320378117
0.571342214	0.536439099	0.643706045	0.550452225	0.346576534	0.395222541	0.415018587	0.408818896	0.330363326	0.333115196	0.365906269	0.366008871	0.349378694	0.39455442	0.502995261	0.494385981	0.291747689	0.389104766	0.452158891	0.360044103	0.321008458	0.332732402	0.376229748	0.337713874	0.36238865	0.377825713	0.34628953	0.327040369	0.225869799	0.368842765	0.343306052	0.468274632	0.376415366	0.276490408	0.324686569	0.349477317	0.384838525	0.363583657	0.372838164	0.374646012	0.370502558	0.371740781	0.361083052	0.480034638	0.310791181	0.397311239	0.313221917	0.366077412	0.362143425	0.320987451
0.57385914	0.536885562	0.649560092	0.55396313	0.341259029	0.3970377	0.418724661	0.407680742	0.335412683	0.344285119	0.367490352	0.354722285	0.343768256	0.393032876	0.503059836	0.49289584	0.289912386	0.395742983	0.444037706	0.350784844	0.31951842	0.344116524	0.37868047	0.338770487	0.364678813	0.37596426	0.34195449	0.326929379	0.229594615	0.366234995	0.330654477	0.469956124	0.378471221	0.267329246	0.328121351	0.359725176	0.386256375	0.362706695	0.372806508	0.372611565	0.370785905	0.371832082	0.351591914	0.47951278	0.31690014	0.399285584	0.313952617	0.373454993	0.366530288	0.32275507
0.577057505	0.536422563	0.657481279	0.559391932	0.33458496	0.39924147	0.425097986	0.414952946	0.335789963	0.338331248	0.360715871	0.346536332	0.33576312	0.393001929	0.501753445	0.49179845	0.29197164	0.404572737	0.437194136	0.351608811	0.317221051	0.341232052	0.381856466	0.344876028	0.362662825	0.380513871	0.340864177	0.321411583	0.234622826	0.365188339	0.323121561	0.472282491	0.379231677	0.261436906	0.325586562	0.370600993	0.387088047	0.365113469	0.374800831	0.374476475	0.374382223	0.371764808	0.353244828	0.474070548	0.319253637	0.397408244	0.311512267	0.370180951	0.348607796	0.323386362
0.578332454	0.536984776	0.66753794	0.563285368	0.32827722	0.402955413	0.432459598	0.416228877	0.335061243	0.337253392	0.360008089	0.34511668	0.336615738	0.393677598	0.501788216	0.490562442	0.294893924	0.412725948	0.436677536	0.347002893	0.317416111	0.33971028	0.385476984	0.340373417	0.364732572	0.376862137	0.346504448	0.312690929	0.241105048	0.356880137	0.32643911	0.473150358	0.381324243	0.255211336	0.321616341	0.370279098	0.387478832	0.367690764	0.373381591	0.382193561	0.374523896	0.370049303	0.354018812	0.473284894	0.312682987	0.397128641	0.31036001	0.360573067	0.353540175	0.323347935
0.585542513	0.534752461	0.676444293	0.568939497	0.326468467	0.405139507	0.42677695	0.417325099	0.342301928	0.33203734	0.365260278	0.34607724	0.341568291	0.395023777	0.503268461	0.490354515	0.293293496	0.411771849	0.441787994	0.349688197	0.31938838	0.333214914	0.37856934	0.336837366	0.365764758	0.379276552	0.350047963	0.296148114	0.244256369	0.354361067	0.33227493	0.476380753	0.381177396	0.254560746	0.317230301	0.368754057	0.387859598	0.366565329	0.371962351	0.396704697	0.36067807	0.369314086	0.364139632	0.476180918	0.304828611	0.397676436	0.311212493	0.356150914	0.369524946	0.322941713
0.593890135	0.530568937	0.683801714	0.573367429	0.328672169	0.409050214	0.430320182	0.414994878	0.342767068	0.328726783	0.369417091	0.342665838	0.344205091	0.393976749	0.502289909	0.489430397	0.285105639	0.414350808	0.439166107	0.354051074	0.321626147	0.331735562	0.369450781	0.348249985	0.366635665	0.379588619	0.349403211	0.291232836	0.245785687	0.348826208	0.340546903	0.479954678	0.381701849	0.256433177	0.312707554	0.362379487	0.388070021	0.36700381	0.372268358	0.40855347	0.356351589	0.367021941	0.36712406	0.471914301	0.295791856	0.396341185	0.311310857	0.355211549	0.369201046	0.322359826
0.603012618	0.524627121	0.687810712	0.580074829	0.316411571	0.411057219	0.431134396	0.412736541	0.344234844	0.328181439	0.365204105	0.340942479	0.345036657	0.394652417	0.500074509	0.489239797	0.282483777	0.421468966	0.439793804	0.353730972	0.322465986	0.33980042	0.358378663	0.353256889	0.369834366	0.369180906	0.348941925	0.292215892	0.243173103	0.346573236	0.343552405	0.479309804	0.380747345	0.260691107	0.314655639	0.35765133	0.387844568	0.367383827	0.37316	0.403674564	0.36378943	0.366373221	0.371413766	0.462773187	0.293618531	0.396204236	0.312107132	0.355876246	0.359898852	0.322233567
0.608722413	0.519060113	0.692913072	0.584015427	0.308197772	0.415705797	0.428074077	0.414024452	0.338255207	0.334988612	0.357008443	0.33523562	0.348478708	0.395291982	0.499677128	0.488483175	0.286629596	0.418068903	0.451958916	0.352266799	0.318803201	0.353157013	0.35432532	0.346106742	0.370995576	0.36204716	0.345943566	0.297279156	0.242217279	0.350677074	0.340059672	0.480689954	0.381859184	0.26746677	0.325090996	0.36666438	0.391241395	0.370755259	0.372827612	0.395700032	0.372420595	0.365109417	0.37122355	0.461425532	0.288247151	0.396763444	0.312416274	0.35171228	0.349090806	0.323633389
0.611101952	0.515538015	0.699917428	0.589449469	0.317447598	0.419444335	0.422436351	0.406884034	0.339531759	0.334019825	0.360384449	0.325135609	0.349689215	0.394513157	0.501415671	0.486386582	0.289420787	0.412113012	0.458619176	0.346884336	0.318364317	0.350755053	0.353921741	0.341159873	0.369302146	0.359342579	0.341666186	0.304916335	0.245924716	0.3508663	0.338455643	0.479080784	0.380191425	0.277199181	0.337867473	0.380220894	0.394247437	0.370443451	0.372189218	0.390161814	0.369843233	0.365243967	0.361371656	0.457004077	0.284215801	0.397151465	0.310584841	0.353893143	0.348283896	0.32395727
0.617976787	0.511856074	0.703328493	0.593332425	0.327865099	0.424132266	0.420139708	0.402918466	0.338089824	0.340551118	0.359317159	0.318552944	0.353247054	0.394239795	0.502727029	0.483695087	0.285504381	0.40921602	0.458197008	0.345669133	0.319426308	0.352250313	0.359004504	0.336231014	0.365286297	0.355307605	0.327885266	0.311179349	0.248091249	0.348879428	0.332450114	0.479593067	0.382263013	0.277611751	0.342640852	0.382004507	0.39586569	0.373483586	0.370321519	0.397181914	0.369260194	0.36607529	0.366035236	0.448057943	0.287869916	0.396746325	0.312444378	0.358919566	0.348579384	0.326081706
0.634237888	0.512054502	0.708880727	0.597079137	0.333726375	0.427255913	0.415664342	0.412880308	0.32988785	0.346081545	0.368714927	0.312789581	0.341699868	0.393373289	0.504490408	0.482759417	0.284510258	0.398871272	0.447964982	0.344382795	0.324562877	0.352096545	0.357700181	0.334207841	0.363012263	0.34777967	0.322265963	0.31335687	0.251427942	0.3492224	0.322995648	0.479641282	0.384261177	0.277812746	0.336039007	0.385244561	0.395590136	0.373040233	0.370864945	0.400503589	0.377237482	0.366738426	0.369957628	0.449990538	0.290375434	0.396284123	0.312584897	0.365901625	0.357711104	0.329150335
0.649790073	0.513250582	0.717644714	0.598944633	0.341367784	0.431314195	0.415260043	0.419553484	0.32577911	0.344394187	0.375708484	0.31194909	0.333100004	0.393507391	0.503958911	0.481465652	0.285924971	0.402040037	0.439327197	0.347026604	0.333871553	0.343602197	0.357524712	0.32770607	0.364915355	0.340333857	0.322826845	0.310122301	0.255575638	0.353071965	0.317564941	0.476917143	0.383149338	0.27516278	0.329579567	0.381851475	0.391902724	0.376226529	0.369356013	0.403052927	0.373804633	0.365349684	0.365156305	0.454744605	0.28838791	0.393219894	0.315460856	0.368483503	0.362848051	0.333541934
0.664946584	0.515841169	0.723624043	0.600852049	0.346851282	0.438451852	0.417663376	0.414922995	0.321174221	0.354319443	0.376899355	0.309173353	0.326531686	0.394141798	0.501753445	0.481246174	0.286744303	0.404775122	0.436933059	0.338443117	0.33978836	0.342324333	0.359390536	0.321966741	0.368877444	0.329625027	0.323372001	0.307907783	0.258356215	0.354721779	0.323209153	0.476555531	0.383841615	0.27671785	0.328708055	0.371165628	0.390084069	0.376806299	0.369904716	0.396905631	0.369031337	0.366767258	0.358465938	0.446624268	0.281946759	0.39367639	0.31651475	0.37062042	0.3701557	0.337730422
0.673090873	0.521275892	0.723811964	0.602371695	0.346891349	0.445815788	0.424834069	0.413191803	0.316584836	0.351701793	0.377124047	0.312429371	0.320468624	0.393553811	0.499468503	0.479548106	0.288765322	0.410193248	0.442599001	0.327322521	0.341690191	0.345230015	0.362812189	0.317794321	0.370726777	0.324451282	0.315828926	0.310930943	0.262052066	0.347377447	0.321747461	0.477754876	0.384413269	0.291676143	0.328679574	0.362648612	0.386296456	0.373264346	0.368712343	0.396522602	0.376937789	0.363912889	0.357993677	0.446326064	0.27912031	0.393955994	0.317896522	0.36779134	0.383554949	0.339569404
0.672805109	0.522995602	0.724557957	0.606144607	0.341516605	0.451084176	0.428905136	0.408034169	0.316636519	0.350437879	0.384297358	0.313990281	0.319416009	0.393760122	0.500213592	0.476354122	0.291687605	0.409701743	0.438032918	0.316628729	0.343006843	0.341677448	0.362876528	0.321324368	0.375844699	0.325809048	0.314722888	0.309075822	0.268806553	0.347022648	0.320001095	0.47682674	0.382535728	0.305867481	0.328052997	0.359155264	0.384798445	0.372416616	0.367889289	0.39989451	0.381814615	0.365561119	0.363870705	0.462153839	0.283405027	0.394018762	0.318636589	0.377706852	0.391339925	0.345212608
0.672200607	0.523023161	0.723755018	0.606804867	0.339461724	0.453622447	0.429736195	0.404853328	0.319199959	0.348314246	0.38310087	0.309907899	0.326621159	0.394936095	0.499826146	0.476481188	0.296013677	0.414460674	0.433366848	0.315010433	0.348035046	0.347032811	0.363315201	0.325544816	0.379253063	0.329154189	0.315928522	0.315444542	0.273521949	0.343214476	0.330665426	0.477495721	0.381439622	0.322021168	0.327323889	0.357334712	0.38514414	0.374545685	0.370337347	0.406029248	0.376921442	0.365070975	0.36840966	0.482592314	0.2834557	0.396683557	0.321386081	0.39091838	0.380514831	0.349181516
0.680317418	0.516408894	0.727963327	0.607213599	0.34237519	0.456672307	0.427540626	0.401588623	0.323830689	0.347473775	0.381769567	0.303847892	0.334484192	0.395317771	0.503079705	0.476798854	0.299159912	0.414703535	0.427295401	0.31894058	0.348717754	0.349270398	0.362309177	0.32610314	0.379527237	0.327407708	0.320515173	0.319921144	0.277536408	0.329205842	0.341028659	0.476332538	0.38456536	0.329331055	0.322180261	0.365234323	0.385249351	0.374082844	0.368279712	0.412484224	0.381574861	0.363542878	0.368901599	0.488671098	0.285600874	0.395724916	0.321999681	0.39176985	0.374497102	0.354264791
0.688527653	0.51292538	0.728994049	0.605735875	0.341619635	0.459574594	0.432307986	0.399785548	0.3278464	0.349494755	0.386156689	0.302046841	0.334905238	0.394260426	0.504023485	0.476949023	0.296838471	0.409441534	0.426928781	0.317915066	0.345331303	0.350781565	0.357261508	0.327850153	0.37704354	0.329904245	0.324818762	0.325507648	0.277547994	0.325823429	0.342025018	0.476019141	0.383464009	0.331044806	0.315823351	0.371851633	0.385079009	0.372689448	0.370880773	0.417005218	0.386615156	0.362759608	0.363260701	0.482741417	0.287976893	0.397003104	0.322060573	0.389067118	0.364268667	0.362147711
0.700414359	0.515780539	0.731061188	0.609519268	0.343113574	0.46428712	0.439765057	0.398803141	0.330058401	0.353055529	0.392004314	0.302350548	0.340357784	0.395121775	0.502195531	0.479207337	0.302579257	0.404098579	0.428300828	0.321459904	0.338547565	0.345415597	0.352810435	0.327513958	0.374877025	0.336309833	0.324839729	0.327225352	0.274923824	0.318183431	0.34988093	0.475862443	0.384701718	0.326829191	0.316996759	0.362891353	0.383636109	0.372738168	0.372970064	0.417419642	0.391001575	0.363557294	0.361371656	0.480149332	0.293297599	0.399160047	0.322379083	0.382942023	0.364683487	0.368213607
0.709432428	0.525867296	0.731864127	0.61093411	0.345036805	0.466166227	0.442853453	0.393765313	0.333810533	0.363911077	0.384757978	0.300888518	0.342941954	0.395673657	0.501048093	0.480246971	0.308030545	0.400097145	0.428384151	0.319906815	0.334852269	0.35967889	0.352570626	0.327994237	0.371000952	0.336485029	0.320850653	0.327225352	0.273852143	0.313890367	0.344351682	0.47471734	0.385913203	0.316589001	0.322203045	0.355429729	0.384688223	0.373956171	0.373223311	0.42094853	0.39054931	0.362490509	0.361758648	0.47606049	0.297723076	0.400809139	0.320482074	0.383463892	0.367399705	0.373456079
0.715180691	0.536808396	0.729312947	0.610651142	0.349266768	0.469781787	0.439540447	0.386451176	0.341795442	0.361530812	0.37148988	0.303854955	0.343489313	0.397865712	0.500506661	0.482805623	0.311783085	0.394574934	0.431783717	0.322503201	0.336130993	0.357605676	0.3541557	0.328618599	0.369667711	0.336671174	0.318843011	0.326126021	0.269866648	0.31666371	0.341827936	0.473445674	0.385325816	0.318122914	0.328144136	0.350743788	0.381702221	0.373332554	0.373560975	0.419278273	0.382174247	0.363302611	0.36005982	0.476989511	0.294964191	0.402349813	0.319882526	0.383903361	0.37368451	0.379917218
0.718510947	0.5471487	0.719523932	0.608371674	0.354252287	0.471833064	0.432145143	0.382425706	0.347506331	0.357142399	0.369136226	0.314717765	0.344052462	0.398773481	0.50085437	0.484428606	0.314541502	0.397119199	0.42555118	0.314690331	0.340416886	0.349259793	0.358366965	0.329092874	0.376048986	0.339923242	0.317343831	0.312934051	0.262718246	0.322559281	0.353559795	0.472330706	0.385462174	0.323142511	0.333549787	0.346527496	0.38371627	0.372820993	0.373713978	0.410726059	0.386059361	0.361971533	0.354386126	0.474041875	0.288917166	0.402840546	0.320945788	0.386606093	0.371116036	0.385785492
0.717532753	0.547749496	0.716648159	0.605107056	0.359031745	0.473476054	0.423935627	0.377627488	0.347992144	0.353151766	0.378578932	0.31746525	0.339499903	0.398133917	0.501341162	0.485803232	0.312045271	0.40206895	0.414174855	0.308886992	0.343554094	0.345479225	0.356530385	0.329627184	0.380559423	0.340996315	0.314235392	0.307083285	0.263650898	0.332067885	0.35818575	0.471089173	0.38516848	0.32798227	0.333618141	0.343002485	0.383100031	0.37324973	0.373555699	0.404164338	0.387835725	0.359184438	0.355697963	0.467911479	0.297452817	0.401864786	0.320749061	0.387215856	0.372207069	0.38997398
0.721022378	0.547484925	0.714239344	0.601732396	0.364103122	0.474371335	0.415765417	0.374800074	0.353129361	0.355127835	0.380780919	0.32595491	0.343889307	0.397896659	0.500139083	0.485705045	0.310330136	0.403803675	0.405248218	0.304180301	0.347861659	0.335346455	0.34934199	0.330545717	0.385435427	0.34181207	0.313087419	0.312273395	0.266726913	0.329182189	0.35521857	0.471161496	0.383631834	0.329140639	0.335452303	0.348712158	0.386221305	0.373503074	0.372326394	0.38981646	0.382435798	0.357569846	0.362768763	0.471753729	0.309023242	0.401864786	0.321058203	0.38732023	0.370365951	0.396808406
0.723248044	0.548080209	0.71884058	0.597744637	0.368344533	0.473736768	0.419623103	0.376878703	0.359098661	0.35663555	0.377466703	0.322451689	0.349636585	0.398324754	0.497958454	0.484659636	0.314164609	0.407238432	0.406648039	0.299728506	0.350614167	0.332000679	0.349195765	0.334496008	0.388435217	0.346285032	0.315745056	0.316961407	0.271610302	0.32191473	0.345791476	0.47362648	0.382032254	0.329082456	0.337189631	0.3449919	0.387909698	0.374175412	0.374558136	0.387549684	0.371477924	0.356800992	0.355370004	0.47873286	0.309203414	0.398834794	0.321601544	0.386320439	0.382969656	0.402632764
0.728358832	0.55689372	0.718578628	0.594983074	0.379529037	0.475674905	0.423385331	0.381898561	0.362499354	0.362063324	0.376096079	0.310656571	0.356683842	0.400924274	0.494744633	0.486403909	0.316895715	0.409985081	0.410503102	0.294583155	0.349400463	0.338830092	0.352465345	0.339671009	0.388779279	0.352696096	0.315304737	0.319064935	0.27275729	0.321104606	0.330878931	0.472234276	0.380873214	0.321799015	0.333669407	0.341503828	0.386662191	0.374404397	0.373745634	0.395009325	0.373777388	0.356209936	0.343314224	0.472579526	0.308724832	0.402452524	0.317793474	0.380865534	0.379634049	0.40573433
0.734112591	0.569598624	0.716813303	0.591451209	0.385745195	0.472807052	0.422778882	0.390560511	0.37427774	0.360042344	0.384291741	0.301517121	0.358825913	0.402548973	0.494357186	0.485855214	0.317654963	0.407741503	0.400543264	0.299621805	0.348712336	0.341110098	0.351775165	0.336777331	0.388327698	0.347002239	0.312856776	0.317225669	0.272948455	0.317331914	0.328546793	0.470896314	0.378618067	0.322105798	0.326839716	0.332944597	0.38516919	0.376099857	0.372764301	0.39272999	0.381618452	0.35376402	0.344435845	0.472011791	0.305087609	0.40588195	0.318186928	0.374196596	0.373997045	0.411772779
0.743031742	0.584353951	0.712832778	0.589942044	0.394668758	0.467691157	0.420942691	0.396383067	0.383482351	0.359291695	0.381808888	0.30055656	0.356473319	0.401986775	0.492514331	0.48930333	0.312569643	0.411835455	0.396310471	0.300374638	0.345916482	0.340585166	0.351640639	0.334303896	0.386343965	0.345474753	0.311179372	0.322473917	0.272230139	0.322429188	0.331503025	0.472204142	0.376740527	0.328125083	0.330758671	0.33347757	0.384603052	0.378185078	0.375365362	0.392478824	0.388609478	0.353643886	0.355015808	0.471054095	0.303820774	0.408386972	0.318650641	0.376800448	0.371104671	0.417706927
0.749532885	0.595763562	0.709370462	0.589114099	0.401314208	0.464877415	0.408021967	0.395592349	0.37940462	0.363468386	0.378264362	0.302562436	0.360489045	0.40271918	0.489126655	0.491041828	0.312941074	0.417039633	0.401293168	0.3004517	0.345699749	0.34177289	0.352453647	0.332412799	0.388531984	0.342452629	0.314015233	0.322288934	0.271146872	0.324274141	0.324096023	0.472583834	0.375508063	0.330468267	0.335446607	0.3417624	0.38302488	0.380070547	0.37367177	0.393320231	0.382484838	0.351572786	0.362263705	0.460909409	0.297464078	0.409864877	0.319578068	0.383848427	0.375304012	0.421516639
0.751115581	0.608611776	0.705344381	0.587940304	0.402613534	0.461561922	0.39555608	0.397964502	0.380241873	0.36575883	0.373826683	0.304151599	0.359631164	0.403059593	0.488461042	0.49304601	0.314279316	0.4157675	0.406153658	0.303415612	0.346409549	0.347064625	0.344744692	0.33203458	0.392848887	0.33604704	0.315299495	0.321538429	0.272363375	0.323895689	0.32973476	0.471282033	0.374983611	0.338719659	0.341034536	0.354495707	0.382443712	0.380903661	0.37540757	0.405087374	0.380812005	0.353312318	0.357468942	0.459355305	0.293539705	0.413528257	0.319531228	0.392291719	0.370218207	0.424431562
0.753291788	0.614658318	0.703505025	0.588301875	0.411010498	0.458344811	0.395808767	0.399066714	0.379316761	0.366547974	0.3716584	0.31146881	0.356936469	0.404390299	0.486573481	0.497129457	0.313973432	0.407267344	0.415358038	0.306296533	0.345266283	0.350617192	0.347499561	0.332887075	0.392940278	0.33782637	0.313716445	0.324878704	0.278248931	0.323085566	0.339561492	0.472324679	0.372974957	0.344167694	0.341416178	0.36577785	0.381306426	0.381907295	0.375117391	0.401928958	0.363642308	0.352524243	0.349328996	0.464986782	0.296535066	0.413220122	0.319812266	0.395192213	0.365149449	0.428164421
0.752077288	0.617309537	0.702787506	0.592137669	0.417472783	0.454748928	0.39343351	0.395454573	0.381068789	0.352779649	0.370383269	0.312436433	0.349452377	0.404060202	0.485545257	0.499786298	0.316469663	0.40933745	0.411875149	0.306800398	0.343602859	0.355262042	0.350950459	0.334796182	0.391209217	0.338357432	0.307127394	0.326617549	0.281029509	0.321731417	0.345380889	0.471830477	0.369377213	0.349732094	0.341142763	0.366263331	0.381246305	0.382901186	0.376863742	0.397477034	0.363794879	0.352312808	0.340467539	0.47308418	0.301923337	0.410155893	0.31844923	0.398499214	0.369229458	0.434581645
0.749422975	0.62184031	0.701705532	0.596880011	0.414364704	0.451925347	0.390726952	0.393345993	0.38840767	0.356840856	0.372714455	0.321321618	0.351189192	0.405442486	0.487303669	0.499561044	0.31700496	0.413084458	0.406220316	0.30581638	0.339777524	0.362176292	0.352997602	0.334802185	0.389478155	0.337070839	0.305843131	0.320058561	0.279685563	0.324232748	0.348041497	0.471119308	0.365648355	0.352815788	0.336597231	0.364764674	0.381386587	0.383763532	0.377291097	0.395147466	0.378392664	0.353394009	0.348830498	0.481714905	0.305988469	0.40978499	0.319278294	0.401548028	0.372962837	0.440175444
0.744389123	0.631045164	0.695395917	0.599610132	0.405109155	0.444841801	0.394556563	0.389847667	0.386283529	0.363243833	0.373484027	0.335758278	0.36398899	0.408738305	0.486439365	0.50203306	0.318375975	0.404202662	0.40140982	0.300155309	0.333757769	0.3606068	0.351049892	0.335918833	0.390913538	0.342912517	0.308694718	0.319366193	0.277629094	0.324835906	0.343306052	0.469799426	0.36265373	0.349361839	0.331721321	0.353894134	0.381772362	0.38598517	0.37628866	0.396359344	0.377330115	0.353432451	0.349597922	0.478612432	0.310008558	0.409745047	0.320861476	0.403228996	0.366024548	0.446197424
0.740959949	0.641738229	0.69485493	0.604771686	0.400352592	0.440242415	0.391496243	0.39181248	0.388981343	0.3611202	0.37651176	0.334515199	0.366478424	0.410192798	0.485808522	0.503453892	0.321107081	0.396916814	0.400037773	0.288441931	0.330728927	0.356168742	0.346201088	0.335612655	0.388650256	0.34520101	0.309093101	0.320417957	0.274240265	0.329412808	0.343240358	0.469769292	0.360508719	0.342215922	0.326549212	0.349007667	0.385304462	0.386837772	0.376257004	0.401947795	0.373123512	0.353778436	0.343051857	0.469958767	0.314270754	0.410692276	0.320266612	0.408969556	0.363842482	0.45390468
0.739701486	0.651924201	0.694051992	0.610336732	0.401840807	0.436872811	0.377227856	0.392884741	0.392723138	0.362570173	0.383718775	0.332212679	0.371946759	0.411270773	0.487720919	0.506197369	0.326110468	0.390515676	0.397554757	0.290427752	0.331156974	0.355675624	0.348610867	0.337497749	0.382623795	0.346608049	0.312746696	0.320587085	0.272548747	0.329282715	0.344417376	0.469473976	0.355772912	0.347002787	0.329152355	0.34452225	0.387564004	0.385712337	0.377380789	0.399561715	0.381002719	0.352115789	0.340467539	0.467349478	0.313015179	0.408946179	0.318660009	0.416050495	0.362024094	0.457615581
0.746065242	0.66067708	0.695805928	0.615445885	0.405074811	0.432971941	0.369315948	0.387781019	0.394134064	0.366599301	0.381117958	0.335080235	0.366399478	0.412570533	0.489633316	0.508715591	0.326580218	0.383137309	0.398621287	0.291370276	0.333681912	0.356386138	0.354980406	0.33406976	0.375317854	0.352646822	0.317401492	0.326934664	0.268650145	0.327449589	0.337043221	0.468033558	0.356124295	0.352456112	0.33344156	0.342896946	0.388150182	0.387841406	0.377322753	0.405125049	0.385192975	0.353100883	0.337830747	0.461970329	0.312435251	0.407633753	0.319915314	0.418841121	0.371013752	0.460596379
0.753335751	0.666514171	0.701272743	0.619695652	0.405664373	0.428146275	0.370865761	0.384702013	0.393286475	0.367683572	0.368518321	0.333851283	0.370594149	0.414210705	0.49178911	0.512602664	0.328628548	0.383345476	0.399171217	0.291814862	0.33827123	0.35945089	0.356799438	0.329278982	0.369866622	0.356922689	0.317223268	0.324292041	0.263720413	0.326059961	0.325371582	0.468136014	0.357362003	0.365779995	0.329909944	0.346759682	0.388621128	0.391344383	0.378135255	0.418204537	0.380011007	0.353235433	0.355265057	0.456728812	0.311714562	0.410920524	0.320116725	0.417780903	0.37838959	0.465910214
0.754923943	0.666591338	0.705424105	0.627110473	0.39781118	0.422105584	0.371343059	0.381101853	0.38869709	0.365784493	0.355744547	0.33796898	0.372999374	0.41733116	0.492708054	0.513174462	0.328502917	0.395962715	0.395854974	0.291115379	0.338168282	0.357181488	0.360531087	0.32356967	0.362797224	0.358652746	0.31061849	0.319572318	0.264861608	0.325681509	0.324698218	0.468503652	0.357215157	0.370826038	0.331858029	0.345931199	0.390299502	0.392201857	0.37789256	0.422499482	0.382179696	0.354119614	0.359528526	0.449130333	0.314282014	0.411605268	0.319437549	0.41784133	0.372065007	0.470521393
0.75798492	0.665803137	0.715799664	0.636542754	0.404513869	0.421697296	0.36924295	0.384049072	0.389611866	0.366150194	0.351256312	0.336012544	0.379783477	0.418378189	0.494069085	0.512903002	0.325607944	0.399252911	0.404337224	0.294227486	0.343266923	0.353724363	0.366309879	0.322116828	0.359534011	0.354437102	0.310262042	0.322843884	0.266819598	0.320655195	0.321473736	0.468117934	0.355552642	0.370101397	0.334090922	0.347271547	0.389753404	0.392859579	0.379660015	0.430957509	0.392598122	0.352841395	0.346679085	0.44668735	0.316618621	0.412044645	0.318964467	0.420434195	0.364961927	0.473150862
0.758880682	0.662622777	0.726226474	0.635997778	0.414708138	0.421175869	0.371522747	0.386906438	0.393901494	0.361723286	0.338218525	0.330574076	0.384441298	0.419832682	0.495102276	0.513913757	0.331742009	0.402959442	0.413441616	0.294049651	0.347742456	0.351900358	0.373732234	0.323509636	0.357802949	0.352225258	0.309040682	0.328541378	0.265800053	0.320099344	0.322108778	0.470016393	0.354524715	0.373523609	0.332131444	0.349239854	0.392473872	0.39346858	0.381575199	0.430241685	0.406454847	0.353418035	0.336866547	0.436938358	0.313882258	0.412175888	0.317732583	0.420005713	0.373712922	0.477191133
0.761012925	0.660175499	0.73487657	0.63973401	0.422658638	0.42049211	0.372033737	0.387882854	0.394061709	0.365059507	0.326703029	0.314364617	0.38216765	0.418465871	0.495027767	0.51495339	0.338012629	0.393834785	0.415124734	0.296924646	0.352050022	0.351645846	0.379978944	0.318850934	0.356765387	0.354738219	0.315100304	0.327035083	0.267155585	0.319845071	0.322409876	0.469835587	0.353538744	0.378765359	0.328468816	0.352743756	0.392829587	0.392557514	0.379586152	0.43102658	0.398586538	0.354047534	0.333114694	0.432350597	0.314760596	0.409431206	0.317278237	0.411699755	0.368877145	0.480045673
0.762650576	0.656438438	0.744819339	0.645189012	0.415892986	0.419705049	0.371230754	0.386792622	0.384309267	0.359535495	0.325135799	0.301284043	0.380515044	0.419353009	0.497799501	0.518742275	0.333599161	0.38452509	0.415969071	0.298062787	0.356167946	0.346873741	0.381856466	0.319283184	0.353991388	0.351710621	0.31906317	0.324001353	0.27192891	0.314854237	0.326992035	0.46843133	0.351582536	0.384134053	0.328087174	0.354580139	0.393636209	0.395051984	0.381084532	0.426788147	0.393110325	0.35370155	0.331625759	0.435802887	0.317755957	0.408951885	0.317971465	0.410178095	0.359114672	0.484003601
0.764178317	0.652905317	0.758230119	0.651021306	0.420638101	0.417525875	0.37156767	0.386259487	0.375611143	0.354537581	0.340347487	0.296777885	0.375136182	0.420425826	0.498971776	0.519377606	0.32816426	0.377794354	0.40570927	0.305300659	0.358172725	0.343459034	0.376878985	0.32380981	0.352158182	0.351245257	0.321154683	0.31777005	0.279494398	0.310295074	0.338335204	0.467635785	0.352332503	0.37998191	0.325723269	0.353493085	0.393350635	0.39262085	0.380145406	0.432050083	0.4048583	0.355815898	0.336184392	0.431886086	0.316928292	0.414264357	0.319062831	0.413309309	0.377747471	0.486128037
0.762947331	0.646136717	0.767318698	0.650350566	0.42228086	0.417274999	0.36828274	0.387715126	0.370117319	0.344714978	0.363496441	0.30425048	0.374273038	0.420436142	0.500755024	0.525182225	0.328333588	0.381038291	0.400121096	0.305804524	0.356476791	0.347223695	0.379306311	0.328384463	0.352475365	0.35136023	0.326716325	0.315677093	0.278248931	0.316622317	0.352070731	0.467436899	0.350832569	0.377686331	0.327677051	0.354010227	0.39442279	0.395480721	0.382340217	0.433751735	0.403822996	0.35763712	0.342028624	0.434873865	0.309940994	0.415120287	0.318725585	0.41429262	0.371042164	0.489531526
0.760353469	0.640205924	0.775479058	0.650256244	0.424902407	0.415469678	0.365817639	0.390021385	0.369616001	0.348436147	0.376376944	0.314286925	0.379825582	0.422932505	0.504356292	0.530755813	0.330824357	0.376643653	0.39724924	0.305039835	0.352234245	0.346232158	0.379054805	0.327598007	0.352959202	0.348485927	0.327534059	0.314741604	0.278150452	0.319626279	0.3455287	0.467430872	0.35037105	0.374713714	0.329066913	0.349435101	0.395555066	0.393980142	0.38259874	0.435365478	0.408928678	0.35963614	0.334426531	0.441176302	0.306703527	0.417476947	0.319465652	0.413303816	0.367371292	0.492303723
0.756160424	0.634892463	0.783508442	0.650968905	0.429744828	0.413703711	0.360668441	0.387451554	0.372453357	0.352170147	0.37741053	0.320396372	0.384883397	0.421240755	0.508732453	0.536675946	0.327323079	0.376383444	0.394482927	0.302941386	0.351047632	0.347128253	0.383693046	0.325460767	0.354399961	0.345113412	0.323057488	0.316586155	0.281290188	0.32548637	0.350992254	0.464369229	0.349752196	0.377554097	0.331744106	0.348532741	0.395274502	0.394671967	0.381939242	0.445688416	0.401131206	0.361159431	0.333075339	0.443361223	0.310560335	0.418646718	0.320711589	0.411820609	0.368740766	0.494461096
0.75949068	0.631039653	0.784880841	0.654086798	0.434644488	0.413723388	0.358933324	0.384091004	0.374003824	0.358983736	0.371046113	0.331061419	0.383962358	0.419414902	0.510947854	0.547222447	0.328666783	0.383929501	0.390744516	0.302532366	0.351811616	0.34385671	0.382850793	0.325598847	0.355319252	0.346695647	0.318318822	0.312653933	0.279251098	0.331677606	0.357074426	0.463869	0.350785368	0.377390127	0.332985868	0.357904624	0.399062115	0.394935056	0.384397852	0.447415184	0.393415467	0.357363216	0.333573837	0.442105324	0.316049953	0.41723158	0.320631962	0.416825059	0.366706444	0.496140882
0.759463202	0.623273401	0.78694798	0.652069338	0.437294655	0.413074062	0.356945521	0.382827055	0.377931676	0.375863728	0.363872802	0.34171234	0.385814961	0.421426435	0.5116085	0.55634234	0.328721405	0.389295586	0.396166045	0.2982999	0.354602051	0.34952491	0.380441013	0.324584259	0.352937698	0.352323805	0.31497974	0.309884465	0.278648639	0.33607711	0.356362741	0.463266315	0.348813426	0.376374571	0.335691542	0.369503385	0.399703404	0.395641498	0.384498095	0.442404416	0.404297056	0.358535718	0.321629564	0.443355488	0.321629656	0.417596777	0.321774851	0.424361946	0.366274577	0.497128992
0.759342302	0.621448965	0.789516244	0.653505141	0.441787918	0.411519617	0.359191627	0.380646591	0.382024911	0.374907773	0.366187135	0.350067804	0.389109646	0.421777163	0.51064485	0.566652035	0.325056261	0.39399091	0.400648806	0.296408925	0.359722365	0.358120003	0.378423115	0.33055172	0.351970024	0.362567272	0.316316421	0.303854	0.281446596	0.338134942	0.352864533	0.462790193	0.348063459	0.376988136	0.341404786	0.373724954	0.397473923	0.396070235	0.38358535	0.428791199	0.400689839	0.358958588	0.320363641	0.440511077	0.326353543	0.418949146	0.323053575	0.431657127	0.369422662	0.499154617
0.763364987	0.62502067	0.791896586	0.653541822	0.447689261	0.408607493	0.355148636	0.379454525	0.382986201	0.373797838	0.37703417	0.356332636	0.394488508	0.423221341	0.509472576	0.574611004	0.326711311	0.394441939	0.398699055	0.295608669	0.366403156	0.360681032	0.379282915	0.326331272	0.352647396	0.375296327	0.322805877	0.30308764	0.284951282	0.334314943	0.339879013	0.462109158	0.347103711	0.37212722	0.339599105	0.368822657	0.399177346	0.398511113	0.383748905	0.427227689	0.394020303	0.358333894	0.331074788	0.437724012	0.327231881	0.416335707	0.324383823	0.433360068	0.371161496	0.499648672
0.769783698	0.627545115	0.793086757	0.64844839	0.453550536	0.409099406	0.357304898	0.385253119	0.37847434	0.385615757	0.392633453	0.365846423	0.395020079	0.423494703	0.507282012	0.583147547	0.335800433	0.407319386	0.393355293	0.296515626	0.369123153	0.366996119	0.386412821	0.323545656	0.35286781	0.373100907	0.322963134	0.308674144	0.290263344	0.328632251	0.330763967	0.462663629	0.348844893	0.368583352	0.334711803	0.362089255	0.396336637	0.400484278	0.383996877	0.424351834	0.394548853	0.359703415	0.339995277	0.438589952	0.326201522	0.416626723	0.326983428	0.43171206	0.371252415	0.501064963
0.775564934	0.62788134	0.793508158	0.643276355	0.455971747	0.407781079	0.366025403	0.386505089	0.378510517	0.402059475	0.394122042	0.379753362	0.396209534	0.423577227	0.508091676	0.59562892	0.341759706	0.419728458	0.393255306	0.298483663	0.368798054	0.364021506	0.39518629	0.311988954	0.353271008	0.365014536	0.324210703	0.317627348	0.294613789	0.329010703	0.335975693	0.462862515	0.345640488	0.371677624	0.329300455	0.358179026	0.395970902	0.403197989	0.380567485	0.409036965	0.388358825	0.360424215	0.336938698	0.43603801	0.322491104	0.417351411	0.329273891	0.435475011	0.373150358	0.499149128
0.775240702	0.622843473	0.792665357	0.6407506	0.463687567	0.408086065	0.368670193	0.382653336	0.382541733	0.415641741	0.401149303	0.387261272	0.396456898	0.424737727	0.508439384	0.603876676	0.344774848	0.417866519	0.395188393	0.302757623	0.366506104	0.358252561	0.404626543	0.310283965	0.350953966	0.363377552	0.320892588	0.322288934	0.293275636	0.329749867	0.342583418	0.462898677	0.343495477	0.373587081	0.330849809	0.352902065	0.394117176	0.404664465	0.381406367	0.41557357	0.381836411	0.359540033	0.334688898	0.430739146	0.319642133	0.417145987	0.329035008	0.436271548	0.366899648	0.500850872
0.773383232	0.618814282	0.789259987	0.64042047	0.463681843	0.409099406	0.371281291	0.384887712	0.377962685	0.422519488	0.398172126	0.39214883	0.393288527	0.425815702	0.507580047	0.611148333	0.349723612	0.415183476	0.399943341	0.303178499	0.363970329	0.356566417	0.406182371	0.313405775	0.345534989	0.364072859	0.311095502	0.326633405	0.28985205	0.328478505	0.344171023	0.460698874	0.343631834	0.374147753	0.331704233	0.346036738	0.395459874	0.404796009	0.380673005	0.420182472	0.387661358	0.361755293	0.326030776	0.429213715	0.314231341	0.416923446	0.328304308	0.434678474	0.361938857	0.500570908
0.767898751	0.614029963	0.788861365	0.641667627	0.470487562	0.40952737	0.379395348	0.389158784	0.367734767	0.42360376	0.393324383	0.397453102	0.389057015	0.42600654	0.508707617	0.614209475	0.35307741	0.411621506	0.407186859	0.300273865	0.360551368	0.352960826	0.403392408	0.325760941	0.343174939	0.367062134	0.306351594	0.323853366	0.287969367	0.33080835	0.346388197	0.461657144	0.34290809	0.372973516	0.331476387	0.353382268	0.394522991	0.405536555	0.381079256	0.421965753	0.388179009	0.360496295	0.320757192	0.429007266	0.311838431	0.418412764	0.330009274	0.433728123	0.353534493	0.501257095
0.769640816	0.611185828	0.785325019	0.640808242	0.477070049	0.410673527	0.381927833	0.384971576	0.367574552	0.425586245	0.395565692	0.388271274	0.373878307	0.429013524	0.509790481	0.613325786	0.355622801	0.41402121	0.410980819	0.296717172	0.360047464	0.354540923	0.402012049	0.329801285	0.345497358	0.36584124	0.30597942	0.321850258	0.286822379	0.325640116	0.352875482	0.461048432	0.343285696	0.370439916	0.332376379	0.367735603	0.395219391	0.405556043	0.379507012	0.418669195	0.383547387	0.360409799	0.340657755	0.432539842	0.318493536	0.418641012	0.329625189	0.430937497	0.336811001	0.500691677
0.772322606	0.613302393	0.783218018	0.641955836	0.471924261	0.411145764	0.379496423	0.386055817	0.369031991	0.419722195	0.397301442	0.375063567	0.36994679	0.427883971	0.509214278	0.611119454	0.356196334	0.413049763	0.410541986	0.294992175	0.358622446	0.358199538	0.397262678	0.332977127	0.347798272	0.360514199	0.303861698	0.325158822	0.285953448	0.326249187	0.344959352	0.459861141	0.342829422	0.376083656	0.335999134	0.372426822	0.391511939	0.405629123	0.378335743	0.416101019	0.377575318	0.36021278	0.347840061	0.438383502	0.327141795	0.418076098	0.33237468	0.434469726	0.321434254	0.501460207
0.779977798	0.61049133	0.781259076	0.643150592	0.471489245	0.411952501	0.370439001	0.390290948	0.374489638	0.414685786	0.398975402	0.365097751	0.373957253	0.428229542	0.508022134	0.61124652	0.349696301	0.410193248	0.414458153	0.300991132	0.361250332	0.3653683	0.392618588	0.329957375	0.351857128	0.362337328	0.299851655	0.316681289	0.286080892	0.331257761	0.335942846	0.462977026	0.342226301	0.374576191	0.336335207	0.370141897	0.39373641	0.407246631	0.378467642	0.412452828	0.366143384	0.360006151	0.3438324	0.443498856	0.329776812	0.418840729	0.334697931	0.436595656	0.328520286	0.500093321
0.793842873	0.605729058	0.778161214	0.644172422	0.472508099	0.411229389	0.365435801	0.394292458	0.380262546	0.41662336	0.397149774	0.362088937	0.376883523	0.429586037	0.507093255	0.612551837	0.338252966	0.413870867	0.415652444	0.30467231	0.365704192	0.368501983	0.389729192	0.327261812	0.35361507	0.368244704	0.29461501	0.309155101	0.287366909	0.340198687	0.337152711	0.464073913	0.344685984	0.372333504	0.336352296	0.363186862	0.39087566	0.408854395	0.377269993	0.412685157	0.358280524	0.361015271	0.343137126	0.439530443	0.33378001	0.418760842	0.334487152	0.438040409	0.339799977	0.500252517
0.802498241	0.603579421	0.774841263	0.643784651	0.475324259	0.41506631	0.371466595	0.398425753	0.377993695	0.411535624	0.389718067	0.356431518	0.3736941	0.429348779	0.509502379	0.610836443	0.334008827	0.418427413	0.412086233	0.312828994	0.362035988	0.365400115	0.394145172	0.325893018	0.356786891	0.365518223	0.295212585	0.306824308	0.289643507	0.350109396	0.352355405	0.465375714	0.343700013	0.373698158	0.339439612	0.353097312	0.392413752	0.40983367	0.374009433	0.407159497	0.344756186	0.36005901	0.341976151	0.432683209	0.330125895	0.415639551	0.337016497	0.436271548	0.333998182	0.499286365
0.803168689	0.601754986	0.775336693	0.644738359	0.466120225	0.419685372	0.379047202	0.402732767	0.378221097	0.4195618	0.376635341	0.354418578	0.37348884	0.428930999	0.513168221	0.606302487	0.33655968	0.414749795	0.41759664	0.32694314	0.358031849	0.366847653	0.399456045	0.326217206	0.358276034	0.366405151	0.296161366	0.304784203	0.287175744	0.351120572	0.358421153	0.465857863	0.345331061	0.375433066	0.343751602	0.350047229	0.393365665	0.406739942	0.371756587	0.402971298	0.341655723	0.360952802	0.343228955	0.424625954	0.325745462	0.411508263	0.336004759	0.435496984	0.328753267	0.498660562
0.806004352	0.599688027	0.774266109	0.642946226	0.455347842	0.423571485	0.385566524	0.406776209	0.377843816	0.429884836	0.367490352	0.347122556	0.380046631	0.430395808	0.516615504	0.60312583	0.346872337	0.41328106	0.419074229	0.335734102	0.353843486	0.365840209	0.401988653	0.329855316	0.35969529	0.371387275	0.295348874	0.304715495	0.287847717	0.347980604	0.364037993	0.468606109	0.347769765	0.374020808	0.347499672	0.353039266	0.391872664	0.40596042	0.368316644	0.398136346	0.344772533	0.357560235	0.351296751	0.418415273	0.324754516	0.411582443	0.336969657	0.436051813	0.325036936	0.494719102
0.801410138	0.599710075	0.768588594	0.642527013	0.455479491	0.426237653	0.384780387	0.408531362	0.382557238	0.42963462	0.374068228	0.345985422	0.385120235	0.432809647	0.518974955	0.598851783	0.353115646	0.412974592	0.412419524	0.339101105	0.350294486	0.368220959	0.400093584	0.327297833	0.359845817	0.377497222	0.299720607	0.304715495	0.28805626	0.349589025	0.363808064	0.468931559	0.34887636	0.371296791	0.358271103	0.359756838	0.393475887	0.407456128	0.365441231	0.399122174	0.348750279	0.358468443	0.354222146	0.415473371	0.322845818	0.412135944	0.337559838	0.433497402	0.332344585	0.498600178
0.799761497	0.599318731	0.763936107	0.641578545	0.450951885	0.433576994	0.389149063	0.417468866	0.389839268	0.425541334	0.374141253	0.356127811	0.378646653	0.434119722	0.521081076	0.593901974	0.355398851	0.413541269	0.409381024	0.340334092	0.349736399	0.360919638	0.404784465	0.324602269	0.358964158	0.379933535	0.304108067	0.305872964	0.289782536	0.339495003	0.366370131	0.46576746	0.352138455	0.369487832	0.358516038	0.371297552	0.395484925	0.407670496	0.361035782	0.402921065	0.348603157	0.358213761	0.350503089	0.407525075	0.320503581	0.406720761	0.338791722	0.429514717	0.347340607	0.500098811
0.799310868	0.598591161	0.762142308	0.638811742	0.442904079	0.441777183	0.393736734	0.419104213	0.390325081	0.418605845	0.360479943	0.361643971	0.371325716	0.434970755	0.523152426	0.585908351	0.350034958	0.418149857	0.406536943	0.344839237	0.350825481	0.355108274	0.405094461	0.331110044	0.359512507	0.379730965	0.300302457	0.314847309	0.292765864	0.323464018	0.362444913	0.465243123	0.356764127	0.368990633	0.359176792	0.380516403	0.395244441	0.406613269	0.359278878	0.391329737	0.347131936	0.356613584	0.346462632	0.404812561	0.312694248	0.403205743	0.340524792	0.426943825	0.339157859	0.499906679
0.794755122	0.600294335	0.758799579	0.636249306	0.438536742	0.447139034	0.396252372	0.420008746	0.38260892	0.416187085	0.3569298	0.371736919	0.36818366	0.436002311	0.523892548	0.5778974	0.347025279	0.414194682	0.403653978	0.351353915	0.348159667	0.354503807	0.403924665	0.336315063	0.364582045	0.381701916	0.294048886	0.32534909	0.29802579	0.316669623	0.365236909	0.466135098	0.362564573	0.367663005	0.3627198	0.383170715	0.396296556	0.409429292	0.356967996	0.391926258	0.339912054	0.355791871	0.354281179	0.406240502	0.305825188	0.400124395	0.342159499	0.431190191	0.326656438	0.502876497
0.795656379	0.605811736	0.753384015	0.632193425	0.442789601	0.452845225	0.395421313	0.420350192	0.378091891	0.424604626	0.358783514	0.374985874	0.366410004	0.436889448	0.524041566	0.573398099	0.337837838	0.419138651	0.399776695	0.353072983	0.34776413	0.348676536	0.404995028	0.33968902	0.369818239	0.372438449	0.293912597	0.321210744	0.30182012	0.317964638	0.353417458	0.46705118	0.367421004	0.368773769	0.358151484	0.378432004	0.400204411	0.408147953	0.354340554	0.389898089	0.323739518	0.353514142	0.342861641	0.402650579	0.30181636	0.397060166	0.342018979	0.43535965	0.328918059	0.504342193
0.795447551	0.609747225	0.750741721	0.630647579	0.432337756	0.459471292	0.392462069	0.424603293	0.384247248	0.414089116	0.359676667	0.37353797	0.362252175	0.436987446	0.52554168	0.566640483	0.335904215	0.416027709	0.406498059	0.351579172	0.347292736	0.347510021	0.404386735	0.336092934	0.375640412	0.363114759	0.294819443	0.309683625	0.303250959	0.322547454	0.355968576	0.467696054	0.370074734	0.369672959	0.356892633	0.382210308	0.401211435	0.408186929	0.35124355	0.386444552	0.316950104	0.351193165	0.336059767	0.4051165	0.294817801	0.394269835	0.341869092	0.43828761	0.316388226	0.505006423
0.800844104	0.617199299	0.743754449	0.629264177	0.424152576	0.468104364	0.402799771	0.427083271	0.3909401	0.396644532	0.362519029	0.371934682	0.366988942	0.437276281	0.528874716	0.563065301	0.334593284	0.411661983	0.403948384	0.354264476	0.344307241	0.360628009	0.404146926	0.336200997	0.377608017	0.366273754	0.297272646	0.303626735	0.305782443	0.322180829	0.352169272	0.468069719	0.372812377	0.372888887	0.351082554	0.383545379	0.405234521	0.409288004	0.349043464	0.385119649	0.312514644	0.351058615	0.343648743	0.403665621	0.289536507	0.392609331	0.344553009	0.442913018	0.313978861	0.504786843
0.801904731	0.62502067	0.739511973	0.628425752	0.417896352	0.478321396	0.406421617	0.429659093	0.3903871	0.399422577	0.360614759	0.377556786	0.365646858	0.436332408	0.529609871	0.559022283	0.336958422	0.409973517	0.40752015	0.348775312	0.346675047	0.36727184	0.401041118	0.334207841	0.377522001	0.373402025	0.297361758	0.302500978	0.309269751	0.328803737	0.349109025	0.470281575	0.376740527	0.371064059	0.341376305	0.400716611	0.406396858	0.405814259	0.346991105	0.379713294	0.319102446	0.35033301	0.352156004	0.401239842	0.287729156	0.392734867	0.344632636	0.440885969	0.296937152	0.504989954
0.807949749	0.630990046	0.737889012	0.626712221	0.41446201	0.489074613	0.402530238	0.423986294	0.390288904	0.405241716	0.361468591	0.384499661	0.366499476	0.440174952	0.53037483	0.553344731	0.337133212	0.41201471	0.411608517	0.342070944	0.354791693	0.36777026	0.399438498	0.339244762	0.374258788	0.380212753	0.297235953	0.298996861	0.312484794	0.346626456	0.341882681	0.470094742	0.381408155	0.371577127	0.345215514	0.41513327	0.40870149	0.407149191	0.346321054	0.375644399	0.315402597	0.347555526	0.365477705	0.402134456	0.282875771	0.392649274	0.346787263	0.431080324	0.287941812	0.502415379
0.812549459	0.632538886	0.733310555	0.625700871	0.417095005	0.499124395	0.408875487	0.429503346	0.389332782	0.399961505	0.364417681	0.390051136	0.363504787	0.441206507	0.531159658	0.543375804	0.341754244	0.407492859	0.40195975	0.34015033	0.363200928	0.376614562	0.393607066	0.336813352	0.375753308	0.384910185	0.299054888	0.305138315	0.314211069	0.359813139	0.339123532	0.470793857	0.385278615	0.377765671	0.344816783	0.410595083	0.412759647	0.406934822	0.345714316	0.372806219	0.313609887	0.347445003	0.366776424	0.404210418	0.28091077	0.389739113	0.349817793	0.421835001	0.271206955	0.504978975
0.815720346	0.638728738	0.730195609	0.626817024	0.420266047	0.506409626	0.4147659	0.42896422	0.38476407	0.391839092	0.36218199	0.395991072	0.369804687	0.442913731	0.532371671	0.535041412	0.340284909	0.407371428	0.394538476	0.347162944	0.370867853	0.376694097	0.393794233	0.33699946	0.379543365	0.391381472	0.300386327	0.320026849	0.310393568	0.351422151	0.340661867	0.472234276	0.388682313	0.37891875	0.341034536	0.407661092	0.41367649	0.408177185	0.344215936	0.361679549	0.312683562	0.34518169	0.373965289	0.396428428	0.286192063	0.38932256	0.354703177	0.415671453	0.260467099	0.504847227
0.819561681	0.647619415	0.729324336	0.6273358	0.428479846	0.514988588	0.415276889	0.419613387	0.386660809	0.389587143	0.363726751	0.397220025	0.379272959	0.444688006	0.532764085	0.527417436	0.337936158	0.405017983	0.388022642	0.353647982	0.376134461	0.369668498	0.397625314	0.339004623	0.381279803	0.39842762	0.304710884	0.328229549	0.311250912	0.338744013	0.336758547	0.471233818	0.391320309	0.383393544	0.336238373	0.415207147	0.415435024	0.405556043	0.342902215	0.352210578	0.30979016	0.34439842	0.383902452	0.395029161	0.294018287	0.388306857	0.357574452	0.413111548	0.275826798	0.507493166
0.823128242	0.653660446	0.733413058	0.630097362	0.444792966	0.523016607	0.41667509	0.41271857	0.389270763	0.389426748	0.363451503	0.391866313	0.383525523	0.445575144	0.533593618	0.52554032	0.341273569	0.398657322	0.385511851	0.362480438	0.381103062	0.368342913	0.405679359	0.343783394	0.381381946	0.400267173	0.31089631	0.331088866	0.311893921	0.332499557	0.347598062	0.471860611	0.393727547	0.383335361	0.342526929	0.426742585	0.418095372	0.408337962	0.341604322	0.352687794	0.306809575	0.341707432	0.371800758	0.393876486	0.300436917	0.389659226	0.35958856	0.405365913	0.30357427	0.507729214
0.825529763	0.660599914	0.73564534	0.635091231	0.445079162	0.527424147	0.417090619	0.410418302	0.393291643	0.39603503	0.361917976	0.394394847	0.383751835	0.444022653	0.534577137	0.521543509	0.343196268	0.397333148	0.385311877	0.370625267	0.386353415	0.366073512	0.409966661	0.345944648	0.378892873	0.397781586	0.31514748	0.320534233	0.318051742	0.326799125	0.358694879	0.47257178	0.396155762	0.383811403	0.349698389	0.427597452	0.418456097	0.406457365	0.339620551	0.358508574	0.296941494	0.341779512	0.358242926	0.395912305	0.296062114	0.392004474	0.361508989	0.396246937	0.321036481	0.507932325
0.829777763	0.672681975	0.741174796	0.638513053	0.446143807	0.532053048	0.418629202	0.410238593	0.392733475	0.410586084	0.361985384	0.402983388	0.377130887	0.443558453	0.535744444	0.518540124	0.344474426	0.399565162	0.3958272	0.37445464	0.38976154	0.358528283	0.41438264	0.346893198	0.378398284	0.395159127	0.309722128	0.29930869	0.324053155	0.323948909	0.364886541	0.473017767	0.397309558	0.379886702	0.344725645	0.424072442	0.419653504	0.406165044	0.339414788	0.366388919	0.282779627	0.342005363	0.352149444	0.403333008	0.288905905	0.394018762	0.361560512	0.389050638	0.328906694	0.510737459
0.831085685	0.684493953	0.744967398	0.645225694	0.439498357	0.534483098	0.415669957	0.414623481	0.39000982	0.41146505	0.366692694	0.408859758	0.369188908	0.443971075	0.534373479	0.515005371	0.338673556	0.407099654	0.40733684	0.379647413	0.389133014	0.356969395	0.41323624	0.345626463	0.378140238	0.399741587	0.306608447	0.292638711	0.328061822	0.326899651	0.365220486	0.471770208	0.397482628	0.380172327	0.339912393	0.420299415	0.422188599	0.406194276	0.340960652	0.367035672	0.277624904	0.340794418	0.352805363	0.404858439	0.284773208	0.39498311	0.3622069	0.384326349	0.32709967	0.513394377
0.829783259	0.691416886	0.753133453	0.651492921	0.439235058	0.534340443	0.416180946	0.413724938	0.384603855	0.404458987	0.361631493	0.403781501	0.364031094	0.44423928	0.535183143	0.511124074	0.331386965	0.397523968	0.416813407	0.385800493	0.389170943	0.359461494	0.410528163	0.347493546	0.377634896	0.397261474	0.306749978	0.296951471	0.326086453	0.326154574	0.353707607	0.470540729	0.39840042	0.382912213	0.341427571	0.420320523	0.424728705	0.405327058	0.341293039	0.367544284	0.27521646	0.341342226	0.356950767	0.411332917	0.278726184	0.393265544	0.361429361	0.383079357	0.319093079	0.513257139
0.82059483	0.69580435	0.764215142	0.655795089	0.440408458	0.534099406	0.416338174	0.418019972	0.380644995	0.396631701	0.362889771	0.40960843	0.363746888	0.443336669	0.534860271	0.507583546	0.329857546	0.393580358	0.414330391	0.389143785	0.39098608	0.362658805	0.412347195	0.350387225	0.376597335	0.401082928	0.308013272	0.299921778	0.32620231	0.320637455	0.344680152	0.471896772	0.398080503	0.382473196	0.341672505	0.425270312	0.421742703	0.40620402	0.342126645	0.364128421	0.277325211	0.339780492	0.361653701	0.415547922	0.273991036	0.394498083	0.359349677	0.374756919	0.313802705	0.510693543
0.817143674	0.7032454	0.770319752	0.657917352	0.444684212	0.535402975	0.426967869	0.415917382	0.387632436	0.394065377	0.363339157	0.410314725	0.362578486	0.443986549	0.534487726	0.505203941	0.329174769	0.400871989	0.412475073	0.386120596	0.394740977	0.36933445	0.408527812	0.355508195	0.378758474	0.39742572	0.30989511	0.298621608	0.328762759	0.3280764	0.343941094	0.470860153	0.396313098	0.373671711	0.349806616	0.433180477	0.42009439	0.405292954	0.343113254	0.362037461	0.281635344	0.341366253	0.367491375	0.414699186	0.277256655	0.394264129	0.360539406	0.367434272	0.319252188	0.510913123
0.81861646	0.706806081	0.771646593	0.664682394	0.452050874	0.532082563	0.444178655	0.412047659	0.396594139	0.405363616	0.365850096	0.398625551	0.367825771	0.446611857	0.536062349	0.504695676	0.328055015	0.412760643	0.402865189	0.384579362	0.39866926	0.364132855	0.403778441	0.358365852	0.376882261	0.39562449	0.313464835	0.307125567	0.335777925	0.33320324	0.339435579	0.47406644	0.395746689	0.371831016	0.354961636	0.436156684	0.422619465	0.405940932	0.342511792	0.350716138	0.278022679	0.341976531	0.375578848	0.408608934	0.277087744	0.396552314	0.358192736	0.357837375	0.31732015	0.510232425
0.824546074	0.713354205	0.777124797	0.670535649	0.44787815	0.528663768	0.457846209	0.414575558	0.397374541	0.406768678	0.362676313	0.388772743	0.370252049	0.447911616	0.536837243	0.500669986	0.32725207	0.429564353	0.401443149	0.380898184	0.402283281	0.358809307	0.405240686	0.366980849	0.377634896	0.399320022	0.31286726	0.311269199	0.342445518	0.329069836	0.33330961	0.477495721	0.395904025	0.374719003	0.360822981	0.436082806	0.422524274	0.405502451	0.344437527	0.35055288	0.277505027	0.344153348	0.371649897	0.400620495	0.272482095	0.397853328	0.356834384	0.353470155	0.314649392	0.511434626
0.832338653	0.721853538	0.781805757	0.676137376	0.454397674	0.518136831	0.463422167	0.419565465	0.399188589	0.399839605	0.365895035	0.392735055	0.36960469	0.451207435	0.538570818	0.497712807	0.334598746	0.439533243	0.413347183	0.380987101	0.41174367	0.349111328	0.41083231	0.373146425	0.378747722	0.400414995	0.312128154	0.313975244	0.34321597	0.325107918	0.338056004	0.47651937	0.393926839	0.379484711	0.364502697	0.437027382	0.423937114	0.4060335	0.346336882	0.355971794	0.281455528	0.345599754	0.358800457	0.394077201	0.270888699	0.398258468	0.356656393	0.358551511	0.321814979	0.512334903
0.836916381	0.73288834	0.786156431	0.682236918	0.459320229	0.510098973	0.464910212	0.416109071	0.394847279	0.397690309	0.376129782	0.403456605	0.37477303	0.452336988	0.536419992	0.49570285	0.340317682	0.451473939	0.413197203	0.379760042	0.415948288	0.339402744	0.418664093	0.372612115	0.378946633	0.394732088	0.310933003	0.311877002	0.344009593	0.327674295	0.344504968	0.475289892	0.396869018	0.384060002	0.353497724	0.434499718	0.423100432	0.405707075	0.347429012	0.37011246	0.27933588	0.346993301	0.354445159	0.394908732	0.270776091	0.401619419	0.358679869	0.371883892	0.329491988	0.511736548
0.840636815	0.739023073	0.789852225	0.68799061	0.460396323	0.503113809	0.46220927	0.412586784	0.393948008	0.400032079	0.387544166	0.407192903	0.38420446	0.453915268	0.536534239	0.497123682	0.344796696	0.464652072	0.40949212	0.38188813	0.415785738	0.337356041	0.425893432	0.368247584	0.386462237	0.381948284	0.31320274	0.310228005	0.345365125	0.326148661	0.358059836	0.472186061	0.394508981	0.382705928	0.347499672	0.438304407	0.421918055	0.405122434	0.348299549	0.383047527	0.268416149	0.347425782	0.35732464	0.395218406	0.271688212	0.402361225	0.358042849	0.380426065	0.347261052	0.511665185
0.837460433	0.742550682	0.789220125	0.692806313	0.469382849	0.495671166	0.46072684	0.410891534	0.393596568	0.401090687	0.388493492	0.412115776	0.385367599	0.456066061	0.531944486	0.495177257	0.343185344	0.473030797	0.410819729	0.38431261	0.413396258	0.346242762	0.427273791	0.361997959	0.393569267	0.380858787	0.317233751	0.311882287	0.346216677	0.329607947	0.36104344	0.472770666	0.397634719	0.379601077	0.336836469	0.445465243	0.421762743	0.4043624	0.350642088	0.381402387	0.277946393	0.350092743	0.362375212	0.39763845	0.273540606	0.400746371	0.359021799	0.389297839	0.350647801	0.512823469
0.839614658	0.751953965	0.787056177	0.695316348	0.476978467	0.489512416	0.453208001	0.403912853	0.38936896	0.394925095	0.389633807	0.417116341	0.380262417	0.455968063	0.529724118	0.496043618	0.338274815	0.471457979	0.406759136	0.380020866	0.409896022	0.355818787	0.421407264	0.354385544	0.394536941	0.384674766	0.321516373	0.309614917	0.341507073	0.327118444	0.355957627	0.470305682	0.398049036	0.374819501	0.324641	0.447459935	0.42154731	0.403568262	0.351971636	0.37152527	0.287373107	0.353730382	0.375008199	0.398200451	0.277464979	0.401847667	0.358665817	0.391511662	0.350454597	0.513663362
0.846769762	0.757917829	0.786794226	0.698491883	0.483017183	0.485518083	0.450894512	0.397868657	0.388536875	0.405568922	0.388055342	0.412723189	0.373683573	0.457860967	0.529798627	0.496829119	0.337417247	0.472475685	0.401682007	0.388029355	0.407013475	0.35326306	0.411025326	0.351611935	0.394316526	0.391184377	0.322334107	0.308473304	0.33958384	0.322612501	0.350871815	0.471559268	0.39740396	0.368345331	0.321690391	0.447924307	0.420470145	0.405370906	0.354651838	0.361039075	0.305114946	0.358050379	0.380216191	0.393784731	0.278613576	0.402195745	0.357003007	0.395137279	0.341822934	0.51641909
0.846511475	0.761098189	0.789698471	0.698549525	0.487235699	0.481951714	0.45584156	0.39644297	0.389575689	0.413312803	0.391032519	0.399119957	0.370473098	0.458222011	0.52857668	0.494986658	0.338569774	0.474198846	0.39385523	0.391123678	0.40509539	0.360845405	0.411967012	0.34480999	0.391531775	0.393730188	0.319676471	0.31550268	0.333993721	0.324173615	0.350105384	0.473487862	0.396606792	0.365367425	0.333105487	0.44606154	0.41795509	0.404260088	0.357970433	0.35555737	0.322824091	0.360659677	0.38198717	0.386323884	0.279221657	0.404267096	0.35612242	0.391088674	0.344936925	0.518082408
0.846137782	0.768875464	0.797579796	0.703239465	0.491809096	0.477558931	0.460345002	0.396095533	0.390779885	0.425156385	0.390184304	0.386696237	0.375157234	0.45534913	0.527230551	0.49356005	0.340350456	0.474204628	0.390666748	0.39019301	0.403849176	0.360802986	0.412136632	0.338188149	0.387236376	0.391419796	0.318984542	0.321728698	0.338488988	0.332050145	0.344504968	0.471884718	0.39424151	0.363706568	0.340875043	0.445491628	0.417113398	0.403568262	0.359547953	0.358778578	0.333351497	0.363422745	0.38849388	0.375944075	0.281119094	0.403051675	0.356834384	0.381815885	0.328332765	0.519954327
0.844862833	0.77507634	0.804441787	0.708002767	0.493011116	0.470239266	0.463096481	0.399444102	0.392232157	0.423308632	0.388133984	0.381137699	0.37687826	0.45609185	0.528502171	0.492208527	0.341333654	0.465016364	0.390411225	0.376155925	0.403020172	0.352600267	0.410510616	0.339046647	0.381623865	0.389618566	0.319524456	0.330549771	0.341640309	0.338454261	0.340760408	0.472559726	0.392253835	0.360078071	0.342692117	0.436958782	0.414237618	0.404245471	0.360634807	0.356009469	0.341083582	0.368852774	0.384210733	0.370920477	0.279520067	0.40588195	0.357874226	0.372054186	0.319990908	0.521765862
0.845044184	0.781007132	0.809743458	0.717356446	0.496525592	0.462693322	0.466841863	0.398479666	0.394950643	0.425804382	0.388471023	0.380247768	0.378083504	0.457288454	0.531403054	0.491856207	0.342349625	0.460384647	0.380406948	0.368514962	0.403117702	0.344715689	0.41278002	0.342876869	0.37881761	0.379254652	0.318250678	0.33160682	0.338656981	0.338714446	0.337563299	0.476163786	0.394288711	0.35672991	0.347169295	0.42933885	0.4087065	0.400435558	0.361937975	0.361246287	0.342140681	0.366190618	0.384171378	0.373151276	0.276665466	0.407730759	0.360450411	0.36275393	0.329963632	0.519718279
0.846022378	0.784060719	0.810796959	0.72488131	0.504836697	0.454079926	0.463220017	0.396203358	0.403493721	0.426753922	0.400879671	0.385149452	0.38358868	0.459124622	0.530305288	0.489828923	0.343485765	0.462252368	0.380018109	0.365835586	0.401519297	0.33436022	0.410808914	0.343441196	0.37637692	0.374447723	0.323859496	0.326696828	0.336270318	0.338235468	0.340563326	0.472788747	0.395363839	0.357581496	0.349031938	0.424104104	0.410224551	0.400800959	0.36319366	0.364423542	0.348052811	0.36830016	0.382098676	0.385836435	0.268169227	0.407513923	0.360754869	0.356507982	0.331838845	0.521425513
0.848539304	0.787654471	0.814270664	0.727255101	0.508179456	0.448481957	0.460159698	0.394250526	0.407142488	0.43519071	0.406626185	0.389803933	0.383630785	0.460806057	0.53164645	0.490452702	0.346697546	0.470821913	0.380868	0.372302841	0.402093639	0.330844769	0.408247061	0.344485802	0.373237354	0.376528171	0.33306425	0.315640096	0.337341999	0.335172373	0.33788082	0.472198115	0.396737905	0.359157723	0.357348326	0.417296824	0.406396858	0.401005583	0.36404837	0.363965163	0.362857657	0.370356844	0.379435648	0.396520183	0.26732467	0.40697754	0.360740817	0.349992859	0.336168883	0.522907678
0.856090082	0.792604147	0.818399248	0.728491778	0.512317837	0.442731494	0.461625282	0.389817716	0.407452582	0.438982453	0.394700625	0.399656741	0.376646685	0.461894348	0.530330124	0.489459275	0.346085779	0.476523378	0.385667387	0.380975245	0.405165828	0.335479013	0.4094578	0.349096476	0.371108471	0.376697892	0.335061409	0.317574496	0.334694658	0.337661877	0.337650891	0.472885176	0.398914383	0.350715914	0.358692618	0.411697968	0.404633313	0.402277179	0.364375481	0.364486333	0.365614834	0.369996444	0.383535138	0.39802841	0.271204	0.408027481	0.361190478	0.349443523	0.350778498	0.526843648
0.86101952	0.807188606	0.824879702	0.726662964	0.521407393	0.43817638	0.469424885	0.385289061	0.408951367	0.44237	0.394650069	0.400024014	0.373515155	0.463849145	0.530200976	0.488823944	0.342557189	0.477356047	0.397426995	0.392107697	0.406688376	0.341391122	0.408463473	0.352092213	0.368662405	0.376002584	0.329033239	0.319873577	0.334358671	0.343817633	0.337743958	0.472553699	0.399622394	0.34747354	0.359769192	0.404421038	0.40588082	0.403305173	0.365768342	0.358853928	0.363206391	0.369102652	0.389838513	0.396153162	0.275730823	0.409197252	0.361340366	0.354393039	0.354892601	0.527524346
0.857656291	0.816294247	0.835875972	0.727333704	0.531097959	0.434964189	0.471699067	0.384995537	0.410651713	0.43780836	0.393975992	0.381723924	0.380636095	0.467397696	0.529277064	0.488436969	0.337586576	0.46624802	0.401404265	0.393696353	0.405664313	0.342944707	0.412282857	0.348123912	0.371839603	0.381888061	0.322271205	0.310159297	0.339328954	0.348767075	0.34228232	0.470359924	0.399354923	0.343443052	0.358880591	0.399202123	0.404457961	0.403134653	0.37070139	0.350810325	0.368273931	0.368655755	0.393439505	0.391037809	0.281738435	0.411525381	0.362183481	0.357743988	0.35274463	0.528452071
0.852732349	0.823332929	0.844024942	0.725976503	0.541395258	0.432725985	0.471861909	0.39264513	0.412920564	0.441548776	0.393627718	0.363769918	0.388488603	0.471534232	0.529197588	0.487726553	0.339798772	0.458806046	0.403331796	0.394099445	0.408427657	0.343374197	0.417459203	0.349558744	0.372441711	0.388063705	0.320834928	0.299541241	0.343065355	0.342853764	0.345994033	0.470986717	0.39944408	0.33813783	0.357764145	0.393682422	0.406311686	0.403022596	0.372447741	0.35876602	0.3663232	0.369323697	0.395617154	0.390435665	0.285752894	0.413123117	0.362136641	0.361803579	0.368235027	0.530076963
0.857392509	0.828888913	0.851274166	0.725641133	0.557920163	0.43190449	0.472378514	0.401989972	0.412145331	0.442793443	0.383084018	0.36797237	0.401662079	0.472906201	0.530022154	0.49094364	0.346124014	0.449149406	0.407681241	0.389114146	0.409576341	0.349212072	0.419652571	0.355099958	0.370845048	0.386043481	0.321982901	0.296951471	0.348244181	0.334054757	0.351452112	0.470390058	0.398646912	0.340412252	0.345870572	0.396874984	0.406206475	0.40303234	0.374980215	0.364241446	0.370104784	0.368266523	0.394062627	0.396812653	0.286360975	0.412666621	0.361153007	0.367879234	0.373019661	0.532162972
0.864289326	0.835056717	0.855004129	0.724037645	0.558612755	0.430615678	0.471199308	0.407992237	0.409452685	0.448792224	0.370703456	0.372619788	0.412672431	0.474876471	0.532053766	0.492786101	0.351558915	0.442603708	0.40609811	0.383097406	0.404748617	0.350405099	0.423893081	0.354289488	0.372506223	0.384297	0.321411535	0.292533006	0.351343367	0.328218319	0.350088961	0.474964442	0.39900354	0.341263838	0.336426346	0.403017366	0.405735528	0.403329533	0.376874294	0.360473951	0.374687365	0.368170416	0.39323617	0.403011865	0.286349714	0.410983292	0.360525354	0.374553665	0.372752586	0.535017512
0.867245889	0.842321387	0.858187409	0.722890051	0.558778748	0.427073905	0.460496614	0.407081713	0.410527676	0.456478363	0.368956471	0.391717991	0.418877597	0.474876471	0.531313643	0.498815973	0.352645896	0.431605546	0.403142932	0.387958221	0.393933647	0.343400708	0.429981868	0.35906826	0.377263955	0.38132415	0.320986942	0.297680835	0.347989295	0.324563893	0.350970356	0.478610689	0.399622394	0.345352509	0.33329346	0.397903991	0.406086233	0.404951913	0.378578438	0.361572804	0.384609936	0.368944076	0.385988272	0.405380297	0.290685104	0.410949055	0.361986754	0.372658456	0.362728719	0.5359123
0.869301196	0.85035221	0.860493722	0.721669095	0.550267306	0.426522962	0.463186326	0.411496553	0.418305856	0.470419915	0.373877239	0.408344163	0.41914075	0.475469616	0.531323578	0.503517425	0.353984138	0.427112607	0.392794254	0.386766728	0.381222265	0.341481262	0.436322162	0.36434532	0.376860757	0.375685042	0.31906317	0.304292676	0.350231136	0.322730767	0.349388224	0.482443769	0.400298938	0.345579951	0.332285241	0.388384353	0.409042175	0.405658355	0.37695871	0.364486333	0.394418077	0.36721896	0.377481011	0.407880626	0.292931625	0.412341368	0.362370839	0.371570771	0.342925332	0.537246248
0.869894707	0.858724769	0.86264628	0.723969523	0.5424828	0.427054228	0.463332323	0.416965682	0.421391286	0.473666314	0.372236983	0.408266471	0.414403983	0.474830051	0.528820076	0.509131444	0.362221154	0.427274515	0.382751093	0.378123963	0.374124264	0.342228891	0.438995145	0.369142102	0.371855731	0.375690517	0.324242154	0.311226917	0.356278892	0.319673585	0.354353598	0.484571249	0.401447489	0.342686675	0.327893505	0.377930692	0.409833766	0.406281973	0.377111714	0.367475213	0.382092513	0.36694025	0.368960632	0.405632624	0.29734021	0.412455492	0.361115535	0.373290192	0.341845664	0.538799776
0.865316979	0.864848478	0.864200905	0.727627152	0.535013108	0.428677541	0.460979527	0.419691261	0.423841025	0.472986238	0.380634869	0.411642558	0.418214449	0.477269679	0.527732245	0.517148171	0.367803535	0.434999827	0.376785189	0.388438374	0.367373035	0.344233176	0.441855296	0.379107883	0.369979518	0.375789065	0.324844971	0.311443612	0.357489602	0.318940335	0.357413845	0.488434464	0.402344303	0.349303657	0.333025741	0.381402933	0.410354813	0.403081061	0.377148646	0.370420139	0.383890672	0.366474133	0.363890383	0.414492737	0.298280483	0.413927691	0.36230058	0.372707896	0.350619389	0.539727501
0.862552757	0.866711497	0.862748783	0.727616672	0.528917152	0.431830703	0.449490696	0.419847008	0.431055869	0.463548584	0.386993669	0.415654311	0.424824871	0.478976903	0.528238906	0.521670575	0.363171579	0.443823798	0.377468435	0.391781666	0.363531445	0.350914123	0.435655378	0.389127694	0.367646347	0.374086382	0.320080096	0.309879179	0.351997961	0.320797114	0.357364574	0.487988477	0.400592631	0.35263066	0.33994657	0.384474124	0.413135402	0.401858185	0.380783801	0.377327213	0.395426137	0.366209839	0.376254444	0.418960069	0.304338769	0.414806446	0.36268935	0.367324405	0.344181157	0.541522567
0.863629869	0.866187867	0.86506079	0.729104876	0.521470356	0.435195388	0.440758959	0.421596171	0.440803142	0.479119751	0.385033226	0.407284721	0.437103625	0.481823996	0.530027121	0.527325024	0.360047194	0.443742844	0.388122629	0.39381491	0.362653677	0.358692655	0.427999064	0.39570751	0.365033627	0.371359901	0.323455871	0.317304948	0.353793751	0.32546863	0.360036132	0.490947663	0.401347843	0.355698486	0.34088074	0.375534952	0.413766671	0.402169994	0.381564647	0.382614265	0.398706415	0.363389107	0.392121109	0.424539934	0.309479303	0.416546836	0.363288898	0.371900372	0.341601318	0.541720189
0.862970412	0.871451721	0.864793144	0.732972112	0.512569689	0.440404746	0.443510439	0.426286563	0.440275983	0.487210086	0.378039669	0.407913324	0.444208776	0.481612527	0.528338251	0.537807991	0.357698442	0.441886688	0.397254795	0.393708209	0.364111206	0.364636578	0.427408317	0.396752116	0.364711069	0.369991185	0.327728009	0.317785905	0.357246301	0.332948968	0.363069006	0.490815072	0.398138193	0.35418573	0.338414304	0.370416299	0.414062265	0.402564627	0.38195507	0.379907948	0.395981931	0.36235596	0.399729762	0.433812946	0.315807846	0.415200173	0.365157803	0.386194091	0.347414479	0.540907743
0.871120197	0.87561871	0.867594886	0.735330182	0.509455886	0.445830546	0.447940882	0.432474526	0.443888573	0.480338755	0.370113638	0.411875636	0.445777172	0.481705367	0.528988963	0.545697652	0.35497826	0.439822364	0.398949023	0.385877555	0.369605384	0.368899659	0.429385272	0.395755538	0.366839952	0.359386377	0.330291292	0.310809382	0.361428753	0.338749926	0.372331864	0.494545696	0.3971732	0.355111367	0.33630103	0.377244687	0.41586088	0.401765617	0.381828446	0.377509309	0.392342021	0.362942211	0.402222251	0.436009336	0.321263682	0.416010454	0.366469315	0.386100704	0.337492897	0.542768684
0.881616548	0.88475191	0.874377153	0.738186067	0.510652181	0.454448861	0.44045012	0.431797624	0.444115975	0.468591409	0.370203515	0.401486044	0.449940264	0.482731765	0.527935902	0.54790976	0.35579213	0.435942361	0.395588341	0.383832456	0.368944348	0.371381153	0.434719541	0.39315603	0.372705134	0.344106037	0.328115909	0.301507352	0.368148483	0.338217728	0.364448581	0.499228562	0.397818277	0.358665813	0.33181246	0.388051904	0.415334823	0.399782708	0.38262512	0.376209523	0.393322835	0.363389107	0.391235619	0.42969543	0.323245575	0.413282891	0.367570049	0.381167668	0.340385271	0.542790642
0.895811351	0.890423644	0.880629823	0.741644571	0.508917839	0.462299791	0.433200813	0.433235292	0.432999121	0.477271998	0.363794159	0.397191773	0.449292906	0.482546085	0.528005444	0.554985041	0.356534991	0.431975621	0.390000167	0.385865699	0.366348972	0.363586714	0.441913786	0.395437354	0.372780397	0.338373856	0.328917917	0.297358435	0.366746608	0.333617172	0.36159089	0.501458499	0.398704602	0.359247642	0.335178888	0.394437027	0.41654726	0.397731591	0.381923414	0.375104391	0.397965355	0.361606328	0.387765811	0.432144147	0.319934913	0.414829271	0.366783141	0.371394983	0.34921582	0.542840047
0.905296536	0.897704849	0.888095441	0.743001771	0.493915492	0.471326394	0.434059949	0.440064216	0.426699054	0.468687646	0.356109672	0.403308283	0.442382489	0.480684127	0.530315223	0.560431563	0.357600122	0.43548555	0.390261244	0.390726514	0.362415271	0.360225031	0.446394104	0.388857537	0.367409805	0.335751397	0.328771144	0.298410198	0.360194872	0.323582284	0.363862809	0.505924399	0.396591058	0.362505884	0.335047876	0.397133555	0.416752673	0.398291873	0.38179679	0.380435397	0.395965584	0.362908574	0.38922195	0.433549149	0.318594883	0.413014699	0.367799563	0.360089652	0.359290829	0.541967217
0.916831531	0.902246646	0.894860625	0.743504826	0.490120545	0.481572941	0.433577036	0.450762863	0.42700398	0.479517531	0.346655732	0.408951576	0.447550828	0.479559732	0.531403054	0.56821726	0.357916931	0.436162093	0.392627609	0.396642481	0.360172086	0.353607712	0.445352986	0.389854115	0.365243289	0.336528828	0.329845731	0.302141581	0.352808963	0.311613743	0.36539567	0.510553024	0.395678511	0.366181986	0.336545965	0.398642766	0.417459093	0.399807068	0.383105235	0.385885707	0.404640341	0.363783145	0.392212937	0.431977841	0.319766002	0.413939103	0.367837035	0.355903712	0.359751108	0.541001065
0.924585641	0.913435781	0.903220296	0.745359842	0.490652868	0.493177167	0.426805027	0.45681904	0.425965166	0.495313252	0.346335545	0.414453611	0.449729741	0.477594619	0.53319127	0.5749691	0.362324936	0.439434942	0.394821773	0.40778086	0.362604912	0.345304248	0.440890215	0.390910728	0.370307452	0.338674974	0.335229149	0.3041764	0.352160161	0.309195198	0.362707689	0.512638316	0.396863773	0.365970411	0.340772513	0.389703593	0.419904007	0.398038528	0.386228619	0.380466793	0.397801886	0.363033512	0.39242939	0.438022216	0.326432368	0.413168767	0.368989292	0.358771246	0.356682578	0.543674451
0.926014464	0.919807525	0.912707497	0.748404372	0.487710783	0.506645744	0.424368002	0.466229775	0.4197788	0.506098226	0.344970537	0.4158662	0.440924617	0.473979018	0.534984452	0.578752209	0.364897638	0.445726214	0.392749815	0.424159435	0.364067859	0.346046576	0.437293092	0.387800925	0.373457769	0.343219109	0.331056607	0.304652072	0.355415754	0.316137425	0.359855473	0.51519973	0.397702898	0.36491783	0.35098572	0.379650982	0.418566318	0.399753476	0.387109709	0.382451007	0.40348516	0.363658206	0.395774574	0.441543323	0.336505112	0.413859217	0.37046006	0.365462156	0.362910558	0.540649737
0.929740394	0.923373717	0.914637966	0.75266986	0.484516845	0.519838849	0.428208843	0.477922809	0.416450463	0.502389889	0.351110262	0.414206408	0.426214323	0.471085506	0.537249526	0.58098742	0.363182503	0.448085441	0.386361743	0.419452743	0.367069609	0.349843051	0.436170088	0.392165456	0.373506153	0.346651848	0.326973177	0.312564084	0.353730029	0.326018568	0.34971122	0.517809359	0.396874262	0.361162388	0.360372984	0.370495454	0.420405014	0.401244312	0.390259473	0.391543229	0.398199661	0.364383812	0.394620158	0.431341289	0.342844917	0.415428421	0.372333649	0.372378295	0.37008751	0.542927879
0.930471292	0.92174771	0.917769995	0.75771089	0.477573752	0.533130337	0.429505969	0.481079689	0.409566386	0.501754724	0.349632908	0.415618996	0.421740709	0.469579435	0.53747802	0.584556828	0.364848478	0.44973343	0.381279059	0.412042965	0.370602355	0.354636366	0.437035737	0.395641472	0.376242521	0.344204585	0.32147968	0.308140334	0.351186959	0.341085684	0.353975857	0.518779682	0.395526419	0.355264759	0.367908998	0.369223706	0.422539304	0.399388075	0.393319545	0.393188368	0.391410247	0.365416959	0.399933096	0.426925569	0.34393158	0.414612435	0.371743468	0.375635856	0.373786794	0.541039491
0.933317946	0.922596541	0.922678739	0.76474318	0.475089579	0.54701704	0.432403446	0.482930686	0.406589488	0.498829115	0.355435595	0.418211097	0.42307753	0.468542722	0.535063929	0.584395107	0.368142192	0.444500341	0.378262778	0.416637028	0.371713111	0.35736707	0.438486284	0.388329231	0.375860827	0.33586637	0.319912356	0.302030591	0.353695272	0.348163917	0.359335395	0.519382368	0.394713518	0.358258533	0.363705235	0.368790995	0.423250734	0.399008058	0.392755015	0.391398808	0.404122689	0.365719695	0.40834197	0.426787936	0.345570019	0.415462659	0.373289179	0.374773399	0.367217866	0.540797954
0.935268838	0.930258067	0.92848723	0.772026997	0.473252207	0.558144111	0.431707153	0.480786165	0.404144917	0.516697142	0.362923475	0.41992033	0.428430077	0.467366749	0.532734281	0.587560212	0.371135485	0.443690802	0.384056482	0.419263053	0.36583965	0.358098793	0.445452419	0.376802545	0.37221592	0.330637876	0.325888107	0.298172362	0.350265893	0.345106735	0.355514193	0.517935922	0.394204799	0.360263198	0.359461599	0.370411023	0.423556348	0.397531839	0.391346326	0.397313776	0.407250396	0.365830218	0.411024676	0.425394404	0.348182514	0.416797909	0.372624055	0.382321274	0.352784407	0.542318545
0.937351622	0.936260514	0.934608923	0.779279374	0.472530995	0.568931762	0.423076491	0.480570515	0.407431909	0.518275431	0.361659579	0.410752627	0.430345837	0.464457763	0.535635164	0.592544675	0.36855732	0.450635488	0.397732512	0.425220515	0.361445391	0.350436913	0.450938761	0.371015189	0.369156994	0.316841224	0.324121591	0.293991734	0.353382457	0.332659216	0.346366299	0.51943661	0.393564967	0.356216842	0.360555261	0.380727482	0.423826892	0.398277256	0.39219576	0.40273269	0.406520235	0.365056559	0.40769917	0.420560051	0.3482726	0.414715147	0.373729472	0.386303959	0.339754518	0.543471339
0.935593071	0.94389448	0.937080379	0.783487219	0.480595973	0.579493133	0.418651663	0.486554808	0.409979844	0.513887018	0.355811955	0.401782687	0.433151056	0.465458372	0.536400123	0.598603426	0.366831261	0.450733789	0.409269927	0.427123346	0.357782606	0.349742306	0.456278879	0.368871946	0.361867181	0.29333764	0.322575234	0.290070082	0.362830628	0.318218911	0.33738264	0.520268316	0.392809755	0.356899169	0.358214141	0.385571732	0.423185603	0.404128543	0.395065897	0.403278977	0.409784166	0.364739407	0.392409713	0.424637424	0.349640782	0.412581028	0.37412761	0.394159461	0.334657347	0.543399976
0.934521454	0.945988998	0.942826229	0.792778016	0.477333349	0.590477549	0.418848197	0.491982005	0.408238152	0.505777436	0.351183287	0.398745621	0.436451003	0.465974149	0.540140474	0.605632501	0.366601848	0.445992205	0.412447298	0.414485228	0.354623725	0.347706208	0.457378487	0.364441376	0.354609624	0.281988251	0.32406393	0.284985677	0.367922561	0.312695878	0.332800482	0.520069429	0.392961846	0.357306449	0.349732565	0.386532139	0.422509244	0.407431767	0.3938788	0.401175459	0.40960435	0.36607529	0.373827546	0.425417343	0.347788388	0.413927691	0.376703795	0.400806425	0.346022275	0.543290186
0.936115141	0.950773318	0.948025398	0.801062704	0.483767014	0.601737437	0.415024202	0.496852106	0.40305959	0.509113656	0.35019464	0.399790937	0.442219333	0.464473236	0.5461608	0.610940406	0.363728725	0.451705235	0.409031068	0.419950681	0.347157278	0.359159261	0.452488741	0.365047728	0.354453721	0.279738083	0.318822043	0.281941376	0.365043504	0.309892969	0.331382586	0.519304019	0.393460076	0.351387662	0.345466145	0.382600803	0.423851942	0.41085192	0.39403708	0.40825835	0.39657042	0.366666346	0.365674481	0.420296255	0.348773704	0.413979047	0.377767057	0.402047924	0.352892374	0.543520745
0.93889585	0.954234784	0.957313288	0.81266441	0.489221893	0.616268545	0.417320845	0.499739423	0.402522094	0.507002855	0.349076794	0.403555486	0.43848255	0.465396478	0.547273468	0.616687267	0.362614433	0.463218032	0.403898391	0.433276426	0.343429472	0.374700418	0.45340703	0.368397671	0.360759732	0.285820654	0.318790592	0.289985518	0.363294058	0.309141979	0.330260313	0.518604903	0.395594598	0.350224004	0.348057896	0.382695788	0.422308841	0.411129625	0.393789108	0.404892721	0.382196043	0.368550038	0.375165619	0.418357926	0.348616053	0.413105998	0.377087881	0.392099452	0.360046596	0.54456375
0.938967291	0.957337978	0.964112639	0.8243814	0.477470722	0.634651332	0.425479824	0.498062143	0.403478216	0.508157701	0.350756371	0.410018081	0.431340558	0.465566685	0.549146127	0.61698183	0.365438397	0.469584475	0.405209334	0.445185422	0.343814173	0.385140724	0.458554132	0.367857357	0.366915216	0.293058422	0.323560709	0.309318943	0.361428753	0.316876589	0.336030438	0.516206215	0.396491412	0.352921575	0.355514163	0.384157507	0.423892023	0.411714266	0.394443331	0.398450304	0.379237254	0.368535622	0.381698566	0.416041106	0.352827575	0.413385602	0.375668637	0.389984509	0.369053302	0.54565067
0.935587576	0.960419124	0.967210501	0.835417169	0.470184195	0.64958089	0.430876094	0.500500189	0.39720399	0.512161165	0.361917976	0.420421799	0.430182681	0.467861895	0.550596569	0.620418395	0.372031288	0.476673721	0.40142093	0.450158866	0.347997117	0.386757938	0.467655144	0.362778411	0.371737459	0.29793105	0.324750617	0.316887414	0.364730689	0.323369405	0.349530561	0.518152889	0.397996591	0.359136566	0.35837933	0.384431909	0.423556348	0.412829957	0.39625827	0.39571887	0.389988067	0.371116087	0.395033386	0.419040355	0.356718166	0.409533918	0.376516436	0.389468133	0.363120809	0.545244447
0.936879012	0.960325422	0.965707127	0.845981324	0.475055236	0.661480264	0.437384185	0.506041201	0.384035351	0.512469124	0.369759747	0.433071534	0.437582564	0.469517542	0.553015627	0.625957329	0.377673753	0.478529878	0.38987796	0.459109878	0.350597912	0.395003075	0.471538866	0.364129195	0.372952428	0.300548034	0.326700599	0.322384068	0.368582948	0.321701851	0.362236882	0.516736578	0.399465058	0.36548908	0.358333761	0.386753772	0.422118458	0.416357294	0.395139761	0.398368675	0.395584157	0.370501004	0.401054717	0.424201586	0.357438854	0.408181548	0.374792734	0.396329338	0.360501193	0.546172173
0.933691638	0.956329302	0.971424504	0.860009223	0.458404405	0.6713382	0.436704738	0.508820693	0.376034937	0.498091297	0.369467647	0.439972031	0.442003547	0.471823068	0.557918318	0.630127413	0.378351067	0.48051903	0.388750326	0.466359605	0.354981334	0.398004199	0.472866585	0.355556223	0.373291114	0.311130942	0.333237232	0.323821655	0.372035499	0.323842469	0.364328142	0.518689279	0.403498099	0.364611047	0.360845765	0.394294549	0.422058337	0.416498582	0.397070772	0.394255825	0.391426594	0.373600446	0.395341668	0.434134089	0.356509842	0.409048891	0.374596007	0.402014964	0.349892033	0.544810777
0.930965884	0.959575805	0.974733066	0.871034512	0.457562992	0.67942033	0.439692059	0.509377789	0.375931573	0.494164822	0.364075025	0.44198497	0.44527718	0.477445044	0.566357703	0.635077222	0.375658197	0.479784663	0.393599707	0.469904443	0.359809058	0.404085983	0.480441013	0.351611935	0.377753168	0.319972845	0.336335187	0.316115768	0.376692966	0.329264975	0.362855501	0.519882597	0.404830208	0.367594243	0.357450856	0.395323557	0.420780769	0.417619145	0.397577267	0.399247757	0.39451071	0.373662915	0.388277427	0.430165676	0.357557092	0.410897699	0.3751534	0.403256463	0.348812365	0.546023956
0.92549789	0.963604996	0.978212465	0.881541025	0.465095646	0.684123018	0.44385297	0.508599052	0.380324565	0.487902993	0.362255015	0.4420556	0.444292985	0.480998752	0.572462472	0.636596241	0.372074985	0.475251246	0.395060631	0.470592071	0.361938459	0.405841057	0.483470784	0.346605031	0.383994667	0.32930201	0.339019033	0.312305107	0.377399696	0.331163148	0.362855501	0.520798679	0.40741576	0.363510862	0.357701487	0.396009562	0.421071353	0.417989418	0.397049668	0.402092216	0.400809717	0.374681647	0.390166472	0.423387259	0.353627089	0.410492559	0.377214348	0.403833266	0.348789635	0.545354237
0.935554603	0.968554672	0.980490305	0.888274626	0.473927627	0.6859185	0.452494862	0.504819183	0.385286061	0.485099285	0.364288483	0.44289609	0.443145635	0.485119815	0.578626849	0.639154894	0.368939675	0.480091131	0.408036751	0.469880732	0.366408574	0.413730938	0.476902381	0.348261992	0.389386763	0.333030391	0.340098862	0.31971502	0.377700926	0.334409556	0.36280623	0.518562715	0.410924348	0.352477269	0.364138143	0.3959093	0.421211635	0.419645902	0.396432378	0.395762824	0.404820157	0.376608586	0.379455325	0.422016665	0.350170037	0.41040126	0.377026989	0.407442402	0.349329469	0.546468606
0.939852062	0.97522957	0.984692919	0.8974449	0.475347155	0.685485616	0.461692665	0.498547356	0.3866298	0.495191351	0.365013116	0.451675331	0.431256349	0.491226622	0.584200121	0.63689658	0.36813673	0.48716303	0.423207035	0.476940769	0.37126339	0.413619589	0.477165585	0.35343099	0.395622887	0.34162045	0.343694796	0.320787924	0.379572023	0.33588197	0.354813456	0.51711627	0.412162056	0.344590842	0.366348252	0.396162594	0.421707632	0.417740945	0.396316306	0.391643695	0.403970118	0.377310165	0.37845177	0.423920586	0.346138687	0.409111659	0.376183874	0.404997858	0.352369587	0.547066961
0.94413853	0.975951628	0.985427522	0.905451859	0.471220221	0.68665145	0.471305998	0.492850596	0.383596051	0.496942867	0.35094736	0.467348005	0.420298627	0.499262438	0.588342821	0.62881632	0.370540104	0.494153974	0.42768424	0.485417556	0.37358785	0.413730938	0.482704568	0.351353785	0.397870041	0.345518552	0.345125831	0.319413761	0.38457127	0.331866832	0.351140065	0.517200646	0.416688082	0.348102973	0.36833621	0.393028079	0.41937795	0.420172079	0.396448206	0.379035144	0.403381629	0.379078529	0.377946713	0.42739008	0.338019684	0.407964713	0.376717847	0.400685571	0.356915559	0.546128257
0.941105029	0.975604379	0.984271518	0.910131318	0.482816847	0.687123687	0.485883225	0.491982005	0.386531604	0.496140891	0.347099499	0.468117866	0.417482882	0.507545827	0.591452329	0.621169241	0.371414058	0.500977229	0.428623009	0.495619339	0.374649841	0.411175211	0.491150494	0.349870925	0.3961121	0.347807044	0.34075934	0.317241525	0.385619779	0.322109869	0.352202119	0.516344833	0.420999082	0.348557858	0.370056449	0.390373767	0.420069339	0.42036696	0.395683188	0.381038196	0.404999973	0.379655169	0.381718244	0.425532037	0.338250529	0.408986123	0.376755319	0.397966359	0.360148881	0.548587552
0.941099534	0.975020118	0.983018707	0.91220118	0.491648827	0.686174295	0.488505553	0.490508395	0.383182593	0.49684663	0.354761517	0.471840038	0.42064599	0.514818292	0.592470619	0.612407444	0.369868251	0.51199852	0.431778162	0.506757718	0.376421632	0.405321428	0.496695327	0.354835805	0.391047938	0.352186934	0.343327864	0.318081879	0.384524927	0.312193247	0.355760545	0.512584075	0.427460338	0.347314859	0.370250118	0.389576946	0.42224371	0.422544749	0.394997309	0.382093095	0.404771116	0.379501398	0.381134476	0.413563715	0.346808702	0.408501096	0.376980149	0.404311188	0.361654733	0.548779684
0.937642882	0.976348484	0.988166624	0.91789723	0.502529965	0.687753335	0.49395236	0.490999599	0.377631919	0.481500016	0.359699137	0.481226692	0.423124898	0.522008232	0.5956298	0.60574224	0.370540104	0.519712267	0.433627925	0.515252288	0.377326492	0.402877049	0.497473241	0.352608513	0.385446178	0.366733642	0.343888746	0.323752947	0.380591568	0.310892319	0.35197219	0.509462163	0.431377999	0.351868993	0.365311551	0.39835781	0.421842904	0.423080671	0.392781395	0.383524743	0.404983626	0.381750296	0.37789424	0.416379454	0.350293906	0.408917648	0.378099619	0.406453598	0.362257075	0.548845558
0.941528181	0.975973675	0.987335213	0.920878879	0.521905372	0.685500374	0.508114057	0.48849566	0.380247041	0.482160844	0.360463091	0.48429201	0.423682784	0.52808925	0.598694603	0.591707193	0.368994297	0.525864761	0.436855291	0.521624698	0.377597408	0.39360856	0.495291572	0.358353845	0.38179052	0.37379074	0.34928789	0.33679693	0.382914509	0.316533617	0.357501437	0.506948965	0.434849875	0.355058474	0.361734365	0.412663652	0.422404032	0.427246241	0.393245682	0.380221905	0.399551005	0.380332721	0.362381771	0.417434639	0.349961713	0.409488268	0.379022361	0.402525846	0.351574043	0.550596708
0.942154665	0.975527212	0.986680334	0.92122997	0.540130276	0.682032388	0.524544321	0.48617742	0.384846762	0.476829307	0.361760691	0.471614024	0.416377636	0.531493383	0.604660289	0.583436334	0.366224956	0.527356625	0.430245024	0.527208707	0.380729198	0.389117479	0.494882143	0.358563967	0.377817679	0.377601244	0.346797993	0.340168916	0.391690707	0.320063864	0.358059836	0.505767701	0.437896945	0.355698486	0.357063518	0.429956254	0.422649526	0.427080593	0.394153151	0.375355557	0.404836504	0.376637418	0.351493526	0.41971705	0.348694879	0.411559618	0.377973151	0.404569376	0.33387885	0.546924234
0.944770509	0.976315412	0.98836024	0.923084985	0.560587501	0.677733068	0.537128129	0.486728526	0.385482454	0.473095307	0.366687076	0.465949542	0.41778814	0.533835013	0.607084314	0.574772725	0.366618235	0.537244562	0.428478583	0.533012045	0.383210789	0.388401663	0.497502486	0.356846971	0.382919473	0.386224152	0.34834435	0.336553809	0.401967259	0.328803737	0.357266033	0.5072262	0.440655566	0.358327295	0.359256538	0.436626333	0.423305845	0.425068452	0.398189281	0.370319672	0.406187848	0.375493748	0.349722547	0.425400139	0.339078195	0.410321373	0.378029359	0.416929432	0.333759518	0.546084341
0.945809153	0.973934276	0.991093648	0.92425354	0.576288164	0.675844123	0.545068113	0.482744988	0.386516099	0.475687293	0.382241421	0.464395694	0.414198723	0.537306197	0.610313037	0.570487126	0.370665734	0.542685818	0.426462174	0.537120027	0.387225765	0.387505567	0.499356612	0.355039923	0.391693054	0.395301473	0.352128992	0.332457744	0.411021515	0.340837325	0.355470397	0.506165473	0.441447489	0.35893557	0.36483877	0.427222788	0.422729687	0.423509408	0.398363389	0.366363802	0.40612246	0.374628788	0.35459602	0.423817361	0.32811022	0.407228613	0.380493129	0.422236017	0.345669962	0.54685287
0.949914271	0.974496489	0.993525241	0.92626052	0.584404657	0.674019126	0.550868681	0.4868064	0.386640136	0.48565746	0.395430876	0.46690304	0.420845987	0.542175137	0.608887432	0.56497707	0.373527934	0.556800703	0.422440466	0.534067198	0.389295564	0.387017752	0.492326139	0.360166897	0.395999204	0.40157019	0.347227828	0.319450757	0.411473359	0.345621193	0.355727698	0.50690075	0.440566409	0.357364632	0.364115359	0.413713767	0.424563372	0.422130628	0.398906816	0.377829546	0.404776565	0.373095886	0.371105485	0.426845283	0.327592226	0.406612344	0.380910002	0.416918446	0.353199227	0.549762305
0.95474479	0.974981535	0.993730247	0.927098945	0.599469967	0.670044469	0.562492279	0.479827719	0.395942943	0.487582203	0.403536661	0.475159623	0.423893307	0.54894214	0.610695517	0.557301112	0.374418274	0.565983185	0.430306128	0.525821596	0.393126317	0.385660353	0.488541849	0.35505193	0.396047588	0.411304495	0.345477038	0.305127744	0.40895346	0.33765005	0.358021515	0.502754273	0.441557624	0.356148081	0.358561607	0.405059551	0.42655237	0.422647062	0.398009898	0.376441852	0.405719236	0.374028121	0.380524472	0.431444514	0.332659565	0.406036018	0.379692169	0.415341852	0.352738948	0.551370728
0.958679548	0.971878342	0.99275647	0.925034323	0.6148043	0.668352288	0.570033579	0.470908187	0.399333299	0.495050204	0.411204296	0.48194005	0.429819529	0.552774368	0.609011613	0.550762975	0.373795582	0.572690791	0.436216483	0.515258216	0.400078024	0.386938217	0.486096976	0.353785195	0.392795127	0.416511089	0.347951209	0.297612126	0.408258316	0.332600083	0.359975912	0.501856272	0.440409073	0.356058162	0.356055298	0.39781956	0.425224702	0.422939382	0.399065095	0.373572276	0.402716855	0.371784029	0.376884125	0.428967123	0.340575875	0.403867662	0.378746007	0.415836254	0.352670758	0.551804398
0.96061945	0.9739453	0.990319182	0.928194137	0.627969274	0.66687655	0.579703065	0.471141808	0.394749083	0.487101017	0.424253318	0.481827043	0.423530155	0.558514973	0.609120893	0.545697652	0.372643055	0.572575143	0.438632841	0.503740456	0.401096668	0.382998579	0.476352576	0.360977367	0.391209217	0.417731984	0.347537099	0.293357505	0.396365553	0.33082609	0.354156516	0.502404715	0.436643503	0.353032651	0.35766731	0.398273378	0.424287819	0.424639715	0.398917367	0.369057561	0.398232355	0.371745586	0.370941505	0.425709813	0.346859376	0.403770656	0.380680488	0.407096321	0.348960109	0.55156835
0.961487734	0.978762691	0.993434128	0.930573168	0.640310007	0.658996104	0.593016857	0.464121195	0.3946974	0.47982549	0.438094382	0.482208442	0.415719752	0.562672141	0.608971875	0.539055551	0.373260285	0.572262892	0.437538537	0.486164462	0.407457778	0.382330484	0.467555712	0.36272438	0.392155387	0.413237122	0.353219305	0.30179804	0.39044524	0.324800426	0.352432048	0.50203105	0.433564967	0.356375523	0.355052775	0.396368395	0.423461157	0.421185458	0.402104064	0.366464268	0.392892367	0.369876311	0.369609991	0.419917764	0.349331111	0.401973204	0.381865533	0.399301245	0.340885328	0.553495164
0.963438627	0.982163527	0.996110589	0.931752203	0.654075991	0.650249892	0.594948508	0.460323356	0.397369373	0.483565906	0.442683728	0.490655724	0.413225054	0.567860864	0.607829404	0.536023288	0.379929647	0.566902589	0.433905668	0.476377626	0.413076577	0.380453456	0.460729953	0.358858138	0.3947251	0.412640362	0.359923678	0.302078158	0.392704459	0.322955473	0.355059809	0.504670813	0.429836109	0.357020824	0.349402188	0.401487048	0.422514254	0.423548384	0.401354873	0.364078188	0.394630587	0.371976242	0.356143987	0.426615895	0.350631728	0.403399753	0.383823433	0.401179973	0.348596431	0.551277406
0.961883408	0.986528943	1	0.929205487	0.671762847	0.642905631	0.592343025	0.465672679	0.399865626	0.489429955	0.454575584	0.502027065	0.413967148	0.571646672	0.608003259	0.531310284	0.38880028	0.560241243	0.427945318	0.476644378	0.41945936	0.382516066	0.453085337	0.354679714	0.389542666	0.418153548	0.36578935	0.308653003	0.39757047	0.327626988	0.35659267	0.503616113	0.427622919	0.361469171	0.346827526	0.404062205	0.425986232	0.419675134	0.401339045	0.363142593	0.38944317	0.375335172	0.338558816	0.429775716	0.346729877	0.400346937	0.386671288	0.402404992	0.353682237	0.552611354
0.970055175	0.990238444	0.999481792	0.92862383	0.679730519	0.637322419	0.59574026	0.466846775	0.395358933	0.493619478	0.470433263	0.500183637	0.413335579	0.577387277	0.608003259	0.528636117	0.3922087	0.560171853	0.421896091	0.477723242	0.426768676	0.377860612	0.444844125	0.354925857	0.39205862	0.427033774	0.367838927	0.321168462	0.406340876	0.331890485	0.363167547	0.502193775	0.425692933	0.36041659	0.349795223	0.410299573	0.426837944	0.418715348	0.401850816	0.36220072	0.391464737	0.375777263	0.334098571	0.417004536	0.341274042	0.397784853	0.389083534	0.395208693	0.356722355	0.555630579
0.979155676	0.997673983	0.9997893	0.929105925	0.676353417	0.631084963	0.601860899	0.456872952	0.389803091	0.509735989	0.482549812	0.493600972	0.416061852	0.584644268	0.608211884	0.525909968	0.391618781	0.559281361	0.417891047	0.48085906	0.432620463	0.376185073	0.439451366	0.371033199	0.392316666	0.431944726	0.368153441	0.320185406	0.405657317	0.333268287	0.369884762	0.502886864	0.425745378	0.358835073	0.354392021	0.413164963	0.426732733	0.416888343	0.401075246	0.367054509	0.395442483	0.375993503	0.342894437	0.409549425	0.341234629	0.39510294	0.388554245	0.402619233	0.360256847	0.560077073
0.982452959	1	0.999886108	0.933219447	0.690222431	0.62409488	0.609031591	0.451152231	0.395054008	0.52628236	0.485661804	0.484786417	0.421688079	0.588357867	0.609985198	0.524956971	0.392285171	0.560790572	0.404176133	0.470497226	0.437681175	0.373920974	0.438603264	0.372732185	0.395665894	0.433012324	0.363603483	0.321977104	0.405466152	0.328389805	0.375490652	0.503236421	0.42688344	0.355312363	0.355337583	0.418784927	0.428190663	0.418223275	0.40526438	0.365968215	0.398542946	0.375983893	0.353251387	0.416379454	0.346487771	0.391285493	0.389537879	0.405695514	0.362228662	0.560307632
0.985283127	0.995866083	0.999914581	0.933046522	0.702328483	0.616106214	0.623726739	0.459736308	0.401323066	0.527822154	0.486768415	0.477956549	0.423551207	0.592097255	0.609910689	0.523449503	0.393426774	0.560380021	0.392366531	0.45918694	0.446713517	0.371333432	0.430619407	0.364177223	0.401450436	0.426656009	0.361359955	0.325037261	0.407343042	0.320885814	0.374007062	0.504285094	0.426851973	0.354138126	0.355035686	0.420146383	0.42508943	0.416703207	0.405586215	0.365522395	0.405523074	0.375556218	0.363090163	0.419281213	0.353767848	0.391736282	0.391481728	0.406382184	0.362353677	0.565001153
0.987129605	0.995370013	0.995404459	0.932480585	0.701103568	0.605948211	0.631992408	0.461707111	0.410150395	0.523805858	0.487751445	0.472115493	0.428772177	0.597089983	0.610551466	0.521295152	0.397610828	0.565908013	0.391177794	0.451960924	0.447818855	0.375023861	0.426788325	0.357783514	0.39983227	0.417381592	0.365128872	0.324212763	0.41040747	0.319827331	0.365198588	0.503290663	0.426511079	0.358411924	0.352330012	0.422077751	0.427734747	0.420103871	0.403380852	0.369302448	0.398199661	0.37587337	0.359830248	0.422699094	0.354161975	0.387091436	0.390938387	0.404091453	0.359324923	0.565852025
0.987975908	0.992900687	0.994424988	0.929844787	0.707439928	0.596223092	0.64329032	0.457406087	0.419902837	0.527559106	0.485178715	0.47210843	0.428898491	0.600896422	0.606537915	0.517477388	0.403941532	0.566561427	0.395221722	0.449975103	0.446778537	0.379520244	0.432923905	0.351173681	0.396558305	0.414145949	0.3652075	0.326548841	0.409602262	0.32095086	0.354846303	0.502862756	0.42544644	0.368678561	0.34845093	0.417534287	0.428826942	0.417594785	0.404525742	0.377886058	0.397387765	0.375772458	0.355232261	0.419350029	0.354572992	0.386857482	0.39037631	0.406481064	0.350818275	0.569996597
0.98765717	0.991136882	0.989630136	0.929766184	0.710983023	0.584963205	0.647473692	0.45979022	0.43032198	0.543784685	0.480864617	0.473944796	0.427145887	0.60753448	0.60596668	0.513180238	0.403957919	0.564734182	0.38935025	0.426471286	0.448230647	0.375548792	0.446487688	0.353160833	0.389988872	0.414540139	0.363917996	0.333028551	0.401955673	0.325705162	0.354922946	0.503585979	0.427958568	0.370640911	0.348092073	0.412726975	0.433220774	0.419256141	0.406335405	0.389389477	0.39963274	0.37594545	0.354969893	0.412193122	0.349843476	0.382309641	0.392413838	0.413935552	0.345243778	0.572285717
0.992004089	0.985906099	0.989072065	0.931201987	0.706529827	0.57577919	0.653510102	0.466229775	0.441485348	0.548031951	0.477904292	0.479319697	0.435203655	0.61370318	0.602285936	0.513538334	0.404766327	0.557616024	0.388928081	0.415184711	0.448897101	0.359647076	0.449347839	0.358173741	0.389268492	0.425073774	0.366287329	0.350089321	0.406126539	0.321678198	0.357517861	0.505556761	0.427963813	0.369641223	0.350119904	0.416758574	0.436812994	0.416893215	0.406884108	0.383600093	0.395998278	0.375070879	0.351040942	0.407955178	0.344432683	0.375753218	0.393856502	0.418500533	0.340873963	0.575266515
0.998626132	0.980046961	0.989675693	0.930169676	0.701641615	0.568592342	0.658153926	0.469380665	0.454721174	0.552330542	0.478701951	0.475166686	0.441529871	0.618345179	0.60002583	0.5117132	0.410168455	0.546785553	0.392710931	0.408237303	0.449466024	0.347939511	0.445627888	0.365197815	0.392246778	0.423989751	0.366229668	0.362366944	0.411878859	0.316622317	0.368171242	0.506279984	0.427518028	0.37408957	0.3498294	0.416579157	0.437995371	0.416854239	0.405681183	0.390325072	0.38648983	0.37945815	0.346685645	0.410271997	0.341555561	0.373510682	0.396067337	0.4244828	0.338231617	0.574426622
1	0.974987047	0.989037898	0.930091074	0.699701212	0.563073079	0.657109486	0.469248878	0.47375575	0.556789529	0.491486959	0.458667646	0.455071762	0.620227767	0.599101918	0.511765182	0.41548865	0.537666678	0.38592291	0.414633423	0.444779176	0.347266114	0.434971048	0.368439695	0.394924011	0.417742933	0.366449827	0.362203101	0.411948374	0.319383833	0.373837353	0.511228032	0.42600236	0.371942092	0.352819882	0.416146446	0.438361106	0.416771415	0.407100423	0.399480086	0.388031887	0.383163064	0.344363694	0.414756533	0.348554119	0.368546289	0.398151704	0.428536899	0.338203205	0.576907875
0.997400642	0.970098001	0.988810114	0.929719023	0.697239935	0.560156035	0.653184417	0.472435709	0.485637501	0.560209155	0.50738396	0.453850718	0.469039963	0.622182565	0.5950834	0.512215689	0.419574384	0.528461067	0.382123395	0.418593209	0.438358465	0.34913784	0.424027607	0.365984271	0.398735572	0.408216673	0.370182051	0.365538091	0.41454358	0.330163799	0.37618044	0.512403269	0.427292513	0.368292438	0.35202242	0.416637204	0.437995371	0.417633761	0.410841098	0.399134732	0.387645011	0.386027044	0.347131669	0.408471301	0.349922301	0.364323701	0.398802777	0.430058559	0.338316854	0.577874027
0.993482371	0.970175168	0.984117764	0.931883207	0.688436573	0.55944768	0.651595297	0.47583819	0.497302186	0.567439772	0.512591211	0.441850774	0.472455698	0.624183782	0.595480782	0.510552276	0.419913042	0.520209555	0.384245346	0.420626452	0.430052178	0.35423869	0.416821665	0.360479078	0.406385575	0.403508292	0.369773184	0.365088845	0.413715199	0.329596121	0.381512605	0.514223379	0.425845024	0.370751987	0.350222435	0.415507934	0.439167727	0.416795775	0.411769672	0.392252774	0.384075937	0.386445109	0.356793346	0.402117252	0.350901986	0.36198416	0.398601366	0.426603237	0.339930674	0.579817309
0.986151411	0.969993275	0.979550696	0.937846505	0.676679679	0.560854551	0.655346293	0.481157562	0.514202284	0.567157476	0.508529893	0.433354051	0.478392446	0.625483542	0.593111396	0.508819554	0.422808014	0.512154645	0.380773568	0.425908142	0.422753699	0.35804577	0.413762648	0.356786936	0.406643622	0.407384494	0.365700237	0.362218957	0.412052646	0.322305009	0.386439657	0.517803332	0.424748918	0.378442708	0.34462881	0.422869295	0.437659696	0.418106346	0.412867077	0.391210433	0.383694509	0.388434518	0.367537289	0.40434805	0.354066258	0.359621793	0.400325068	0.427026225	0.350733038	0.585680094
0.983832322	0.97245709	0.976834373	0.944092772	0.669908303	0.56549329	0.65984412	0.496989882	0.534694299	0.585628589	0.505839199	0.444400497	0.483218686	0.626917403	0.588730268	0.508426804	0.43005637	0.500971446	0.373874449	0.419073363	0.42081394	0.353130501	0.414979236	0.346454944	0.403493304	0.401860358	0.366103863	0.358783548	0.402285867	0.323623677	0.380122081	0.518339722	0.424497181	0.382753532	0.344492102	0.41985615	0.44083107	0.419368197	0.413531851	0.388353416	0.381705636	0.387511893	0.381036089	0.409170934	0.357168596	0.362275176	0.403308758	0.424817895	0.348283896	0.588188795
0.981716566	0.975306737	0.974163606	0.950527684	0.669398876	0.572380072	0.658384151	0.502027711	0.557532689	0.590645751	0.507979396	0.451979037	0.488350184	0.625550593	0.585208476	0.509119893	0.436436234	0.493483214	0.370752626	0.408717456	0.415736973	0.344774014	0.412405685	0.352986732	0.403143866	0.400535442	0.367110305	0.351844022	0.399644318	0.333114541	0.37100156	0.520051349	0.423710502	0.382822294	0.347277522	0.414858868	0.441116644	0.420347472	0.411859363	0.390243443	0.380594046	0.388521014	0.392796705	0.416333576	0.351611414	0.366720305	0.404011354	0.420862677	0.339674963	0.589852113
0.976616768	0.975587843	0.97338914	0.957056919	0.664836926	0.580029318	0.659378053	0.506161007	0.572365497	0.599505983	0.511900281	0.451964911	0.496660579	0.626267524	0.584840898	0.511511049	0.447519063	0.485197007	0.368497359	0.402605871	0.411489009	0.345166387	0.410253261	0.361511677	0.407224226	0.402741811	0.36029061	0.347917085	0.404626186	0.331996925	0.367853721	0.523197367	0.420888947	0.381388879	0.356402764	0.414969684	0.438937264	0.423377864	0.411236797	0.388862028	0.380806556	0.387117856	0.394646394	0.421821685	0.345080177	0.368221035	0.404868521	0.416737165	0.343135584	0.592097318
0.975528664	0.971724009	0.972478005	0.963004496	0.653102927	0.590285703	0.653628022	0.505520046	0.578350302	0.60456164	0.518247847	0.446929032	0.505486755	0.623033598	0.587940472	0.512163708	0.459027945	0.478969342	0.37170806	0.401989377	0.408194669	0.342939405	0.409217991	0.364921655	0.409197207	0.404668962	0.356385404	0.344365401	0.405709453	0.327100704	0.368215038	0.528097201	0.419588305	0.374808922	0.359199576	0.419481486	0.437083538	0.424897931	0.410492883	0.385201278	0.385895892	0.388271136	0.383902452	0.420588724	0.344139904	0.372084132	0.407168351	0.413073095	0.346675759	0.590269315
0.971714807	0.968020019	0.974733066	0.965975665	0.647081382	0.602932785	0.64923127	0.503231758	0.584030182	0.605068489	0.518714084	0.438863148	0.514560296	0.621754469	0.588452101	0.5144509	0.46286788	0.479160161	0.378590513	0.396298667	0.405859373	0.341672146	0.401678657	0.366542595	0.406589862	0.404991979	0.353701558	0.351072376	0.412967919	0.32532671	0.365034353	0.531604831	0.419787597	0.372010854	0.359125526	0.420937927	0.437719817	0.428074483	0.411273729	0.392698594	0.392401959	0.388381659	0.366704273	0.417136434	0.344303185	0.370668995	0.410166094	0.410793351	0.351534265	0.591290362
0.967301943	0.962397892	0.974152217	0.969004475	0.644082058	0.617380268	0.641420437	0.50581357	0.588221614	0.618182401	0.516444689	0.444442875	0.529775846	0.619216843	0.586986757	0.517800829	0.466724202	0.47356278	0.389755753	0.386660028	0.404109255	0.348490954	0.396923437	0.368061476	0.401235398	0.409470417	0.350724167	0.367900595	0.417694901	0.328295192	0.363627405	0.534835226	0.418135571	0.371444893	0.354654044	0.41591426	0.438280945	0.427314449	0.409880868	0.403674564	0.402248244	0.389818454	0.358780779	0.411201018	0.354043737	0.371867297	0.412198938	0.398416814	0.345505171	0.589610575
0.962878088	0.958616736	0.972796902	0.969994865	0.639130883	0.634798906	0.630914277	0.516883615	0.587172464	0.629454977	0.51368097	0.444146231	0.543707205	0.616380066	0.586206897	0.518262889	0.468543119	0.474817565	0.393805236	0.385225494	0.397265915	0.357451908	0.400503012	0.375061536	0.398966739	0.411156674	0.352553585	0.37783157	0.421570331	0.332026492	0.374351956	0.538710494	0.417154845	0.378395104	0.357450856	0.403713925	0.437599575	0.426578776	0.413025356	0.396786327	0.416371968	0.39461418	0.355015808	0.409830425	0.357416333	0.373014243	0.413309039	0.397241235	0.338674849	0.588375438
0.956926493	0.958550594	0.967842601	0.972028045	0.627568601	0.651725631	0.623064138	0.527815883	0.590867745	0.620748725	0.514911162	0.439774268	0.544780872	0.613269927	0.584513059	0.520521203	0.472656165	0.478073067	0.391977692	0.379843031	0.390828949	0.363406435	0.413376616	0.382854055	0.398009817	0.401466168	0.353937443	0.369311755	0.421732532	0.336443735	0.376465114	0.53912032	0.417343648	0.378194109	0.35756478	0.396595305	0.440480366	0.425891822	0.411067965	0.389326686	0.42000643	0.396666058	0.351985465	0.398802594	0.360676321	0.373276728	0.413997583	0.395071359	0.33466303	0.588342501
0.954464521	0.960248255	0.963434982	0.975470828	0.618461873	0.667653772	0.619318756	0.542677777	0.595126363	0.623238059	0.516152589	0.441497627	0.548801861	0.610304206	0.585417101	0.525268861	0.474617099	0.478466271	0.389583553	0.384063641	0.386803136	0.359307727	0.427934725	0.397598607	0.398531285	0.398750636	0.353822122	0.358540427	0.422195961	0.342321566	0.37479539	0.542549601	0.41942048	0.380346876	0.361301458	0.394057086	0.438927244	0.425219484	0.408240036	0.387185493	0.418295454	0.399087947	0.358820134	0.394358201	0.359752939	0.377453666	0.413857064	0.397515903	0.314348221	0.58714579
0.951843181	0.964420756	0.961453262	0.979343304	0.609761542	0.679808941	0.613540649	0.556623157	0.599788103	0.630930613	0.521034035	0.440996158	0.549470272	0.60563126	0.587895767	0.530599868	0.483815465	0.479507107	0.381395711	0.389801774	0.384012701	0.357467815	0.438041762	0.408927178	0.400079564	0.396560692	0.350079415	0.351511051	0.422056932	0.340216427	0.371959598	0.547551891	0.42169136	0.382272201	0.368683675	0.392204873	0.436802974	0.423665312	0.405570387	0.375989752	0.420970897	0.403965363	0.365969644	0.396221979	0.350907617	0.378885922	0.414803226	0.399449565	0.299914763	0.587568481
0.948518421	0.969800359	0.96083255	0.982890889	0.615250764	0.696130613	0.606426109	0.559348736	0.604103571	0.639745934	0.51792766	0.446462877	0.556422793	0.602118815	0.587433811	0.536918527	0.49711049	0.478986689	0.375851974	0.389564661	0.382739395	0.361656663	0.447189565	0.41279342	0.404213684	0.395586166	0.343741973	0.351040665	0.425237218	0.336112589	0.367968686	0.553928305	0.42196932	0.37998191	0.377387401	0.398985768	0.432369062	0.425891822	0.406250989	0.375010204	0.42934596	0.409755793	0.367839011	0.389311664	0.352427819	0.379553547	0.415946116	0.406601918	0.306159791	0.587217154
0.948793194	0.970665726	0.958697076	0.985348523	0.623647728	0.711689819	0.599244185	0.557635515	0.61080676	0.647836269	0.515652648	0.44853232	0.561670079	0.600225911	0.585998271	0.542919521	0.514868142	0.480414946	0.375107625	0.393589652	0.380534138	0.364313135	0.453816459	0.412409197	0.408277916	0.389810187	0.345791551	0.346458358	0.43063038	0.332132931	0.376574604	0.55836407	0.424303134	0.37785559	0.38356773	0.408331267	0.428055391	0.427348553	0.403465268	0.373459251	0.424300216	0.410111388	0.375460783	0.382063001	0.350851313	0.383057153	0.419463779	0.40341577	0.31226844	0.589764281
0.94990328	0.974154752	0.957683437	0.989063794	0.63114604	0.728060682	0.59551565	0.562619431	0.608165797	0.664337728	0.514124738	0.442331054	0.566975258	0.599570873	0.584364041	0.549578949	0.524104743	0.479564931	0.378129461	0.402493242	0.376297011	0.354694691	0.455541908	0.416461548	0.409396117	0.383579793	0.346016952	0.344819932	0.435814999	0.327213057	0.374231517	0.564969504	0.42550413	0.380606054	0.385225311	0.404104421	0.42869167	0.424897931	0.402346759	0.371707366	0.419358003	0.413028227	0.37998006	0.379241528	0.352270168	0.387519401	0.41822721	0.394285808	0.32433231	0.589709386
0.946578519	0.976756363	0.955787136	0.993910938	0.624460522	0.740742198	0.592022955	0.572365623	0.608636105	0.671767234	0.50374394	0.444937281	0.574085672	0.596331789	0.584428615	0.557254906	0.52900981	0.470405579	0.387072763	0.404520558	0.377727448	0.3617415	0.458326022	0.428432491	0.409369238	0.383585268	0.344554466	0.345913977	0.434337817	0.335343859	0.371910328	0.570755286	0.424811853	0.376665485	0.367926087	0.396262856	0.424959168	0.424176874	0.399666558	0.373559718	0.420186246	0.414993609	0.378983064	0.382544716	0.36036665	0.3876107	0.421346736	0.401070106	0.335725651	0.588913409
0.94484195	0.975174451	0.955075311	0.997809615	0.622548739	0.75418126	0.594594746	0.583016347	0.608713629	0.676816476	0.504052893	0.442917279	0.580427677	0.590477713	0.583628886	0.567564602	0.522100111	0.463593889	0.391977692	0.403364632	0.383069913	0.369403381	0.463385389	0.448994417	0.407643552	0.396609965	0.3398158	0.353350317	0.435276262	0.33782745	0.372392084	0.57024903	0.421995542	0.378802384	0.359438815	0.390727324	0.42367659	0.423796857	0.399476622	0.373647626	0.426305436	0.417377055	0.359587559	0.384242188	0.36081145	0.388683466	0.420367786	0.409529878	0.335646096	0.591839311
0.943281236	0.971624795	0.953999032	1	0.623310018	0.768417221	0.594319598	0.596350719	0.604088067	0.678535912	0.497452548	0.440452311	0.588490708	0.583721026	0.584006398	0.575494692	0.513497127	0.453879425	0.392849803	0.398865415	0.39127867	0.373385438	0.464572732	0.452296332	0.40865961	0.405742035	0.339443626	0.356177922	0.434592703	0.342694104	0.369463225	0.573991707	0.425325816	0.391819485	0.350040158	0.384685203	0.421587391	0.42276399	0.399065095	0.372718311	0.429836368	0.415493364	0.349919322	0.384551862	0.358198955	0.391062951	0.421253056	0.415215504	0.327838391	0.592009486
0.935307307	0.968962552	0.949898921	0.999606988	0.624872643	0.78436012	0.59296632	0.594523683	0.597912037	0.690777275	0.480639925	0.433241044	0.596548476	0.580966774	0.585407167	0.58832261	0.514141668	0.452318172	0.39022236	0.397371603	0.397840257	0.381042016	0.471427736	0.447457525	0.411057292	0.409256897	0.344318581	0.347124298	0.428956241	0.360185678	0.375726056	0.579108508	0.427124689	0.400568077	0.348787004	0.385904181	0.420885981	0.423421712	0.401075246	0.375405791	0.428441432	0.416194943	0.349834053	0.382630737	0.349730868	0.390207021	0.419608982	0.413430163	0.332060461	0.593041512
0.93254858	0.964387684	0.943623473	0.997385162	0.635307316	0.798630514	0.59001269	0.599483638	0.59830999	0.697077599	0.464967616	0.428756074	0.605258864	0.574277138	0.589008434	0.598614978	0.515288733	0.451132776	0.392738706	0.403192725	0.400722804	0.383783325	0.475878809	0.44991295	0.416008559	0.409623713	0.351127792	0.337447015	0.414317658	0.359872272	0.378983385	0.576577228	0.430439229	0.403344988	0.356414156	0.391413329	0.419703604	0.423777369	0.403016809	0.381597041	0.429852714	0.414969582	0.356111191	0.38333037	0.349483131	0.39062928	0.421548147	0.411534954	0.327696329	0.594748746
0.924327354	0.958374213	0.938959597	0.996012241	0.648226163	0.811666208	0.586155004	0.607690326	0.594537185	0.690013794	0.463686868	0.423910894	0.612158755	0.57137331	0.592401077	0.607001352	0.515141253	0.461853381	0.391511085	0.417810736	0.410231958	0.390941483	0.485219629	0.452458426	0.42043298	0.406519466	0.352270523	0.336004144	0.410193134	0.347554846	0.373612898	0.573310672	0.432096499	0.405905035	0.356471118	0.389592777	0.418922033	0.425273076	0.404942545	0.372454586	0.430174203	0.414585155	0.365648244	0.381151184	0.35363835	0.392489501	0.422573937	0.405382393	0.3180816	0.597619753
0.921008089	0.950916627	0.934324194	0.997427083	0.660286424	0.823757428	0.59223072	0.621054649	0.578324461	0.684926058	0.469871532	0.426022714	0.614779767	0.572250132	0.598396567	0.61639848	0.517741266	0.475043079	0.391899924	0.434539052	0.412816498	0.396280939	0.496127976	0.46231014	0.423110213	0.405402594	0.347479439	0.336326544	0.411241644	0.347690852	0.368401172	0.571822039	0.432453127	0.414040062	0.35692681	0.386474093	0.415565286	0.426427743	0.406393441	0.375349278	0.430065224	0.415824932	0.37033806	0.374906094	0.356808252	0.394132886	0.425496735	0.399466046	0.312387771	0.596966503
0.917227205	0.940703097	0.934711426	0.994717922	0.675294495	0.834067923	0.593645767	0.62528978	0.568019019	0.685567639	0.474893411	0.434540626	0.608453551	0.576061728	0.602703186	0.624449861	0.517686644	0.492020262	0.398065803	0.442618675	0.411407734	0.40160979	0.509334971	0.467485141	0.423024197	0.395723038	0.349754418	0.335248354	0.418760789	0.346939862	0.366266116	0.5729129	0.43794939	0.418091707	0.360333111	0.379503227	0.413145422	0.429701735	0.408830947	0.365403091	0.425063072	0.413124333	0.370698815	0.362438854	0.361672898	0.397242765	0.425262537	0.396483152	0.310881918	0.596906119
0.912561549	0.933510081	0.936072435	0.993187797	0.692031184	0.841510566	0.591629887	0.629423076	0.567176598	0.68525968	0.476073048	0.443821336	0.606237796	0.583421875	0.60934442	0.633205882	0.521346326	0.497236004	0.408942191	0.450247783	0.410660006	0.405273707	0.519178803	0.474935463	0.421255504	0.387368398	0.349890707	0.329793981	0.416437848	0.345343268	0.363320833	0.571828066	0.43966435	0.419810747	0.362281196	0.368986243	0.410895901	0.427665234	0.407796853	0.355676674	0.4243874	0.41429203	0.361863595	0.355620294	0.363575965	0.39900598	0.424583361	0.391302915	0.311666098	0.595374548
0.909956696	0.932088014	0.934102104	0.994560718	0.707417032	0.845637716	0.58564963	0.630675045	0.564861233	0.682103102	0.467472939	0.455574076	0.59992737	0.587816301	0.617917921	0.645808546	0.527169045	0.497062531	0.416280142	0.463425333	0.41264853	0.406970455	0.525799848	0.487026475	0.424303678	0.386475995	0.350273364	0.334725114	0.412342289	0.344822896	0.37117127	0.573786794	0.438987806	0.427067741	0.359250842	0.364722458	0.408931953	0.429536087	0.406477857	0.357453676	0.423564606	0.414128648	0.361948865	0.35445615	0.36364916	0.402235689	0.429192389	0.381744471	0.3189567	0.595896051
0.905065726	0.931073826	0.929409755	0.991882998	0.718939247	0.84691177	0.579085386	0.644189125	0.555020931	0.680986751	0.45514855	0.456011979	0.599532639	0.593706481	0.629884064	0.658653791	0.52935393	0.493298176	0.421673897	0.473804951	0.419269719	0.407415852	0.526981342	0.489643994	0.429894685	0.391950858	0.355268883	0.337943828	0.418714446	0.340021288	0.371877481	0.577565632	0.443807526	0.43034714	0.355098344	0.367867527	0.408541168	0.430934355	0.406615032	0.354232467	0.420840122	0.414046958	0.353212032	0.357076908	0.359584028	0.405870538	0.429482796	0.384985552	0.327940675	0.595736855
0.900993581	0.929932865	0.924142251	0.988733664	0.733369203	0.842007398	0.585245331	0.653276386	0.548963771	0.675443493	0.439526797	0.453080857	0.592116967	0.596424629	0.641363415	0.668720905	0.53614346	0.492980143	0.422229382	0.487616778	0.429792099	0.424680269	0.52830906	0.4901723	0.430711832	0.394206501	0.356432581	0.331289705	0.427531195	0.334226243	0.36886103	0.579241098	0.44464665	0.432256597	0.35288254	0.366928228	0.404538122	0.431777213	0.404288322	0.359174165	0.423090545	0.41271588	0.346344567	0.351571595	0.353317418	0.40747398	0.428410166	0.392445533	0.326912149	0.599584994
0.898696474	0.925065867	0.922388315	0.988309211	0.745721383	0.835253434	0.599996631	0.657403691	0.5502765	0.670727873	0.442402863	0.454323935	0.592069599	0.598724998	0.647572497	0.683477919	0.540152723	0.496357076	0.429000739	0.498292787	0.437757032	0.432442894	0.531660525	0.484342919	0.431787026	0.395969406	0.34770484	0.325608067	0.432159698	0.331441074	0.375578244	0.577005135	0.445291727	0.430849629	0.358179964	0.365218493	0.404783615	0.429112222	0.406773312	0.361327917	0.423864299	0.414719705	0.338532579	0.34840604	0.353216071	0.410298548	0.429983981	0.391500676	0.322099102	0.602527365
0.899015211	0.915089348	0.921693574	0.983855078	0.756327774	0.826871237	0.611625844	0.663202286	0.551320482	0.662611876	0.452019706	0.461069047	0.591948548	0.604656441	0.655738682	0.694994744	0.543708624	0.504059258	0.438610622	0.515341205	0.441690733	0.446796327	0.537737615	0.489601969	0.433872901	0.395821585	0.339013791	0.325687346	0.441161818	0.329205842	0.379673172	0.573961573	0.449177921	0.432552801	0.357137568	0.358870308	0.404367779	0.429628655	0.407817957	0.359042303	0.428594003	0.417377055	0.337424077	0.346714303	0.358823927	0.415103168	0.428953507	0.396455685	0.313541312	0.60717697
0.900927636	0.908811306	0.920930497	0.986307471	0.766882649	0.81679194	0.615820446	0.67236143	0.545868004	0.666974625	0.459327832	0.47162815	0.592574854	0.610892192	0.662891545	0.704726865	0.549596889	0.508297771	0.461507696	0.537493479	0.442286748	0.465805213	0.549564251	0.496752116	0.433652487	0.39899153	0.342525856	0.330581483	0.453135681	0.336349122	0.377346509	0.569495673	0.452906779	0.431378564	0.361124877	0.356474568	0.402604235	0.42683212	0.408477456	0.358948115	0.424926848	0.417535632	0.333350824	0.347844039	0.368519436	0.41963389	0.431379805	0.39023171	0.317257643	0.60553561
0.897668821	0.906198671	0.912348737	0.985128436	0.782211258	0.807234072	0.625731388	0.674434068	0.537123366	0.673942194	0.468231276	0.474509832	0.594843239	0.613553605	0.668176715	0.719021821	0.555578011	0.520163296	0.482038406	0.560019206	0.437079741	0.478933806	0.561297304	0.50417242	0.430819351	0.40039857	0.348580235	0.33377377	0.458048034	0.34474011	0.379114773	0.56898339	0.45626852	0.416192829	0.363665362	0.361693482	0.402729486	0.42985764	0.406984351	0.354772475	0.415145951	0.416070004	0.328411759	0.344523647	0.367860682	0.422509815	0.427890245	0.381623617	0.327105353	0.607478893
0.895080454	0.906799466	0.909324905	0.979904	0.801340538	0.797302349	0.633968981	0.677674811	0.525525867	0.667750938	0.476460642	0.470448638	0.596643211	0.618670119	0.672036281	0.727229147	0.563547379	0.532734275	0.49323142	0.576783089	0.438959899	0.483255212	0.577779727	0.506453743	0.428491557	0.415448966	0.350493524	0.333113115	0.463429611	0.353586423	0.377532642	0.567000554	0.460826013	0.403635902	0.358914768	0.362764706	0.401947915	0.430841786	0.407480294	0.35398758	0.402455305	0.415224265	0.323741621	0.333587572	0.363170578	0.426053364	0.427787198	0.380222811	0.332338902	0.6078412
0.890887409	0.905586851	0.905765781	0.976859469	0.82032672	0.786716383	0.638989028	0.674949232	0.517354902	0.660295769	0.472247656	0.470370946	0.60025368	0.628836096	0.677351255	0.734321755	0.570178505	0.544998786	0.499863906	0.59102172	0.442189219	0.494512079	0.594887992	0.511196494	0.429894685	0.429639809	0.351615287	0.329846834	0.461917672	0.351522678	0.370738784	0.562588896	0.464135309	0.401546607	0.355582517	0.358711999	0.402133288	0.4316749	0.408129241	0.363035848	0.395404341	0.415190628	0.326037335	0.319927513	0.36006261	0.427177486	0.427108022	0.379739395	0.327798613	0.608867736
0.887963818	0.903530916	0.90052675	0.975276942	0.835649606	0.778599819	0.6471087	0.673751176	0.517468603	0.655894524	0.459850242	0.474573398	0.59626427	0.635984774	0.683878242	0.739929998	0.572243221	0.555944905	0.508429478	0.601401337	0.451747138	0.505880294	0.609504591	0.506321667	0.432958987	0.431884502	0.354739452	0.329138611	0.46118777	0.345780853	0.376038103	0.557875895	0.470177003	0.395061859	0.347687646	0.356680369	0.402809647	0.430393561	0.408915363	0.36622566	0.393644324	0.4165169	0.34896824	0.313636546	0.362680735	0.426703871	0.426541261	0.380129424	0.31734288	0.609059868
0.885227073	0.894331573	0.897178326	0.971074337	0.848728721	0.771442486	0.662853902	0.676428832	0.51730322	0.655952266	0.457535909	0.485422082	0.590059104	0.646486007	0.687474543	0.744654553	0.572401626	0.568365541	0.520377952	0.61236781	0.457506814	0.513011941	0.613938118	0.504208441	0.442780881	0.437605733	0.361637775	0.321797406	0.46056214	0.345343268	0.376607451	0.553193028	0.473911105	0.384419679	0.34682183	0.362727767	0.40225854	0.429550703	0.408176724	0.365735886	0.393829589	0.417180037	0.358629918	0.310465256	0.368541958	0.429157537	0.427745042	0.378355069	0.304244801	0.609778993
0.880050339	0.886361381	0.895834401	0.968538101	0.865310865	0.763286569	0.676223847	0.673775137	0.516915603	0.64201713	0.469764803	0.489221946	0.588722283	0.655192333	0.691940115	0.749407987	0.567775132	0.586412472	0.526488282	0.622267274	0.464035891	0.518977073	0.614253963	0.506591823	0.452871573	0.437337465	0.360432141	0.316485735	0.446879381	0.348353143	0.372315441	0.547443408	0.479632883	0.382409724	0.342105413	0.370542947	0.40155713	0.431319243	0.409226646	0.365214716	0.384822445	0.418429424	0.351801808	0.301582204	0.372973064	0.428444262	0.429117446	0.379810809	0.305830208	0.604651801
0.875340719	0.881731395	0.891073717	0.963827201	0.87519032	0.757501673	0.688622351	0.667077999	0.517210192	0.634741603	0.472820622	0.494194259	0.586027589	0.6639915	0.69491054	0.751273551	0.567294457	0.59828956	0.532948568	0.6345023	0.466078598	0.515461622	0.612914546	0.509989794	0.46937042	0.44152026	0.357418056	0.320042705	0.444654919	0.351569984	0.379935948	0.54282081	0.484919365	0.381933682	0.338573797	0.367730326	0.402068157	0.432118253	0.406525341	0.365076574	0.384626283	0.420168956	0.345990371	0.287107818	0.37470722	0.428084771	0.430082344	0.383474879	0.315473349	0.602812819
0.865459861	0.875139175	0.88606247	0.960012367	0.883747553	0.749065365	0.711527015	0.659152854	0.510274433	0.63832804	0.485049517	0.501264267	0.582911849	0.675354081	0.702753852	0.755270362	0.561843169	0.608032937	0.543191703	0.652730355	0.467682421	0.514448875	0.612598702	0.515783154	0.479977206	0.451889649	0.354880983	0.316565014	0.442343564	0.355957661	0.388864862	0.535263133	0.491107906	0.379125035	0.345078806	0.358226519	0.397634245	0.43377961	0.407765197	0.355450624	0.387476093	0.421029111	0.354497632	0.279595359	0.373721904	0.427924998	0.429070606	0.382683835	0.327900898	0.602714008
0.858541062	0.869109168	0.883471427	0.959352107	0.888172129	0.740151903	0.727822513	0.651976494	0.495307251	0.657504892	0.496784087	0.505459656	0.580632937	0.685442692	0.709549072	0.758198662	0.550574625	0.617209636	0.551301778	0.667508418	0.464821548	0.518531676	0.615792244	0.517938404	0.482573799	0.453887973	0.359079734	0.311718444	0.438589784	0.356702738	0.386718857	0.532569128	0.497521961	0.378834121	0.347596507	0.345266302	0.395429814	0.434539644	0.408018445	0.348694249	0.38384708	0.421533671	0.353913865	0.275913681	0.362782082	0.426201726	0.430916091	0.380030543	0.332878736	0.602785372
0.847247868	0.868078445	0.881136642	0.958545123	0.88204183	0.732177994	0.739951484	0.64915507	0.484164556	0.667385237	0.502401402	0.505530286	0.574538297	0.694283121	0.716672131	0.757932978	0.543664926	0.620927731	0.560467274	0.672624129	0.461250874	0.525461834	0.622161783	0.514846611	0.481090031	0.448216016	0.370690514	0.314228936	0.439649879	0.354372893	0.384802781	0.531375811	0.502121411	0.376559698	0.353839494	0.337240044	0.39371136	0.434135267	0.407269255	0.350069385	0.390369494	0.423912312	0.348509098	0.269416265	0.357878024	0.427234548	0.42944064	0.372350828	0.340271622	0.59886038
0.836707553	0.867191031	0.875840665	0.956648186	0.874577862	0.7273966	0.753843649	0.639492743	0.48080521	0.6601867	0.506097595	0.510460221	0.572264648	0.701761896	0.724162767	0.758164008	0.53836658	0.625010119	0.568455142	0.679322568	0.461603065	0.527386583	0.630344505	0.52084409	0.4843855	0.44805177	0.382311777	0.322843884	0.445952522	0.350677074	0.389587496	0.530507943	0.507743543	0.377236736	0.354312275	0.330564688	0.395409774	0.438144933	0.413331364	0.348260987	0.384964119	0.424061278	0.338545698	0.266692282	0.361661637	0.430013467	0.428841092	0.371103835	0.338441868	0.600194328
0.828129122	0.867643006	0.870430796	0.953687498	0.888853273	0.719270198	0.773485844	0.63499404	0.478195256	0.640207872	0.511007128	0.518526105	0.565880539	0.70757471	0.72849919	0.753716688	0.536361948	0.625692445	0.57682074	0.683833642	0.464550632	0.52756156	0.636801778	0.52018971	0.496051351	0.446360038	0.386274643	0.327738021	0.453494839	0.348163917	0.397700709	0.528838504	0.513386653	0.373116329	0.357604653	0.331762558	0.394818585	0.438354429	0.412735177	0.355513415	0.38870211	0.426781098	0.341910559	0.26672669	0.365495924	0.434789555	0.428630313	0.370290818	0.337742925	0.601456913
0.817105205	0.863757124	0.866541385	0.950459562	0.896019599	0.71502007	0.786395337	0.635658961	0.476417386	0.630757386	0.517871487	0.518759182	0.565127919	0.71302648	0.733814165	0.751452599	0.537235902	0.62778568	0.585491854	0.690763266	0.473398751	0.534025112	0.645464117	0.509215345	0.503158381	0.451927973	0.388968973	0.329408158	0.456634574	0.357234936	0.396162374	0.52871194	0.51977973	0.367906315	0.358595784	0.345699013	0.396436838	0.440235026	0.414238833	0.355513415	0.390483923	0.427958405	0.355724199	0.270523062	0.371756903	0.432467132	0.428517897	0.369768949	0.336106376	0.600441356
0.808147586	0.861431107	0.866028872	0.949280527	0.899551246	0.708871158	0.799237447	0.637042717	0.474489638	0.641446123	0.52535375	0.509358402	0.560691147	0.719148761	0.737638959	0.747623283	0.530315279	0.631792897	0.590524544	0.694693413	0.484527983	0.539094148	0.654003626	0.510668188	0.50706671	0.467356134	0.393775784	0.32567149	0.461709128	0.366855893	0.392527304	0.526909911	0.523561033	0.361405699	0.352142039	0.357097249	0.395294542	0.440507859	0.413721787	0.367839404	0.389906332	0.428338027	0.361614346	0.278597521	0.372950543	0.429876518	0.426794196	0.369060306	0.333037845	0.60116597
0.799503209	0.857980664	0.867873922	0.949532054	0.90338626	0.708453032	0.814488506	0.63056123	0.471285338	0.649818753	0.544581819	0.50175161	0.562759535	0.728412127	0.743291708	0.744694983	0.521346326	0.643762504	0.590646751	0.696625883	0.49483363	0.539703917	0.659630345	0.506639851	0.511969594	0.480293234	0.402021272	0.319456043	0.465132715	0.36674354	0.384151315	0.524469034	0.530688344	0.358507133	0.34704398	0.35735582	0.39654706	0.439762441	0.413642647	0.369446869	0.395900197	0.428131397	0.361306065	0.294150031	0.373023738	0.429129006	0.426255539	0.364281084	0.331145585	0.598020487
0.792144773	0.850969541	0.866626804	0.949862184	0.902338786	0.706780528	0.820468762	0.621935221	0.468215412	0.661469862	0.556748923	0.508807492	0.562196386	0.733327488	0.745601486	0.7393582	0.514851756	0.64946397	0.583486554	0.699992887	0.500858804	0.53771554	0.663870855	0.502635529	0.515469349	0.483058039	0.410041358	0.322701183	0.465179058	0.362125244	0.390769989	0.524366577	0.536483545	0.351504028	0.348297134	0.350311077	0.394588122	0.440468882	0.414344353	0.373741814	0.391677247	0.428607125	0.366691154	0.303543472	0.368857259	0.428307313	0.423201589	0.365105088	0.326514377	0.599727721
0.782978326	0.842398554	0.865510663	0.949432491	0.903889964	0.709987801	0.824584751	0.619970408	0.465305701	0.666467777	0.570354059	0.524953385	0.564133198	0.736494363	0.747772181	0.733201261	0.51348074	0.65964681	0.571982469	0.703602931	0.506380074	0.534825765	0.666625724	0.498307018	0.514544682	0.497604748	0.422558984	0.335306491	0.462821359	0.363869671	0.386658637	0.527144958	0.542871378	0.355460465	0.350535723	0.339609399	0.39657211	0.439562688	0.411843535	0.379229798	0.386985686	0.430947324	0.372561624	0.312678851	0.362387955	0.42448416	0.419398203	0.366819016	0.328474827	0.600111986
0.769091269	0.835855941	0.861786396	0.94804909	0.894262361	0.714842981	0.830761542	0.625403595	0.46734715	0.658024573	0.588104774	0.531627868	0.574880397	0.739625133	0.75188011	0.723630861	0.508346261	0.6680371	0.561167184	0.703383601	0.511711702	0.536697491	0.66240861	0.488257189	0.512485686	0.514390675	0.433399206	0.341675211	0.474047942	0.363704098	0.380685955	0.526289144	0.549274944	0.360041045	0.352267355	0.335171475	0.397879738	0.437453107	0.410376811	0.386877814	0.390042556	0.432023719	0.372004093	0.324320295	0.351329895	0.426355793	0.418152267	0.358397697	0.33272531	0.60094639
0.751764046	0.832769283	0.857600866	0.949359129	0.891927009	0.722069183	0.833827477	0.633676177	0.477352835	0.670041382	0.608871987	0.530335349	0.587474935	0.744138187	0.75458727	0.718594416	0.504528174	0.678358718	0.555684551	0.702251387	0.518126995	0.526660162	0.658097912	0.471453443	0.50506685	0.520029783	0.446645454	0.345596863	0.481289029	0.362870321	0.382541812	0.522172802	0.550512652	0.361437435	0.358795149	0.338079081	0.398616219	0.434500667	0.411337041	0.39272999	0.398722762	0.434080403	0.366664918	0.334419103	0.339190802	0.422549758	0.415112368	0.359139301	0.334600523	0.600364503
0.734068627	0.822423467	0.858369636	0.947677039	0.8952297	0.725448625	0.834630459	0.641840934	0.48479508	0.682295576	0.628892097	0.540061024	0.5943643	0.7463354	0.758893889	0.715746976	0.500278573	0.685933687	0.550396338	0.697331294	0.524341809	0.518802095	0.656062467	0.459524524	0.502626161	0.533268	0.465547699	0.345189899	0.488176752	0.357985926	0.380505297	0.522739326	0.552217123	0.364383605	0.360862854	0.345371841	0.397529033	0.435270445	0.41170636	0.387512009	0.398117927	0.438563781	0.357573889	0.33601335	0.339928382	0.423382863	0.412920269	0.359402982	0.338038413	0.604712186
0.717252484	0.813946182	0.853563395	0.948698869	0.893661351	0.733112628	0.842750132	0.642314166	0.496196186	0.692695602	0.637627022	0.551665442	0.60386415	0.747532004	0.758297817	0.710860701	0.49629662	0.695156646	0.551885037	0.694278465	0.530952162	0.509872956	0.654225888	0.453875248	0.502255219	0.560883205	0.478002422	0.349439236	0.496055055	0.357181716	0.387934196	0.525379089	0.554272978	0.363066556	0.363152708	0.359503543	0.401827674	0.434120651	0.409041986	0.394500713	0.39609636	0.440865537	0.356465387	0.336718719	0.342264988	0.424695289	0.412770382	0.361446511	0.347727014	0.607336166
0.702216873	0.811774498	0.850459839	0.947090141	0.881206141	0.741086537	0.853772896	0.647196248	0.51304977	0.685708786	0.645407003	0.564548254	0.611911391	0.747382428	0.760076099	0.70667329	0.493368874	0.700297216	0.549002072	0.678569735	0.537589605	0.500344652	0.657694332	0.446599027	0.502024052	0.570962426	0.487574107	0.358207456	0.495684312	0.36047543	0.388344784	0.526439816	0.557598007	0.356486599	0.360714754	0.372616792	0.401882784	0.431806445	0.411753844	0.395160024	0.392325674	0.441562311	0.363129518	0.339104354	0.344871853	0.427850817	0.41389922	0.367093684	0.355415388	0.609537455
0.690335663	0.806758678	0.847658096	0.943621158	0.866140831	0.752238204	0.853261907	0.653438123	0.526171895	0.683007731	0.651086108	0.572049102	0.625116446	0.749105126	0.760031393	0.702843974	0.491484411	0.70666366	0.543797181	0.671112534	0.543024182	0.496007338	0.656781892	0.437575794	0.498147979	0.579711256	0.498309491	0.357758211	0.497868224	0.36224351	0.39736129	0.527458354	0.560330405	0.348362151	0.353674305	0.380352818	0.402985	0.429234022	0.411036309	0.388441324	0.404089995	0.443162488	0.369800207	0.335141676	0.349522544	0.43038437	0.413772752	0.371092849	0.350176156	0.611678359
0.680855975	0.795834114	0.844788019	0.941755662	0.852998752	0.764324505	0.851077569	0.656019936	0.538952917	0.682269913	0.652507288	0.582685897	0.634253143	0.748666715	0.762813062	0.699112846	0.493947869	0.711029386	0.537625748	0.660069	0.546302266	0.489162018	0.653208165	0.428990815	0.496707219	0.596978971	0.513977491	0.355363995	0.499843593	0.354502986	0.416834095	0.527759697	0.563403697	0.342506836	0.342994013	0.37783043	0.403891823	0.429039142	0.413378848	0.389276453	0.404934585	0.447890938	0.382124913	0.332796183	0.353812891	0.43098352	0.415388723	0.378893418	0.345925673	0.612792728
0.672447903	0.78269377	0.840124142	0.936615069	0.842077547	0.772613238	0.854508496	0.658589767	0.549837201	0.685368749	0.660158071	0.587043734	0.647937138	0.747000753	0.765962308	0.696282734	0.501310931	0.722611572	0.530937714	0.651396595	0.549374455	0.481860697	0.657501316	0.426967641	0.491707569	0.605048918	0.526951161	0.357467522	0.506094099	0.346449057	0.421733775	0.529465297	0.562732398	0.347923135	0.336380777	0.378811945	0.406381827	0.426749296	0.41405945	0.3942935	0.394494363	0.450456987	0.38656548	0.332199774	0.358435431	0.434498539	0.419173373	0.382310287	0.35196045	0.612479826
0.666534775	0.776024385	0.835369152	0.934435164	0.834722334	0.776322262	0.846663971	0.660788202	0.557677399	0.69637186	0.666797737	0.583900723	0.661957969	0.745556576	0.769042013	0.697206852	0.506314318	0.728573246	0.523405343	0.63322189	0.556770464	0.469564572	0.658056969	0.429987393	0.483251171	0.61727976	0.53750308	0.365559232	0.50775086	0.34200816	0.430695536	0.532635423	0.562543595	0.34296701	0.342418702	0.388764294	0.408876842	0.427538562	0.415035507	0.39175672	0.391579165	0.453806307	0.388559472	0.337596128	0.360304716	0.434264585	0.420995438	0.37853635	0.363779975	0.613187971
0.654642575	0.771857396	0.835830415	0.928786275	0.830629744	0.781428318	0.842604135	0.665634341	0.568422141	0.716074808	0.670050163	0.577989038	0.672810429	0.744179449	0.770780556	0.692955908	0.510618541	0.734315188	0.514362054	0.626090719	0.56172281	0.45559821	0.656723402	0.419973585	0.479020284	0.624128813	0.539956283	0.367313933	0.508034711	0.339843889	0.434697397	0.531870013	0.55828504	0.340031419	0.349316746	0.391196973	0.408110302	0.425906438	0.418649558	0.397916575	0.395306259	0.453580456	0.382807068	0.342677073	0.358289041	0.438099151	0.420826815	0.38144783	0.365229003	0.611156857
0.64457487	0.765617938	0.832954643	0.927083224	0.828529072	0.789958089	0.831053536	0.680532177	0.579818078	0.71656241	0.671274737	0.575997288	0.674431456	0.74148709	0.768401236	0.68785593	0.511197535	0.734667916	0.507351838	0.616203111	0.557003451	0.457279052	0.650570275	0.414762562	0.478047233	0.628859093	0.541235303	0.368355126	0.51217082	0.341836674	0.428434566	0.532960874	0.557828766	0.332663348	0.357610349	0.393671868	0.410880871	0.424907675	0.418296067	0.408528354	0.3908708	0.455031667	0.374463787	0.352959393	0.349331111	0.438144801	0.420812763	0.389078105	0.352415047	0.609987594
0.631001055	0.759196587	0.827049344	0.923755725	0.832873513	0.801001535	0.82147951	0.689116253	0.590862577	0.722644596	0.670572573	0.582940163	0.681141877	0.73687088	0.770393109	0.681860712	0.508138696	0.726936821	0.507979536	0.605390762	0.555730146	0.454505928	0.644493186	0.418334634	0.47683764	0.63156915	0.546293724	0.372324345	0.514609618	0.343468748	0.430323269	0.534696608	0.556931952	0.333721219	0.365049528	0.401872266	0.41086584	0.425302308	0.421445831	0.412094916	0.381820064	0.457929285	0.371715489	0.365564266	0.339252736	0.442293207	0.420564512	0.398806843	0.36213206	0.611771681
0.617059043	0.754544553	0.821172518	0.920108576	0.829513583	0.80860159	0.817941893	0.690925319	0.604728927	0.733172938	0.66580909	0.584034919	0.686136535	0.732043202	0.770343437	0.675259042	0.512404684	0.720633984	0.513662143	0.597127377	0.554332219	0.451711595	0.641252851	0.415531008	0.474939924	0.630452278	0.554995256	0.373693223	0.510612538	0.354461593	0.4486957	0.538366963	0.557598007	0.340094891	0.375872224	0.406252144	0.410530166	0.424449706	0.421820427	0.409118594	0.383939713	0.463551528	0.370134726	0.370467435	0.341268411	0.441334566	0.42093923	0.40334985	0.375843846	0.609076337
0.603875407	0.745775137	0.812408531	0.917373214	0.835712569	0.814411082	0.824129915	0.700671511	0.621763399	0.73624611	0.661944377	0.580150299	0.698099504	0.729314738	0.770845131	0.66931003	0.52041775	0.715470284	0.505146565	0.582064779	0.556098592	0.440597892	0.639164766	0.411664766	0.467940413	0.626444679	0.557348863	0.376362272	0.511805869	0.358133759	0.467467769	0.538391071	0.55922381	0.356412548	0.385145565	0.414600297	0.408110302	0.421136738	0.42370923	0.397985646	0.385650688	0.466449145	0.376779179	0.366659594	0.34826697	0.440718296	0.420976702	0.404651776	0.388322537	0.610015041
0.596830212	0.740665616	0.8039008	0.91352694	0.840406168	0.81882846	0.823444852	0.711190449	0.637128534	0.734687069	0.663848647	0.577268618	0.705752014	0.725895132	0.773428109	0.670534487	0.518675304	0.710641964	0.492353755	0.573629487	0.556402018	0.430109864	0.639544949	0.414264273	0.462483805	0.621966242	0.558973848	0.386293247	0.517048417	0.360706049	0.472334602	0.540398014	0.55894585	0.349970115	0.389309455	0.422594893	0.409683464	0.422452181	0.422057846	0.385596865	0.396908256	0.467972437	0.381501791	0.363602998	0.354623666	0.441585639	0.422072751	0.41497929	0.386021139	0.610854935
0.583794953	0.733197006	0.79566641	0.910802058	0.841327716	0.825685727	0.816279775	0.710537508	0.654628146	0.754755718	0.658955966	0.580355125	0.712404541	0.717467325	0.774610318	0.67095034	0.520013546	0.704726549	0.488176511	0.56931996	0.557003451	0.426997391	0.642089255	0.416563607	0.456554112	0.626072389	0.561615759	0.392165153	0.521074462	0.35097274	0.478082829	0.541754056	0.555059656	0.33764592	0.392106267	0.432494472	0.411807734	0.423290167	0.424817187	0.384259405	0.406269582	0.466703828	0.381291897	0.362295486	0.362190892	0.444598512	0.422147695	0.418582933	0.386617797	0.612650001
0.570006814	0.725381147	0.78907776	0.909340055	0.836983275	0.830772107	0.818615725	0.714556989	0.669750375	0.769954769	0.659837884	0.57971946	0.716909733	0.711272836	0.773676472	0.673018055	0.528987961	0.696203264	0.489009738	0.560534927	0.547700193	0.428344185	0.642060011	0.415398931	0.454554252	0.62401384	0.564870971	0.400938659	0.524602319	0.33957779	0.478301809	0.545948748	0.555232726	0.339703479	0.394031568	0.442399329	0.412398922	0.427207265	0.427085861	0.392114632	0.400826064	0.469250656	0.376831652	0.36106826	0.370005856	0.44930042	0.424508417	0.419225656	0.387100807	0.610997661
0.560389739	0.718265298	0.782671336	0.904414308	0.844372832	0.839803628	0.821687275	0.719912302	0.68068634	0.782253874	0.654349768	0.575079105	0.727935875	0.708250379	0.771426301	0.673457011	0.538639691	0.687477593	0.489337474	0.552941386	0.533352478	0.430523447	0.643528104	0.406849973	0.456032643	0.62205384	0.56539516	0.418406393	0.528315549	0.33863166	0.471524375	0.551776717	0.553224072	0.343585865	0.389861982	0.455433423	0.414959068	0.428254748	0.429876858	0.392968598	0.390859902	0.472681666	0.374476905	0.365684695	0.373631818	0.453066511	0.424531837	0.420307848	0.385606319	0.610931787
0.540512618	0.709936834	0.781800063	0.899263234	0.846387646	0.847541419	0.824146761	0.732024656	0.688521371	0.797331024	0.651175985	0.571003786	0.737098888	0.702303463	0.769603314	0.673716919	0.540048941	0.68146966	0.486848903	0.54843624	0.523967945	0.428524465	0.640100602	0.398571171	0.458500212	0.614739424	0.564037511	0.426503388	0.531507421	0.333989711	0.475329154	0.556513826	0.54981513	0.347277834	0.38650125	0.464905569	0.416602371	0.430593314	0.434736042	0.392679757	0.391906103	0.472364514	0.372423881	0.375915402	0.378310662	0.458065142	0.424218011	0.423208341	0.386816684	0.614549367
0.525768267	0.69840045	0.782876342	0.893933995	0.856799423	0.849981307	0.819800546	0.73569071	0.695607008	0.807018895	0.647541582	0.569421686	0.748551339	0.697166318	0.768952602	0.67489517	0.550186808	0.668002405	0.484193686	0.539989093	0.519514085	0.436382532	0.638240627	0.4031038	0.455064969	0.608169589	0.556913787	0.432708265	0.536622525	0.32802318	0.483540908	0.560720571	0.547061754	0.352916285	0.387315801	0.46577099	0.419192577	0.431665156	0.438524201	0.391888583	0.38675138	0.47617034	0.375683795	0.393446383	0.375360344	0.465100886	0.425548259	0.42649337	0.380463689	0.616822019
0.509694012	0.684234895	0.779863899	0.890779421	0.868361705	0.852834402	0.809193311	0.74668288	0.699188589	0.810996696	0.635784542	0.573341621	0.755298601	0.694623534	0.768589992	0.680145318	0.562394852	0.656645734	0.479616493	0.537795798	0.516040941	0.436419648	0.638714394	0.401801045	0.448156849	0.599886123	0.549852965	0.439848631	0.544813643	0.328035007	0.481477021	0.568495215	0.54484332	0.364732702	0.382548118	0.470040052	0.421903025	0.433438569	0.441114711	0.397709363	0.385716076	0.480644107	0.373027326	0.406647666	0.372691545	0.469608783	0.425515471	0.429717971	0.385759745	0.620950122
0.494845248	0.669016569	0.774562228	0.887231835	0.880799744	0.855569438	0.80268522	0.764899333	0.702801178	0.815385109	0.625111644	0.578744773	0.761451135	0.687768849	0.767616408	0.680486086	0.567436474	0.649377233	0.479299867	0.539022858	0.513060864	0.436870347	0.64446979	0.408260791	0.439404773	0.593913048	0.545596553	0.444341089	0.553601427	0.331482467	0.469745162	0.574552205	0.544040907	0.374734871	0.383510769	0.472557163	0.430640588	0.43695129	0.44603193	0.401244529	0.392995897	0.482513383	0.367589762	0.404743745	0.374887392	0.47318657	0.424316374	0.425707819	0.390101148	0.622575014
0.485255649	0.656537652	0.772409669	0.880901726	0.888956304	0.854536421	0.795778444	0.774837214	0.704914983	0.818971546	0.626341836	0.579896033	0.759103804	0.680996689	0.766608053	0.682530698	0.575536935	0.642553979	0.482149503	0.541435482	0.515336559	0.429972004	0.65622039	0.412721378	0.432668684	0.583675056	0.543913907	0.449029101	0.55328282	0.330045532	0.468989681	0.583580434	0.543296185	0.37580861	0.395734719	0.479607183	0.433285905	0.440727099	0.447994597	0.389640644	0.401659756	0.482263505	0.36978053	0.408723628	0.373541732	0.479566101	0.423941656	0.413375229	0.384356177	0.626132209
0.468928603	0.647040667	0.768662624	0.872941929	0.902785251	0.85663197	0.79251036	0.782744389	0.705664375	0.827786867	0.626510356	0.577494632	0.755703857	0.676009119	0.76964802	0.683934203	0.582266381	0.638066822	0.477555646	0.549017167	0.516940382	0.427729114	0.670725858	0.415044726	0.415094644	0.577411814	0.534986974	0.455778358	0.550594928	0.331914139	0.468365587	0.594561365	0.53980333	0.371968539	0.406135899	0.488045044	0.438721831	0.445287303	0.451218225	0.383819863	0.40759913	0.484440323	0.384591166	0.404342316	0.371205126	0.487617548	0.423595042	0.404541909	0.384475509	0.626856823
0.452381737	0.635928698	0.764192364	0.866176887	0.910037434	0.861629806	0.78846737	0.792221018	0.711060003	0.835203542	0.615528505	0.582608204	0.75259338	0.674564942	0.771764075	0.683697397	0.585281522	0.637245718	0.468778989	0.552176697	0.515872973	0.431090797	0.681599111	0.410536111	0.396977631	0.57100075	0.526552778	0.463552953	0.551069943	0.343338655	0.46552432	0.605126443	0.540112757	0.372275321	0.417961118	0.488873527	0.444859167	0.452444289	0.453481624	0.38966576	0.404411484	0.4906344	0.39179315	0.400551678	0.377302824	0.49348352	0.423702774	0.405865808	0.379651097	0.627180703
0.438588103	0.630091608	0.760041001	0.860203108	0.920992982	0.862505411	0.78984311	0.80641799	0.71671921	0.857254676	0.605394869	0.58511555	0.752803903	0.67797939	0.773949672	0.689686839	0.590039109	0.631469081	0.464151803	0.560457865	0.511473296	0.429733398	0.687582617	0.418892958	0.381505594	0.567995051	0.512467828	0.473795757	0.548758588	0.351457631	0.462206772	0.611599286	0.535518553	0.380452663	0.430452787	0.493021219	0.451096704	0.4571945	0.456393968	0.397891458	0.406759989	0.497246543	0.387483766	0.406618992	0.380776767	0.499982881	0.425300008	0.414682649	0.383043528	0.629568635
0.4303394	0.621167859	0.757626491	0.854281732	0.933339439	0.864994491	0.78751839	0.820405303	0.721344772	0.874506785	0.600676325	0.587601706	0.74886186	0.675849228	0.775335539	0.697894165	0.59216391	0.636430397	0.457274904	0.56412126	0.50413147	0.434903179	0.686746213	0.426955634	0.377715536	0.569610135	0.497496999	0.482426562	0.55035742	0.349494412	0.462622834	0.619578843	0.535392684	0.385943012	0.435060977	0.499622697	0.457384343	0.460151812	0.460577826	0.396899351	0.406078868	0.497938511	0.379291346	0.412818204	0.385123418	0.501301013	0.424597413	0.423164394	0.376639391	0.636836731
0.426162842	0.613947284	0.752427323	0.848826729	0.941135393	0.870326827	0.785682198	0.834135033	0.723370717	0.880659545	0.592750294	0.589657023	0.749756583	0.677716343	0.774714631	0.707603184	0.595244598	0.639373648	0.459285758	0.569450372	0.493262317	0.446541814	0.695548927	0.434279882	0.381876536	0.568537062	0.48633178	0.486459203	0.551869359	0.340908285	0.465595489	0.628637207	0.531763472	0.398351837	0.435021104	0.505960328	0.46076113	0.462071385	0.464302673	0.401288483	0.405506727	0.501970188	0.372535387	0.417400231	0.385680825	0.500679038	0.4259745	0.427905163	0.376787135	0.640997771
0.417540447	0.602995161	0.742387745	0.842868671	0.947282864	0.874419543	0.782060353	0.839574211	0.726900615	0.87668816	0.591705473	0.577805402	0.748367131	0.679428725	0.775722986	0.719258626	0.607119448	0.644248228	0.472939569	0.57207047	0.484717624	0.448715773	0.706667836	0.43217266	0.390440453	0.571564661	0.481299569	0.485063899	0.553207512	0.343108036	0.463427586	0.633874545	0.529303789	0.408872363	0.434195162	0.517617135	0.471883486	0.464327126	0.46372759	0.406161111	0.409784166	0.506160441	0.368842566	0.418134272	0.382454619	0.502122706	0.426541261	0.434112658	0.379531765	0.642825774
0.404543656	0.589468985	0.732359557	0.836313236	0.950287912	0.878777891	0.780796918	0.847912686	0.725112409	0.874352805	0.585301734	0.574019663	0.739288327	0.683271268	0.778474851	0.727437073	0.621069938	0.643583249	0.490715075	0.579901124	0.481336592	0.448159028	0.716406387	0.451419823	0.404385715	0.574115947	0.476948802	0.485597708	0.547281406	0.347838685	0.463531602	0.643119742	0.528438442	0.419630909	0.447290624	0.525928349	0.477259291	0.468288072	0.466945942	0.413451214	0.41831725	0.511206043	0.370292146	0.411074855	0.375709428	0.502693326	0.427323485	0.447296718	0.390186385	0.643918185
0.394992526	0.577249126	0.721858717	0.83008269	0.953155587	0.881822833	0.779578406	0.855939666	0.723959895	0.867949828	0.581302206	0.584988417	0.732741062	0.687856531	0.782895717	0.73912717	0.62811073	0.64798367	0.497641968	0.587038223	0.483769418	0.45244862	0.737006492	0.46594825	0.413476477	0.570759856	0.471544417	0.490475989	0.54264711	0.343675714	0.464451318	0.651641715	0.528365019	0.429548448	0.464698075	0.533996823	0.487429734	0.471450008	0.466713799	0.4116177	0.426801292	0.514930178	0.374299807	0.414320696	0.374600243	0.501301013	0.43115029	0.455492809	0.398624844	0.647887092
0.380869164	0.561418981	0.708931978	0.820928136	0.963836388	0.888443981	0.779393102	0.855544307	0.713933537	0.859333397	0.583852467	0.593598147	0.731072667	0.694045863	0.783769956	0.754635031	0.636511613	0.649510229	0.494958977	0.603873239	0.485611647	0.458307705	0.756834532	0.478513538	0.419330907	0.57061751	0.462685628	0.496252762	0.540712291	0.342930637	0.463334519	0.663562836	0.527153533	0.432468171	0.47627836	0.542566608	0.49716931	0.47462656	0.467046186	0.415705432	0.436587638	0.519653824	0.377054664	0.424574342	0.377573082	0.503035698	0.434354127	0.462689109	0.405710876	0.650609883
0.363778247	0.548289661	0.697799038	0.815368331	0.973280826	0.893328677	0.786198803	0.854280357	0.700966458	0.85316139	0.584942226	0.601826478	0.72505171	0.702210623	0.785245234	0.770339267	0.643678035	0.654749101	0.494309061	0.61356523	0.491035387	0.463079811	0.763537463	0.490520502	0.430319386	0.562295719	0.453942161	0.499820302	0.539084495	0.347791378	0.449708483	0.673555363	0.527148289	0.441317261	0.483034	0.542587716	0.506312689	0.476429205	0.467009254	0.416408698	0.441606138	0.525646077	0.382852982	0.428261755	0.386790009	0.504119876	0.437052095	0.473445105	0.410660302	0.652772746
0.340526906	0.528689383	0.688858518	0.809798044	0.984104725	0.896604817	0.789983491	0.845977824	0.687374024	0.853462933	0.584964695	0.610280823	0.722425435	0.710096863	0.787157631	0.783074773	0.644125937	0.66789254	0.498547408	0.627264428	0.497510281	0.466786146	0.754448149	0.504538632	0.440286432	0.554817057	0.448999062	0.501796983	0.53102082	0.353166578	0.441124463	0.6836624	0.52829684	0.44746349	0.491937092	0.541790895	0.511443	0.479586269	0.468850573	0.416672423	0.450891179	0.530100624	0.390337011	0.434931212	0.390185127	0.507235461	0.439768799	0.472483767	0.417371292	0.655610817
0.319226457	0.511580479	0.679547849	0.802561388	0.988420547	0.898852859	0.791499613	0.833254461	0.67486175	0.850595066	0.583105364	0.616489151	0.71981495	0.715770417	0.79540826	0.79378877	0.644371736	0.678566885	0.507496264	0.636333997	0.497412751	0.468748012	0.751283851	0.514888635	0.447549365	0.550196274	0.44127252	0.501992537	0.526612445	0.359458341	0.435146306	0.694329934	0.529534548	0.454297336	0.49515542	0.540360839	0.513246626	0.484735986	0.469868839	0.418562449	0.458492489	0.535852611	0.386040746	0.439272381	0.393619657	0.51025404	0.445164735	0.468473615	0.427690647	0.658317139
0.299552669	0.494818824	0.668990063	0.796535209	0.982301695	0.901484593	0.796929573	0.823053008	0.666282495	0.843531261	0.577870027	0.622358459	0.721383347	0.722423949	0.802193545	0.806431864	0.647119229	0.68484081	0.515628559	0.642469294	0.497634903	0.470996204	0.747663333	0.530773849	0.447097783	0.55074376	0.433257675	0.507314779	0.526432866	0.355922181	0.439717516	0.705371134	0.529225121	0.465918047	0.501979414	0.540724949	0.515606369	0.48743508	0.470866	0.428000025	0.465091188	0.541470048	0.390323892	0.440178464	0.38888451	0.513523692	0.450766766	0.470819279	0.44091374	0.661676712
0.28331355	0.473162612	0.658677145	0.792458367	0.973790253	0.903826099	0.803898117	0.812707788	0.653237893	0.844865749	0.571061841	0.632868121	0.721857023	0.730991015	0.81044914	0.813639987	0.649954117	0.690287849	0.516456231	0.647567222	0.50213211	0.477226452	0.749301047	0.54939665	0.449398698	0.545104652	0.430180688	0.506823251	0.521943392	0.355490509	0.444628144	0.715375714	0.527929723	0.483288286	0.504161042	0.544355498	0.515420996	0.49503542	0.471583535	0.441431146	0.481056664	0.547044238	0.401120309	0.449915987	0.382798072	0.515623573	0.461090241	0.470275437	0.448721446	0.664053665
0.268255957	0.448496908	0.649132997	0.788633053	0.962559958	0.909173193	0.813022922	0.803632508	0.644265854	0.837301511	0.579044045	0.643801559	0.721720183	0.743276838	0.819335579	0.822320923	0.649211257	0.701043148	0.523521994	0.653898136	0.50858533	0.488801459	0.759004504	0.56149967	0.457473402	0.541310573	0.432025832	0.504804287	0.520500967	0.3525989	0.445504065	0.728478098	0.52823915	0.496072655	0.49979209	0.546867332	0.522750729	0.501125435	0.478046619	0.446096561	0.497419914	0.554737581	0.399998688	0.457560343	0.377635016	0.515167078	0.470181832	0.475027192	0.462024094	0.667731629
0.258177262	0.426052495	0.638535349	0.783911672	0.955055923	0.916291173	0.824270296	0.799750804	0.638410254	0.825932698	0.58093708	0.646019324	0.717836034	0.757161573	0.8300152	0.82838545	0.645436868	0.711202859	0.544502647	0.663910229	0.5148164	0.501792191	0.770971515	0.572426007	0.458838898	0.540522192	0.439338264	0.50561293	0.521456791	0.35165277	0.449494977	0.731105807	0.526235741	0.510528459	0.493651635	0.541917542	0.527390054	0.511785398	0.480183393	0.442548836	0.508666583	0.562752881	0.402628921	0.460404755	0.380011036	0.518145714	0.477774551	0.471945418	0.479656779	0.668560544
0.252461971	0.411958595	0.630443325	0.779887232	0.956366696	0.923684625	0.832754961	0.796995274	0.626259755	0.814364995	0.584588335	0.65943892	0.71269401	0.77096894	0.83733695	0.838562303	0.637915401	0.724566029	0.563311355	0.674029023	0.523707866	0.523431038	0.784704919	0.587074503	0.460548456	0.537122303	0.443914431	0.500470387	0.53297881	0.355661995	0.446111735	0.732467877	0.526125606	0.513807859	0.488866864	0.534197348	0.530506318	0.517373596	0.484541358	0.439792285	0.516164363	0.574516343	0.401343321	0.461953125	0.376294987	0.517660687	0.483086176	0.467951746	0.489106717	0.670415994
0.24324057	0.404545104	0.615563338	0.772818261	0.953292961	0.932347212	0.846265288	0.788788585	0.611370097	0.812157957	0.592300908	0.669037462	0.710104577	0.784652521	0.846258159	0.84865252	0.625374162	0.727983439	0.585736267	0.682541376	0.531851603	0.529820357	0.792911037	0.60698205	0.462064479	0.532025206	0.44363137	0.48908597	0.531634864	0.353521377	0.438365314	0.733546684	0.526183296	0.525534357	0.487989656	0.528957325	0.532304933	0.522791273	0.489553546	0.447879842	0.52209284	0.582406704	0.397020819	0.459991857	0.377376019	0.516901762	0.489269019	0.469671168	0.48265712	0.671091203
0.231667106	0.395158357	0.603610376	0.766247105	0.950127643	0.939553737	0.859320778	0.784379736	0.600909608	0.823513938	0.5995978	0.679434117	0.711694026	0.794225354	0.853828272	0.861515092	0.619693461	0.740924493	0.597540314	0.692855788	0.540808088	0.533054784	0.799034918	0.629675212	0.467203905	0.537237275	0.442588234	0.47883788	0.532231529	0.361137721	0.443582514	0.73374557	0.525092435	0.537282012	0.498920579	0.528851786	0.533271876	0.52958773	0.491078306	0.44662401	0.520392762	0.590801626	0.397368456	0.455105891	0.387578262	0.517198484	0.496814899	0.468226414	0.490510285	0.673429729
0.218302119	0.377630549	0.59404345	0.758895165	0.953739425	0.950710322	0.872162888	0.779156209	0.594914466	0.82499599	0.60543419	0.693129167	0.705452019	0.805433202	0.859828729	0.870738948	0.622266163	0.753524384	0.59518506	0.696465832	0.55084282	0.536766421	0.800374335	0.635846791	0.478149377	0.532643866	0.441078571	0.475185776	0.525731929	0.37635267	0.443943832	0.731208264	0.525491019	0.54328014	0.497092113	0.525453423	0.534549444	0.535453633	0.491611181	0.449192186	0.52098125	0.596169186	0.397716092	0.448528189	0.395556506	0.519674975	0.500871219	0.467885826	0.495510854	0.673627351
0.204184252	0.357286166	0.578827482	0.752407852	0.963790597	0.959579513	0.883921252	0.769176396	0.585709856	0.818580182	0.597390196	0.717602271	0.706862523	0.814696568	0.864964881	0.881227691	0.622473727	0.763603141	0.600495492	0.700502679	0.560422412	0.544115464	0.79329707	0.637305637	0.493191336	0.528844311	0.439511246	0.471401541	0.51737861	0.379185146	0.435808721	0.72788144	0.526775928	0.555498548	0.488633321	0.520049815	0.527680638	0.539711772	0.490872543	0.452168508	0.534963301	0.602694832	0.392704876	0.455570402	0.403878204	0.522961746	0.509283633	0.464089915	0.497033754	0.677887202
0.198227161	0.33888748	0.566282281	0.745186916	0.966704063	0.967076266	0.89407365	0.76587575	0.576267507	0.818804735	0.603456896	0.72556221	0.708578286	0.826569769	0.868839349	0.892178493	0.616989665	0.779013288	0.614027097	0.702316593	0.570527582	0.55373921	0.78515529	0.634477997	0.501147769	0.525022858	0.433273401	0.465820323	0.507223709	0.378806694	0.433963814	0.722547672	0.527478694	0.569335498	0.482048565	0.512144926	0.524819888	0.538440177	0.488308413	0.456080423	0.536630685	0.609037876	0.391366803	0.46328931	0.40845007	0.522248471	0.513325901	0.469643701	0.499789749	0.683524917
0.193951684	0.318581681	0.550707554	0.73961139	0.973435371	0.971208335	0.895640309	0.769745473	0.575807535	0.804568056	0.617219317	0.735761103	0.714767662	0.839273372	0.871432261	0.89980247	0.608599707	0.785333472	0.620981763	0.71158178	0.581916894	0.560796623	0.782961923	0.631254127	0.510437443	0.511894138	0.427821839	0.465413359	0.497966703	0.380355981	0.434587907	0.722565753	0.529754818	0.583606176	0.477867587	0.506593563	0.523597431	0.538903018	0.48310629	0.451440125	0.54188349	0.613631777	0.391989925	0.465250578	0.407205756	0.521946042	0.522192661	0.47083576	0.510001136	0.685517605
0.183840016	0.301494824	0.53550867	0.736048084	0.97174682	0.971965881	0.901367878	0.774915088	0.578861957	0.778763674	0.630672786	0.753835179	0.716846576	0.851822242	0.875058365	0.905254768	0.600379078	0.790398871	0.626919894	0.720829184	0.596416322	0.56849562	0.783406446	0.628978808	0.51972174	0.514023859	0.42646419	0.470101371	0.492932698	0.385559695	0.436120768	0.718419276	0.529566015	0.5906992	0.474632171	0.501348264	0.524323891	0.537714247	0.482109129	0.450931513	0.541523858	0.618105544	0.40110719	0.472665546	0.397870591	0.521911805	0.528872006	0.47091816	0.518951017	0.685720716
0.176443111	0.281100835	0.517713049	0.731525829	0.976331666	0.974445122	0.906314926	0.775124748	0.579507985	0.772931704	0.639986294	0.773752684	0.720888618	0.862416315	0.878957669	0.912122122	0.598642094	0.797164302	0.633991212	0.735536112	0.610937424	0.579132113	0.784798503	0.614456385	0.533715385	0.526429897	0.427701275	0.464837267	0.483843685	0.393329785	0.433547751	0.714212531	0.531569424	0.589419176	0.467500584	0.496662322	0.523637511	0.541952897	0.476389959	0.452181066	0.548939903	0.62062354	0.415878471	0.472940812	0.390432863	0.517597918	0.531804172	0.469033938	0.525088078	0.687954942
0.172596281	0.25748239	0.505794254	0.721606213	0.978323584	0.972866082	0.911464124	0.772171538	0.584490155	0.760850736	0.645339595	0.785463047	0.718562338	0.872334719	0.882310573	0.918602502	0.599226551	0.807387619	0.64290674	0.743544601	0.62786426	0.584301894	0.786559045	0.610716215	0.550020697	0.537045655	0.426642414	0.461576271	0.476029103	0.400508545	0.421711877	0.708969167	0.531459289	0.589392729	0.464384787	0.49107402	0.525345945	0.547390063	0.475408625	0.451471521	0.548471292	0.621056021	0.422411418	0.47462108	0.397949417	0.516975943	0.535734025	0.466539953	0.514842596	0.688761898
0.172409435	0.232072581	0.492417642	0.71012503	0.98157476	0.972802133	0.918443898	0.767187622	0.595240064	0.760196324	0.653175749	0.788839134	0.716678158	0.882129336	0.886746342	0.925995449	0.595839979	0.817321815	0.646745138	0.758026272	0.643571974	0.586799296	0.784886237	0.615993276	0.565369087	0.542109902	0.427633131	0.454494044	0.4744882	0.408609781	0.427629814	0.70451532	0.532980202	0.58980001	0.467437926	0.488213907	0.526568402	0.552301051	0.476469099	0.445374458	0.548988944	0.6176154	0.426871663	0.470056257	0.398467411	0.510214097	0.537298472	0.464078929	0.508569156	0.691254131
0.172250066	0.209170681	0.481039834	0.700430741	0.986628965	0.973692495	0.926513033	0.773519352	0.598299654	0.767593751	0.66497211	0.793867951	0.724399088	0.887962781	0.889135596	0.927179475	0.594468964	0.824093028	0.651866706	0.765945843	0.659323035	0.596507879	0.786869041	0.624800384	0.578018741	0.548860407	0.43037988	0.452543788	0.4776569	0.412482999	0.437834287	0.700513488	0.534453914	0.585298769	0.467483495	0.493058157	0.526743755	0.554327808	0.477218289	0.443126519	0.54093537	0.615227148	0.423913471	0.462291472	0.400466195	0.50642518	0.535429567	0.464177809	0.514109558	0.696211148
0.168710982	0.188682989	0.465243017	0.692308498	0.998042426	0.971906851	0.931123165	0.784445629	0.607157993	0.776890258	0.68574494	0.803155724	0.728977964	0.896767106	0.892970326	0.925937691	0.595359304	0.828765222	0.655049633	0.771583203	0.671969397	0.600712634	0.785126046	0.63124212	0.590577003	0.55253404	0.427827081	0.453109309	0.479487447	0.410578913	0.437768593	0.697958101	0.535224859	0.585277612	0.461462659	0.50008707	0.524333911	0.55975523	0.478859121	0.44043276	0.539643964	0.610224794	0.414855239	0.45887359	0.406316157	0.500325253	0.53161213	0.474104308	0.522553699	0.702875399
0.169810076	0.174043412	0.45121722	0.684160055	0.998414479	0.976688245	0.929354357	0.790232243	0.614403845	0.800044911	0.705186467	0.812902588	0.732335805	0.903219484	0.890829434	0.924077903	0.593005091	0.835495958	0.653094327	0.774772372	0.685049225	0.602011708	0.776381821	0.6318965	0.604054555	0.55612555	0.423497282	0.448511147	0.483803135	0.412104547	0.441348917	0.692262723	0.540663433	0.582215076	0.4574013	0.510699039	0.521393	0.561572491	0.476590446	0.429098878	0.539333373	0.608985017	0.407010455	0.457422711	0.410707851	0.498077011	0.532192942	0.483893473	0.516024548	0.704549696
	0.163802322	0.438489792	0.675367073	1	0.97536008	0.932218142	0.798462893	0.614920668	0.790761236	0.723116936	0.825990225	0.733425262	0.909285029	0.892786537	0.9193649	0.587089515	0.834570771	0.644673181	0.772051501	0.694932244	0.60117924	0.777844066	0.635876809	0.62187589	0.563533038	0.421636412	0.447596799	0.483513492	0.419685412	0.437867134	0.69006292	0.546033827	0.579766105	0.450446294	0.515548567	0.517485145	0.565280092	0.475714632	0.419818281	0.525433057	0.604146044	0.400444713	0.458793304	0.409013108	0.491783073	0.535289048	0.477850778	0.501329697	0.704253264
	0.158599098	0.424162182	0.664656193	0.986794958	0.974661564	0.939708905	0.800649347	0.616900098	0.78913162	0.741974261	0.836471635	0.735446282	0.91331841	0.89430652	0.914056995	0.584407568	0.827284923	0.64019042	0.774410774	0.705595501	0.609763728	0.782219103	0.637719878	0.638374737	0.570573711	0.423077931	0.446825154	0.484724201	0.430453551	0.441436509	0.68440973	0.552930379	0.572630766	0.443189391	0.508366622	0.514013166	0.572700167	0.473176883	0.409539298	0.517412176	0.604194097	0.389169476	0.463123004	0.407982749	0.486556195	0.53566845	0.476504906	0.512438914	0.707074866
	0.157485697	0.409173998	0.652299905	0.984883175	0.97180355	0.949524387	0.795851129	0.622259548	0.799666378	0.757551075	0.834437507	0.741567238	0.915180367	0.894614491	0.912064365	0.582353777	0.82536516	0.640245969	0.775987575	0.711902427	0.609302424	0.777013511	0.631218107	0.653717751	0.583122095	0.430573829	0.443130768	0.486682192	0.442912897	0.438792325	0.681088932	0.559784974	0.561004766	0.440267264	0.498941969	0.510285674	0.574532043	0.470486129	0.41348261	0.519499131	0.602915878	0.384906007	0.462446309	0.40262263	0.481272254	0.535317152	0.473214384	0.524292533	0.707728116
		0.400785855	0.639513923	0.980344121	0.974179489	0.949148164	0.802560247	0.628445915	0.812311937	0.780289966	0.833575828	0.749556586	0.91480385	0.895101283	0.908876157	0.581261334	0.823318183	0.636113163	0.779407929	0.719049193	0.607971537	0.76114523	0.622008765	0.667087784	0.599201765	0.437671344	0.439425811	0.498267932	0.449376146	0.433454685	0.673151563	0.56801888	0.54974902	0.435499581	0.487786473	0.507705488	0.579272511	0.469510072	0.420935971	0.508519461	0.602646779	0.382662766	0.46281333	0.406276744	0.478048252	0.534502141	0.472302486	0.523423116	0.70604284
		0.393718858	0.62431747	0.985255229	0.97412046	0.959283717	0.817494025	0.642286423	0.837628717	0.796524006	0.838230309	0.756693315	0.914097234	0.895334744	0.906375261	0.582998318	0.817460593	0.631630403	0.788021056	0.721070227	0.605993764	0.743709423	0.616449541	0.679608414	0.617509704	0.443930157	0.435932264	0.50496449	0.452675773	0.429239318	0.664575348	0.578177527	0.549278268	0.433642635	0.478472636	0.504123288	0.579988697	0.473894417	0.431302863	0.487426507	0.600359439	0.379042097	0.463845576	0.409930859	0.47306674	0.532277254	0.477960646	0.51499034	0.705252352
		0.387255488	0.610169047	0.986440076	0.975487978	0.965803039	0.825257432	0.654628146	0.85383505	0.80958988	0.838639959	0.765840539	0.913627877	0.89754021	0.901616052	0.582665123	0.81336664	0.623709193	0.790688576	0.724218272	0.604100829	0.731783354	0.601470853	0.686962739	0.635401554	0.448071248	0.44133907	0.503440965	0.461374253	0.428423617	0.662429787	0.584360823	0.547707329	0.440552071	0.471538709	0.501648313	0.58055385	0.476131435	0.433644989	0.479067791	0.599484868	0.384906007	0.464149515	0.416349489	0.46866726	0.530534816	0.482684934	0.511950222	0.701640262
		0.888802211	0.596041586	0.986262636	0.976555429	0.965067439	0.832751277	0.662520027	0.860847528	0.820459384	0.839254436	0.770529939	0.91433965	0.896328197	0.893478035	0.580174354	0.809509767	0.617459991	0.79116873	0.731820177	0.609037307	0.732561268	0.588773489	0.692623634	0.641675746	0.451845406	0.436725051	0.500892102	0.466897286	0.433547751	0.659464574	0.594199554	0.541656308	0.443679261	0.467169385	0.499043077	0.580568466	0.479107092	0.435842695	0.478283139	0.595703069	0.407587663	0.462159574	0.422278276	0.468296357	0.524759478	0.482525627	0.506921241	0.700180056
			0.581982246	0.993314483	0.976284877	0.960816684	0.840790238	0.676438059	0.857344497	0.825329596	0.834903661	0.778382447	0.910192798	0.896223885	0.890336033	0.57587013	0.804560016	0.611938475	0.785952245	0.739053636	0.603480456	0.742516231	0.578555562	0.693876234	0.645623121	0.456369155	0.438062218	0.486664813	0.467263911	0.437456546	0.654637063	0.600173069	0.532220101	0.445034946	0.462937262	0.495946853	0.582371111	0.483090462	0.44117998	0.474398025	0.588797801	0.426707683	0.461689328	0.424485384	0.46793116	0.518614106	0.488799042	0.500528469	0.696496602
			0.569348229	0.994636704	0.977908189	0.961277136	0.848978956	0.694103054	0.867327495	0.832823094	0.823080292	0.795124288	0.906051103	0.894917494	0.885657683	0.570675566	0.798037447	0.607311288	0.776894532	0.740993395	0.608719167	0.7406855	0.579305997	0.698177009	0.652860889	0.468158158	0.434864645	0.478068194	0.46581515	0.438874442	0.651412695	0.605218303	0.529316245	0.444926719	0.470441101	0.496147256	0.583350385	0.48051578	0.455119712	0.485001716	0.582622945	0.428327802	0.46252086	0.424614882	0.466926869	0.509625563	0.490227315	0.497744062	0.696496602
			0.556059193	0.985798999	0.979782378	0.957245376	0.851962117	0.712631144	0.867237674	0.84726521	0.815974969	0.808603022	0.901115111	0.89532481	0.879720223	0.57710459	0.787507662	0.606939113	0.766242235	0.745057136	0.605696833	0.739299292	0.569412259	0.702751958	0.663230278	0.480770138	0.436503071	0.479134082	0.465661404	0.435370761	0.651159567	0.615036056	0.52157792	0.438780567	0.486852451	0.497394763	0.584919173	0.479750762	0.456425777	0.47505735	0.578370222	0.422142492	0.460594	0.418691726	0.464490322	0.502014108	0.485904042	0.487629276	0.697292579
			0.542471467	0.98647442	0.981228602	0.949574924	0.849086781	0.731893121	0.878311359	0.859746884	0.80801503	0.814918712	0.895751024	0.893387576	0.870311543	0.591038694	0.782401786	0.600606589	0.760432968	0.751141911	0.607340559	0.738603264	0.561631746	0.702972373	0.677716763	0.49141641	0.440979673	0.485523618	0.466956419	0.435447404	0.650273619	0.623998951	0.510840531	0.427097752	0.501332433	0.498106193	0.585240726	0.483512541	0.460067689	0.466785817	0.578298142	0.417833108	0.465646272	0.414024143	0.464256368	0.493100509	0.477702458	0.469445392	0.699790301
			0.528375447	0.98026971	0.982719098	0.947435509	0.842144042	0.751186108	0.892143842	0.866852787	0.81012685	0.825986958	0.894291373	0.891470211	0.863109196	0.605633726	0.774028843	0.592729818	0.752264428	0.756972025	0.601645846	0.744452243	0.562250105	0.701698268	0.687664588	0.503975971	0.441730178	0.489167333	0.467252084	0.436055073	0.64986982	0.631650715	0.494115594	0.418337064	0.509960264	0.495986934	0.586414881	0.482235752	0.459822802	0.466524267	0.574232828	0.408847027	0.474781651	0.414632224	0.46212225	0.489091028	0.472247553	0.457211047	0.702002569
			0.514331828	0.979909104	0.980303805	0.947867884	0.851153429	0.772789291	0.919571424	0.877267289	0.816681263	0.835865749	0.887900888	0.888872331	0.857350784	0.624543905	0.759740485	0.585880693	0.741280173	0.758830509	0.593151498	0.747055039	0.553352945	0.698166257	0.6961342	0.518737125	0.442919358	0.493332406	0.470829638	0.436843402	0.650876305	0.637236135	0.484018217	0.413888367	0.508931257	0.496973918	0.582941136	0.483839652	0.465938703	0.452471379	0.574996877	0.401179341	0.476266939	0.419175938	0.460381859	0.483643568	0.470824773	0.455426753	0.700251419
			0.499517906	0.96802056	0.979565936	0.945166942	0.868944572	0.787740969	0.941981843	0.880053477	0.814216296	0.847091888	0.882815321	0.884858781	0.85724682	0.639996504	0.755704356	0.5732212	0.727889221	0.761339192	0.58714925	0.749482365	0.554337516	0.69324187	0.699211072	0.533576906	0.439764067	0.496976122	0.469824375	0.438025894	0.654552687	0.645595909	0.478855807	0.417858587	0.504889105	0.496953877	0.584407612	0.483887136	0.46730128	0.444810131	0.576102104	0.397197917	0.471358035	0.421619522	0.458396102	0.477020431	0.472934223	0.458137288	0.701826905
			0.485715334	0.970642107	0.980377592	0.945593702	0.881913536	0.804480852	0.946049466	0.874093506	0.807125099	0.855744383	0.87827132	0.882176457	0.855490996	0.647605366	0.75062161	0.569766085	0.712221985	0.756121349	0.585272222	0.743101129	0.545320286	0.684038212	0.70328437	0.542834079	0.440007188	0.504315688	0.469233044	0.442465716	0.658946265	0.651994231	0.473941997	0.426271809	0.498635906	0.49571639	0.578975318	0.482631451	0.468588508	0.433449033	0.573896455	0.404629472	0.468530827	0.42338746	0.461414681	0.473694811	0.470160076	0.464467553	0.70210687
			0.471918002	0.972777123	0.980308725	0.9503386	0.884710999	0.824678278	0.947800982	0.873969925	0.80189852	0.863149529	0.87743576	0.881555549	0.852799501	0.66124451	0.74792122	0.570632641	0.692345995	0.749072112	0.567154128	0.731660525	0.540127274	0.677522539	0.710494763	0.55611702	0.448653848	0.51130189	0.473236355	0.446155531	0.66558786	0.656997509	0.467605351	0.43699767	0.493744162	0.492800529	0.583788866	0.482647279	0.47050993	0.422262302	0.568908516	0.410014561	0.466328702	0.419181568	0.461448918	0.467170038	0.46355706	0.461359245	0.702090401
			0.457842942	0.971844127	0.983884932	0.944223577	0.887622277	0.835976019	0.946678215	0.869094096	0.788168155	0.871375715	0.875362334	0.880174649	0.851979346	0.679024012	0.737807769	0.567621915	0.684337507	0.744038492	0.556501729	0.720465579	0.536489164	0.665942703	0.711934652	0.567266513	0.4512859	0.519301843	0.470054994	0.453485889	0.675598467	0.658602334	0.455963482	0.445080515	0.487554287	0.492675277	0.582410087	0.479349787	0.48111543	0.427989167	0.563978241	0.406118406	0.459475734	0.420521598	0.462761344	0.460219023	0.457305618	0.453744744	0.702392323
			0.443579236	0.970739414	0.988858172	0.94119695	0.887933771	0.846581219	0.946870689	0.865229383	0.78400808	0.877180887	0.873871736	0.875311696	0.852354769	0.699785881	0.735541061	0.563794626	0.675825153	0.741047578	0.546867378	0.714985085	0.540151288	0.653045755	0.712235769	0.578017623	0.455350253	0.52888325	0.466234995	0.459086306	0.683644319	0.664366068	0.448214579	0.441463456	0.483744321	0.490155212	0.578449141	0.478547837	0.478333762	0.42950398	0.559595775	0.417859345	0.45589728	0.424614882	0.460107961	0.453731721	0.452735143	0.448954427	0.702189212
			0.429546098	0.966503726	0.990683169	0.942286311	0.894373326	0.856163109	0.953562378	0.860493987	0.773074641	0.881207139	0.872974283	0.87161605	0.85251649	0.716756975	0.738738739	0.560850558	0.666233936	0.736474515	0.53583321	0.717131661	0.535756739	0.642170171	0.712668284	0.596033988	0.4591662	0.536124338	0.460333511	0.4775737	0.693859839	0.666872951	0.448320366	0.441714087	0.480039894	0.489909719	0.570639305	0.47746626	0.476588156	0.44428703	0.559115242	0.424917026	0.458638467	0.427548309	0.460233498	0.449183584	0.449620409	0.443879986	0.70013614
			0.414428247	0.963086557	0.989723938	0.948266568	0.900477426	0.864421934	0.953549546	0.863926166	0.760036445	0.88512813	0.875630538	0.863593916	0.850304381	0.733094453	0.742665001	0.556484449	0.659156115	0.733060972	0.531824641	0.719020881	0.520748034	0.631993463	0.718761805	0.611602392	0.458162003	0.545584095	0.452161315	0.490110311	0.700447193	0.669264455	0.448024162	0.436012235	0.490329968	0.488126134	0.562459197	0.47738712	0.473341831	0.439584571	0.559432394	0.417196867	0.464069229	0.42218819	0.462567333	0.446649555	0.442204375	0.43669167	0.699631106
			0.402003836	0.964305748	0.990840581	0.951978258	0.907018815	0.870897721	0.948833927	0.871088242	0.756603854	0.889764898	0.882320174	0.858870046	0.846885144	0.741582731	0.736755369	0.551829488	0.647419026	0.733700334	0.523287875	0.723776101	0.515567029	0.624773537	0.720223593	0.622783337	0.456904115	0.561560831	0.447679025	0.500019161	0.709258456	0.675888292	0.440899402	0.439002717	0.503992021	0.488035952	0.560320384	0.476178919	0.471169242	0.437127086	0.555035511	0.420319039	0.454710197	0.41278546	0.462396147	0.445516033	0.432437183	0.439220366	0.700075755
			0.388133142	0.96046501	0.992473732	0.954718507	0.909840239	0.876169311	0.952215058	0.867757175	0.744490903	0.897133203	0.885301369	0.855184335	0.841877577	0.753719767	0.732869583	0.544997028	0.642445583	0.738192123	0.506447645	0.724074399	0.506117548	0.623945638	0.712580686	0.632685261	0.464557149	0.570568744	0.449429366	0.501853119	0.721348328	0.681977186	0.44009542	0.436655901	0.517986523	0.481813445	0.556953823	0.478030791	0.467948034	0.441938525	0.551027861	0.422240879	0.446056533	0.412746047	0.462139368	0.445946959	0.427438227	0.449107853	0.701190123
			0.375378601	0.966549517	0.995134981	0.959603787	0.908606241	0.876536255	0.952144484	0.859510957	0.738190756	0.900438414	0.889819581	0.856808631	0.836488812	0.771073215	0.727162336	0.547185637	0.641277801	0.735380014	0.494777196	0.724630052	0.503878249	0.620897464	0.708781131	0.64609925	0.474932085	0.57982575	0.453692863	0.511542989	0.737518382	0.686015471	0.445178489	0.440745741	0.524519401	0.480465736	0.558790572	0.480146461	0.463577739	0.43615717	0.553310396	0.419695916	0.443888816	0.414012882	0.464661508	0.444766598	0.424977203	0.451437663	0.702743651
			0.364667722	0.968318203	0.999257211	0.962933639	0.905706943	0.877595741	0.966092452	0.857134832	0.739236072	0.901443661	0.894549262	0.855467469	0.837205004	0.785258581	0.723640842	0.548252168	0.639558733	0.728850937	0.492152538	0.717254489	0.5048268	0.618015945	0.709306718	0.65682415	0.485856685	0.589279715	0.457530601	0.531333315	0.751301801	0.688307329	0.449378236	0.45183046	0.52521596	0.475605968	0.559867286	0.479365615	0.458673716	0.449474447	0.55436757	0.424169279	0.43757491	0.414153642	0.465032411	0.443900063	0.430443094	0.449016934	0.701420682
			0.356126267	0.965610798	1	0.960855991	0.904832362	0.875714507	0.974073718	0.859466018	0.743396146	0.907069888	0.900238289	0.854210751	0.836933544	0.798783019	0.724600724	0.54852991	0.643204344	0.729338585	0.493886403	0.710124583	0.517878369	0.608452097	0.708277444	0.66174104	0.491585891	0.60138102	0.458405771	0.543864451	0.761017092	0.691191819	0.444702447	0.457885473	0.523105175	0.476036834	0.559677278	0.483322605	0.455257854	0.450024793	0.556179181	0.426825749	0.433480333	0.413590604	0.465648681	0.442902377	0.429706984	0.434259575	0.702073933
			0.345017135	0.964002381	0.997732281	0.959665555	0.9054254	0.878148742	0.982587496	0.860954606	0.752712171	0.912596117	0.907407598	0.850882683	0.836973975	0.811264174	0.734743087	0.54926315	0.642338882	0.726537313	0.489146111	0.707749898	0.532520862	0.598393661	0.702829956	0.664482547	0.50377895	0.614328085	0.455129797	0.565576328	0.77169668	0.694233644	0.444527899	0.453465256	0.518482557	0.476066894	0.556529958	0.482045817	0.465869632	0.443311665	0.557442985	0.425822194	0.430699003	0.416557813	0.469785675	0.440658754	0.42948725	0.426895102	0.701464598
			0.335191842	0.960035717	0.993821573	0.956852307	0.903861936	0.872753114	0.983331729	0.858640273	0.755657419	0.92148545	0.915298996	0.848716955	0.838625836	0.818479757	0.745382738	0.559567389	0.646517997	0.722148473	0.490821651	0.711241738	0.534075764	0.59075441	0.69730582	0.67026959	0.524386119	0.624755251	0.451392585	0.582185969	0.778139389	0.69565491	0.442084217	0.448805801	0.507242629	0.475580918	0.555380163	0.481771465	0.474076493	0.438467532	0.558010014	0.427265214	0.426002282	0.421270438	0.470795672	0.44197495	0.429816851	0.422184339	0.703369454
			0.326577025	0.958547503	0.99322144	0.956751233	0.902597986	0.866701122	0.974952683	0.857196623	0.758835744	0.932443172	0.922978925	0.845736596	0.840398988	0.822352466	0.751350195	0.578720497	0.645350216	0.719119631	0.491335977	0.714411885	0.532773008	0.583808659	0.697311295	0.672177637	0.537239834	0.630472814	0.444456271	0.587227986	0.788951568	0.697642586	0.444305746	0.441366622	0.501759867	0.476532831	0.552510548	0.4790174	0.471690412	0.430130612	0.556818291	0.433050414	0.423524891	0.425273636	0.471931206	0.440869533	0.438331557	0.433668599	0.702891868
			0.317280988	0.964305748	0.99265574	0.965112361	0.902514122	0.859615484	0.976704199	0.852657833	0.756370776	0.941643027	0.933959831	0.847440368	0.844892513	0.828928969	0.760578936	0.603822845	0.645136814	0.719125049	0.492232073	0.712300404	0.539779072	0.578029493	0.690402019	0.674478825	0.54752492	0.638501732	0.442889244	0.586018121	0.803765579	0.698361086	0.45410163	0.44443685	0.509416737	0.476587942	0.552481316	0.480684612	0.481567529	0.435165458	0.557495843	0.442062732	0.431668167	0.426731904	0.472878435	0.438902264	0.449411661	0.428940789	0.701063865
			0.306617269	0.963756253	0.991401362	0.976898802	0.901070464	0.850405706	0.979199949	0.855511428	0.757140637	0.946674526	0.944151597	0.850867781	0.850552738	0.837280692	0.759121766	0.620776234	0.651366956	0.717326167	0.504952385	0.713856232	0.545770547	0.575551171	0.684051179	0.672387313	0.559834255	0.639492313	0.434592869	0.592100293	0.817332032	0.696577947	0.457264663	0.449289974	0.526767386	0.480255313	0.552310795	0.481903365	0.479062145	0.429754633	0.556722184	0.435549463	0.434546987	0.434834016	0.476810006	0.438935052	0.459063492	0.425639277	0.700816837
			0.295791106	0.960281845	0.992896777	0.980026504	0.901118386	0.842715386	0.979924935	0.859415462	0.754866369	0.951300769	0.953554224	0.854483951	0.860319514	0.840355918	0.754073714	0.638296218	0.665042443	0.71140936	0.506882437	0.713762648	0.569712433	0.567358195	0.67983006	0.67343569	0.571948035	0.644839132	0.431293241	0.595313826	0.827366746	0.693446965	0.452176305	0.456643711	0.539722326	0.479889578	0.552963645	0.482779179	0.475162787	0.43061557	0.554036002	0.427193063	0.438802136	0.437970136	0.479092486	0.438209036	0.469473407	0.434452779	0.696425239
			0.288082836	0.956881847	0.993187006	0.983771885	0.905036032	0.837102693	0.980932217	0.848798737	0.748559159	0.951306032	0.959434089	0.857240783	0.869803278	0.841066005	0.756340423	0.647683907	0.675564329	0.710558683	0.509708583	0.714517167	0.585969863	0.550757205	0.673791287	0.670715151	0.584156951	0.649067927	0.440772278	0.597996332	0.839770015	0.691637603	0.447193733	0.463558844	0.550323742	0.480606018	0.55428396	0.485248341	0.477253747	0.43763384	0.552051398	0.417341169	0.449829966	0.436022026	0.482151009	0.436714849	0.474994232	0.42866803	0.690342874
			0.281962334	0.956532689	0.991878517	0.982811675	0.910630957	0.83827588	0.990523851	0.845540695	0.746588598	0.957090151	0.968986291	0.860414866	0.87844956	0.841666849	0.758630261	0.650855724	0.686465595	0.712140833	0.512693801	0.720863309	0.591391007	0.540607377	0.661467373	0.666825671	0.586921134	0.652729021	0.453184318	0.597426984	0.849431065	0.687106333	0.454360808	0.469864488	0.556951605	0.484042926	0.551964883	0.488113202	0.474949296	0.450662322	0.554814466	0.422516365	0.450552538	0.434220305	0.480176664	0.436775741	0.47227502	0.431191044	0.684727117
			0.277869772	0.952920907	0.988725355	0.985316083	0.919532518	0.836813272	0.986558881	0.849113307	0.742287264	0.958926964	0.97680548	0.866246436	0.893934318	0.844174004	0.770755993	0.65767152	0.693484137	0.711783224	0.511702263	0.730724689	0.607510356	0.532204738	0.650687369	0.662427727	0.590557382	0.658510306	0.457205369	0.597766403	0.855391625	0.684106464	0.466933603	0.473105601	0.556302539	0.485866592	0.550064798	0.492909074	0.478955399	0.44803592	0.558673151	0.435864304	0.454670054	0.434777713	0.481551858	0.438045097	0.470495171	0.435952949	0.68404093
			0.275957115	0.946716197	0.986880682	0.985692306	0.926780762	0.839428394	0.989997754	0.856443903	0.738120127	0.957679616	0.984057313	0.873185706	0.902095438	0.847456794	0.788774011	0.66449287	0.706051122	0.707865777	0.514539015	0.746902965	0.628720658	0.527586782	0.642398428	0.657484628	0.593945224	0.663092466	0.451546331	0.602485424	0.863817169	0.682228924	0.469171	0.48091503	0.562286613	0.490365635	0.549977102	0.493310049	0.482019629	0.439655407	0.562248321	0.447913524	0.455736708	0.433848701	0.481317904	0.440031102	0.471615816	0.43378793	0.683393169
			0.27413878	0.944615526	0.984794971	0.989252384	0.928781516	0.839635123	0.995098322	0.872385842	0.750529721	0.957863823	0.991340093	0.872395911	0.908235049	0.851203872	0.803548092	0.671891925	0.71427894	0.707009683	0.530286963	0.763870855	0.638488323	0.526877154	0.632735296	0.657091487	0.596069892	0.668537764	0.445638933	0.602020091	0.870097153	0.680178314	0.473460666	0.484697278	0.570972491	0.49070632	0.544866361	0.493109561	0.480123323	0.428359697	0.56595804	0.449002348	0.459406917	0.432581866	0.479263672	0.438419815	0.475741329	0.428679395	0.685248619
				0.940036404	0.981597536	0.993278528	0.933537802	0.834725309	0.999570141	0.877604328	0.77575856	0.955916486	0.992691431	0.870880895	0.916217122	0.850870677	0.822098093	0.681185182	0.726555461	0.701163314	0.540626524	0.77828274	0.643459206	0.530527436	0.623674399	0.653647567	0.607433168	0.672882416	0.44659689	0.598176991	0.873550541	0.677996591	0.484055242	0.490045968	0.576423592	0.494679305	0.544330439	0.491685045	0.484148263	0.426256396	0.566006093	0.442567789	0.466798947	0.438133417	0.477489044	0.439932738	0.473033103	0.421786567	0.685160787
				0.941324282	0.980539924	0.99809081	0.940905851	0.831205747	1	0.87716056	0.798190473	0.953542839	0.992887426	0.86959934	0.924753665	0.848527388	0.836877956	0.687539925	0.737035851	0.702068173	0.557381917	0.792185764	0.652824638	0.540204179	0.613874396	0.645643206	0.624700062	0.678095999	0.445378748	0.598937947	0.880095706	0.677393471	0.488916158	0.497075024	0.577890587	0.494679305	0.542766523	0.495462651	0.485843636	0.430375815	0.566842222	0.446004801	0.472946547	0.436883474	0.479297909	0.44035898	0.46792428	0.433668599	0.684710649
				0.947111147	0.980121798	0.995934548	0.944661759	0.833748514	0.996490553	0.881508361	0.805924398	0.95080604	0.992655326	0.871606116	0.932262126	0.844053836	0.851831292	0.704321115	0.749958505	0.709296214	0.577774714	0.810902498	0.68305217	0.551187283	0.611328585	0.634593308	0.633785398	0.677435612	0.442481225	0.601166069	0.881029869	0.673003802	0.506894673	0.501489545	0.58981652	0.496658283	0.542620363	0.502004875	0.486685044	0.433906746	0.569523599	0.444122316	0.477385206	0.430492996	0.482567561	0.444064002	0.466193872	0.44603364	0.680582546
				0.946023605	0.978478808	0.99279	0.949292248	0.836389477	0.97980945	0.885052887	0.803304046	0.948737652	0.995079481	0.871740232	0.939308528	0.832894536	0.859972938	0.723068719	0.763307962	0.71670306	0.590107956	0.825630228	0.702995738	0.553267782	0.609850372	0.625257508	0.625397715	0.677649948	0.443652061	0.591903211	0.880282539	0.669762685	0.527332737	0.508866066	0.6029456	0.499944889	0.543472965	0.510224863	0.488374137	0.440352875	0.571402485	0.443099083	0.483349295	0.433009774	0.486670319	0.445956327	0.459426054	0.440203432	0.677008882
				0.940660309	0.9811253	0.991346877	0.95228739	0.8380123	0.971456068	0.887945804	0.806213979	0.945990326	0.998452667	0.875411041	0.946990262	0.823444908	0.869057119	0.738189009	0.780474937	0.718881225	0.601990498	0.833994268	0.725202618	0.557353518	0.611169814	0.616723716	0.61837891	0.674880957	0.453119271	0.589965237	0.879559316	0.664890521	0.553620827	0.514824245	0.61333066	0.502950931	0.544179407	0.52020703	0.49171465	0.455669923	0.571801328	0.436867859	0.486933483	0.433037926	0.492935725	0.446897805	0.447175864	0.429207865	0.673890847
				0.941959635	0.980613711	0.993598598	0.95461162	0.844379554	0.962672826	0.889254638	0.824789524	0.949032384	0.999798847	0.881351891	0.954868371	0.820325985	0.874469463	0.747815557	0.796859439	0.716778916	0.614270716	0.84435281	0.733145224	0.560772634	0.613562329	0.608850402	0.622733951	0.66612793	0.465265212	0.588361208	0.881319158	0.665472663	0.581262992	0.522781775	0.631430637	0.508477039	0.547209799	0.530801211	0.498238696	0.468371467	0.574381794	0.44063283	0.487214484	0.427548309	0.494402219	0.447942331	0.445165295	0.426065462	0.670728896
				0.935457283	0.979388847	0.996271464	0.957966179	0.850720967	0.959522664	0.891546503	0.852462143	0.952348121	1	0.890898976	0.958957595	0.818321353	0.890232338	0.762819195	0.812171006	0.720653016	0.635034677	0.859899398	0.745452362	0.571486939	0.618615626	0.602507719	0.632353097	0.659500886	0.469818461	0.581233405	0.884543526	0.664282156	0.601457746	0.535546859	0.650184957	0.512705538	0.548486266	0.541896612	0.506690444	0.472054969	0.580547039	0.442954781	0.487535627	0.424237647	0.494248151	0.45147873	0.445137828	0.42714513	0.671585257
				0.927833045	0.975310889	0.998203115	0.961602281	0.859093493	0.960690341	0.89466973	0.863106001	0.955869118	0.998550665	0.900232468	0.962977509	0.81885665	0.904607432	0.77670631	0.820138	0.730433086	0.65079323	0.872691115	0.766290448	0.584152721	0.624139762	0.592102573	0.638272571	0.650469802	0.474773816	0.571204117	0.890070153	0.6614134	0.612554811	0.542325285	0.65983652	0.522254732	0.544924825	0.552052886	0.503368769	0.469504852	0.589744452	0.442338218	0.490569284	0.423697131	0.496462156	0.452940129	0.450675134	0.439720423	0.673588924
				0.923007796	0.971882256	0.994193816	0.963716851	0.863760401	0.974285439	0.904443858	0.866531529	0.953758625	0.995074324	0.907564152	0.961319872	0.81643689	0.91863558	0.795131733	0.824797268	0.736891726	0.673275149	0.882517401	0.780266555	0.598587196	0.629258758	0.585995775	0.640656216	0.643964409	0.486594524	0.577319136	0.891341819	0.659205454	0.616447776	0.541869592	0.661467101	0.52425876	0.545889483	0.559592272	0.504486459	0.462590112	0.601392586	0.435470753	0.497009353	0.430481735	0.496764585	0.455497578	0.455509289	0.444368678	0.67495032
				0.915291976	0.968010901	0.994609346	0.960571952	0.866851	0.977647323	0.910622904	0.869031812	0.954784924	0.990133174	0.915258447	0.964011367	0.821691538	0.92955857	0.807524594	0.832402665	0.741936183	0.690788776	0.886102825	0.795167197	0.614532318	0.633403229	0.584302646	0.631370041	0.630258478	0.501525634	0.569200449	0.893885152	0.656179363	0.630654981	0.540696184	0.664643831	0.5299502	0.544096583	0.574554971	0.50716766	0.454416661	0.609580879	0.431620512	0.501815033	0.439507229	0.495777413	0.45548821	0.457953834	0.450079554	0.674835041
				0.908434742	0.964124788	0.998023427	0.966148906	0.87174531	0.979341096	0.914611198	0.876038253	0.955121761	0.988879834	0.919341539	0.969111345	0.827230221	0.936566862	0.811135244	0.845769906	0.744390683	0.704930115	0.891273323	0.802785616	0.629751684	0.633244458	0.581099853	0.617464562	0.616587304	0.511312164	0.569463225	0.889720595	0.655429396	0.641593365	0.548061313	0.665662285	0.532520366	0.547516735	0.586093554	0.51216587	0.4513053	0.614592844	0.436703879	0.509258675	0.446697221	0.496981421	0.456907454	0.46303519	0.455307421	0.673358365
				0.896723639	0.962043997	0.998107656	0.973121597	0.879151377	0.977095563	0.917009791	0.882726862	0.95549544	0.990030018	0.924418085	0.977850039	0.832861762	0.941192797	0.811557412	0.856398492	0.748373149	0.724379096	0.899701702	0.812367173	0.648427798	0.638533175	0.577456741	0.606011437	0.611906665	0.510230028	0.564760627	0.881674743	0.655948604	0.659429067	0.557750474	0.664538292	0.541303019	0.547531351	0.595289599	0.518765266	0.448624408	0.620008457	0.450720854	0.512504516	0.451775821	0.497044189	0.458162759	0.463243938	0.453256052	0.67341326
				0.895246872	0.959102357	0.997888661	0.974589216	0.894594036	0.978263241	0.91818381	0.893377783	0.960369047	0.991680507	0.929906913	0.980714806	0.837450021	0.94174791	0.812190665	0.86489899	0.753926929	0.744655242	0.897432298	0.819445278	0.668528544	0.651765917	0.571192687	0.602058074	0.608541008	0.508107149	0.554008704	0.877956173	0.654522093	0.678745788	0.567206093	0.663356253	0.545356166	0.552325411	0.60296616	0.524755584	0.449605222	0.625640311	0.455364756	0.514477253	0.448712896	0.499868757	0.457886404	0.458118635	0.444840323	0.677667622
				0.879700754	0.956696903	0.996681379	0.97931555	0.90774717	0.977101979	0.924407795	0.906543112	0.965774225	0.992072498	0.935579531	0.984249558	0.847921082	0.943118343	0.818628731	0.880477308	0.765522137	0.762444591	0.89077616	0.827501951	0.687027251	0.666471397	0.569431413	0.59916176	0.601276749	0.505422506	0.541061506	0.877383621	0.657826144	0.69331267	0.576194626	0.66098162	0.553096724	0.560188839	0.606084268	0.518702475	0.456705227	0.636034252	0.451448924	0.518732402	0.44340345	0.504679083	0.458837251	0.454536965	0.434464144	0.682591702
				0.871257999	0.953346976	0.993233606	0.979381443	0.913401209	0.973919738	0.935552547	0.92294327	0.97067941	0.992283967	0.940924309	0.988350333	0.857452643	0.945367704	0.822989285	0.888153839	0.777046906	0.775053554	0.892431421	0.845950651	0.702606807	0.682080229	0.573226539	0.59591662	0.598739471	0.509739223	0.537037747	0.874189388	0.662567195	0.703970718	0.581970528	0.658322032	0.562200022	0.565085211	0.612288829	0.527066314	0.473864026	0.645241276	0.454643246	0.52192663	0.44459146	0.506967269	0.459380591	0.453927202	0.438231617	0.68491376
				0.865173491	0.951477707	0.99395236	0.98352672	0.920249108	0.975267058	0.947607305	0.936504125	0.978052978	0.991737242	0.944505707	0.987917153	0.871916581	0.943309163	0.82370586	0.893720064	0.790018368	0.790234151	0.896578347	0.852596506	0.721325929	0.695969954	0.573955161	0.594568883	0.588804699	0.528431199	0.537125339	0.868500036	0.665834535	0.710571832	0.591870447	0.652290465	0.568863415	0.569776959	0.618171554	0.530375431	0.487573629	0.655716908	0.458119613	0.53220895	0.444681546	0.513791884	0.458087815	0.460656566	0.437788385	0.688097669
				0.857079894	0.949150958	0.996759992	0.986983113	0.927603494	0.974856446	0.956617478	0.950326308	0.979479271	0.993310364	0.947799005	0.98914161	0.879339728	0.946368063	0.819334196	0.893838621	0.804593653	0.806204798	0.902550155	0.858005643	0.737582857	0.709717333	0.577357145	0.59819456	0.57899737	0.539500917	0.519147073	0.863967841	0.670801101	0.717125342	0.588202122	0.643272138	0.574504755	0.575696454	0.62684	0.540553947	0.499768419	0.663434277	0.472615409	0.546792295	0.450407639	0.520188533	0.457722465	0.466589393	0.432651438	0.692198325
				0.848900438	0.948437684	0.997310288	0.994608745	0.933764019	0.974753793	0.96108886	0.954436942	0.978531918	0.993733302	0.949766042	0.993103767	0.888188512	0.949022193	0.819500842	0.890596102	0.817174996	0.819614414	0.909598175	0.858233776	0.753103278	0.724499461	0.580025266	0.603453379	0.567429008	0.545236828	0.513026579	0.8541742	0.675919759	0.718923722	0.591893231	0.638691736	0.580226255	0.581698773	0.636146841	0.543310498	0.5001335	0.671627375	0.485025384	0.555876062	0.457817215	0.525854789	0.458078447	0.466369659	0.41660416	0.694256887
				0.842684281	0.94897387	0.999601316	0.996645441	0.945320172	0.980444616	0.961869667	0.959063171	0.977547723	0.990917156	0.952577514	0.997216094	0.893044419	0.951288901	0.813718247	0.894804856	0.827789487	0.828723833	0.901187343	0.855178003	0.766704478	0.738394661	0.579548254	0.599145904	0.562215425	0.561037195	0.506309364	0.846483932	0.681568113	0.716353096	0.594257136	0.645683709	0.587871622	0.592129751	0.64485222	0.553715064	0.515254385	0.676019452	0.491289404	0.572047919	0.457349894	0.531720761	0.458916878	0.466424593	0.424883509	0.696090379
				0.843193708	0.949578923	1	0.987833734	0.954974417	0.994950759	0.967116239	0.96313849	0.97502671	0.985367388	0.958106081	1	0.896802421	0.954255282	0.810418669	0.899659743	0.839130034	0.833368682	0.895373457	0.846070721	0.784633332	0.752766174	0.578992614	0.597089944	0.567863474	0.575648986	0.504437084	0.835496975	0.688034614	0.712211532	0.586612895	0.647747001	0.593688314	0.598122326	0.647722356	0.560308181	0.529824925	0.682948746	0.50176442	0.580403379	0.456668619	0.538819273	0.463212081	0.472033312	0.434401637	0.691490179
				0.839702128	0.947990044	0.998596184	0.983574642	0.961305494	0.997728804	0.976272462	0.962326252	0.977110888	0.983851002	0.962397799	0.995858795	0.903679346	0.949496351	0.807874549	0.905036278	0.853304363	0.835113152	0.891361057	0.838926577	0.799234462	0.76205154	0.581388156	0.585087154	0.574861261	0.580846786	0.507880546	0.828397339	0.692193523	0.712280293	0.586191379	0.644834119	0.602045111	0.60900153	0.647300278	0.580363814	0.544558933	0.691819396	0.516561938	0.581796911	0.45280618	0.547024788	0.464214451	0.473648359	0.442891238	0.692011682
				0.830618296	0.948186809	0.999382321	0.983149332	0.970448085	0.998274147	0.984305222	0.975223189	0.981531871	0.983608587	0.964310196	0.99289584	0.911665101	0.942858134	0.80083656	0.906577512	0.863317422	0.839651954	0.88687489	0.845656481	0.81685151	0.77776987	0.580476068	0.571023118	0.579397078	0.588220685	0.516240112	0.827981485	0.701062017	0.703880799	0.585758472	0.64134077	0.603803645	0.616631101	0.646841267	0.58726461	0.560132083	0.699916387	0.520720461	0.58641908	0.443769425	0.551738108	0.469994473	0.476230238	0.442078645	0.693751853
				0.824093048	0.944074417	0.99691722	0.986180415	0.976355367	0.998511532	0.986726285	0.988430896	0.984747609	0.986589781	0.965104958	0.995061743	0.919918504	0.935537592	0.798481305	0.911396832	0.875020996	0.838729347	0.884933029	0.844864021	0.828210931	0.798629095	0.581844201	0.564120588	0.582183449	0.597817988	0.523997482	0.830573033	0.711094795	0.69404789	0.576006653	0.630216936	0.606353771	0.626350765	0.649252393	0.589399524	0.56912288	0.712785077	0.511760616	0.590158106	0.440537588	0.559612663	0.473231098	0.477702458	0.439663598	0.69586531
				0.822959715	0.941521388	0.998017812	0.985767086	0.982670939	0.993629102	0.995360098	0.989186631	0.986294953	0.985491175	0.966202724	0.992393351	0.929826957	0.932657947	0.792565394	0.916909707	0.883777004	0.843973361	0.883932854	0.837305637	0.84100036	0.817615917	0.585833277	0.563237952	0.57915957	0.610531607	0.533320559	0.830006509	0.720288449	0.681882375	0.570316194	0.627092975	0.611023157	0.638730548	0.648687862	0.592557941	0.579535857	0.720910899	0.496458041	0.593489967	0.442694023	0.568788232	0.478364732	0.485464573	0.431452438	0.701876311
				0.815862077	0.937733659	0.995928933	0.989588887	0.987265492	0.996028615	0.995534235	0.991213696	0.987952822	0.983701427	0.968924786	0.989973316	0.936092115	0.932328349	0.798697944	0.913643477	0.894824961	0.841099493	0.879528572	0.825382722	0.852531812	0.831144301	0.593187644	0.559004471	0.579559278	0.62455798	0.540924643	0.826914732	0.734763341	0.685479136	0.568709878	0.62467085	0.618037255	0.652810664	0.646065697	0.591107455	0.588532103	0.726758993	0.486107649	0.601426794	0.449061979	0.577541541	0.484083862	0.497324734	0.432571883	0.701568899
				0.804700468	0.937369643	0.99300338	0.995201783	0.986050959	0.997234787	0.995556704	0.994024749	0.98772651	0.982040623	0.970921626	0.986242188	0.945694684	0.931559287	0.800869889	0.912066676	0.904404554	0.838368788	0.874170907	0.819487303	0.861633327	0.839312795	0.59467634	0.550458231	0.583770695	0.644432618	0.551282402	0.824419614	0.750444474	0.694735506	0.561236521	0.619103655	0.623032295	0.66328549	0.642937036	0.595364725	0.595109007	0.732241881	0.492188012	0.604133573	0.455981713	0.587173605	0.490247969	0.505828453	0.433123082	0.703945852
				0.790550983	0.935401991	0.988236021	0.997400217	0.990821231	0.99436692	0.994837688	0.986742852	0.992863271	0.982865867	0.970439802	0.985150574	0.951178745	0.933253536	0.796920394	0.907312562	0.914845659	0.83971028	0.863707083	0.807714474	0.865987861	0.850618386	0.602376672	0.544575753	0.585381113	0.649949737	0.558432102	0.821556857	0.767127311	0.687229912	0.555956185	0.618322665	0.629605507	0.676435051	0.643601811	0.605675104	0.606938715	0.736090955	0.512141049	0.600945079	0.463250529	0.592788505	0.500679176	0.514738681	0.431293329	0.705751897
				0.781707554	0.932248829	0.980986714	1	0.995911933	0.987983191	0.998629375	0.977412702	0.995573754	0.982731765	0.969987781	0.986271067	0.957056086	0.929327273	0.786366187	0.901023142	0.926316246	0.836703854	0.855594549	0.805589242	0.868557574	0.859389115	0.620172877	0.543449996	0.588885799	0.648696115	0.571198642	0.819815096	0.783584634	0.67840727	0.558525151	0.609710664	0.632987304	0.687265534	0.645005223	0.6051037	0.61683949	0.740007304	0.529280195	0.598914995	0.470406738	0.597416233	0.504496613	0.523775256	0.431191044	0.707810459
				0.770271198	0.929213726	0.973209573	0.996399839	1	0.997189876	1	0.981918861	0.996947417	0.981911678	0.970484507	0.98785362	0.964009482	0.931339555	0.78354988	0.903086025	0.934394963	0.830494814	0.851307247	0.811220508	0.868907012	0.873245991	0.639059396	0.547773326	0.59558815	0.643983206	0.576842854	0.819441431	0.801678248	0.672144674	0.557374528	0.600470705	0.637366106	0.698290898	0.643633467	0.608375142	0.627917241	0.741953465	0.526649963	0.600618201	0.475845683	0.603190907	0.513405529	0.525725398	0.442305944	0.709259686
				0.767609584	0.923832199	0.968986894	0.997567945	0.998304822	0.997202707	0.999466355	0.990578031	0.993158003	0.983273331	0.970380195	0.992012152	0.969859512	0.93137425	0.786421735	0.905824679	0.938675437	0.820298416	0.851207814	0.811592724	0.87236376	0.878792026	0.664718432	0.544221642	0.604908878	0.645023949	0.587118496	0.818874907	0.817794677	0.66702458	0.547970175	0.594307214	0.636173709	0.707094624	0.642087602	0.612023333	0.636700977	0.747801559	0.508959845	0.597899952	0.4783512	0.606129599	0.521152819	0.530372779	0.454801682	0.707766543
				0.76233787	0.91885404	0.966106263	0.998370643	0.996315055	0.990626504	0.995809483	0.997944683	0.992926427	0.984408042	0.969401643	0.992768774	0.976408705	0.934016815	0.779750365	0.907585242	0.941931848	0.811204904	0.855383985	0.81451642	0.873186283	0.883336162	0.690241179	0.532335127	0.620902993	0.640754538	0.597667862	0.816880017	0.831750361	0.655298082	0.542780977	0.585368042	0.632205734	0.716560944	0.634469077	0.614943142	0.643888165	0.751203737	0.499803224	0.594436193	0.487297869	0.608046882	0.53156529	0.539074259	0.465785885	0.710626571
				0.751279292	0.914913817	0.962091349	0.998017216	0.990697194	0.987886953	0.993337865	1	0.989221223	0.984702035	0.968830408	0.991971722	0.985503288	0.935792018	0.780828005	0.91219116	0.944917344	0.805907867	0.857103585	0.817193973	0.875175391	0.887124767	0.705778132	0.519539549	0.645285183	0.644988469	0.620206389	0.811992237	0.846461256	0.649405741	0.544222105	0.581130642	0.630166635	0.72386409	0.628412245	0.61108146	0.643986247	0.757911985	0.493021029	0.590840535	0.499617134	0.612571898	0.545275277	0.545929971	0.466592795	0.711219437
				0.749939899	0.911308095	0.960305695	0.995285647	0.985249884	0.98349854	0.99460176	0.996178947	0.990221207	0.986362839	0.968199565	0.992468436	0.989501628	0.936775029	0.786921671	0.919926969	0.951592716	0.797312774	0.855992279	0.823305517	0.875589341	0.893935495	0.718122775	0.516421255	0.663063501	0.647324227	0.633208332	0.811992237	0.859572571	0.64965963	0.543948689	0.57680881	0.628022325	0.728711743	0.621052243	0.606843027	0.645005204	0.755307493	0.491656719	0.585690773	0.508428674	0.609884278	0.559594181	0.55878443	0.461961587	0.71195503
				0.745475256	0.90918795	0.960170929	0.994698599	0.987906352	0.979187117	0.987046472	0.98357159	0.995552702	0.985527279	0.965055286	0.991451905	0.989938605	0.933802866	0.792465407	0.922683407	0.949539172	0.793866254	0.854331169	0.82341358	0.873315306	0.903067565	0.73255369	0.516458252	0.672644909	0.643622494	0.655971314	0.811383525	0.872835977	0.651315198	0.539579738	0.573637357	0.625361978	0.733778635	0.609181272	0.60398601	0.635622081	0.754072522	0.494595233	0.573607758	0.513321472	0.60958185	0.575627418	0.564568936	0.462171838	0.714041039
				0.74485135	0.906221715	0.960019317	0.996645441	0.986696987	0.984185032	0.978328399	0.986227257	1	0.985795484	0.965934492	0.989569014	0.990747012	0.934201853	0.798953467	0.923050932	0.947637341	0.797540775	0.850219337	0.821618539	0.868734981	0.905717399	0.747797097	0.528688308	0.681380557	0.638270948	0.67889853	0.812468359	0.884741052	0.648543576	0.531269047	0.569078062	0.620592391	0.736838259	0.601874031	0.595038209	0.636401284	0.751693881	0.499409673	0.566806402	0.513011801	0.607949877	0.590658285	0.567452949	0.475167633	0.716022748
				0.729911966	0.901484593	0.960485383	0.998544361	0.987420539	0.987874122	0.975244494	0.991157193	0.998000032	0.986600097	0.968676422	0.986675369	0.989042802	0.928986111	0.804936036	0.920484185	0.947138855	0.794932024	0.842229631	0.817151948	0.863531044	0.906199186	0.766489666	0.540268279	0.694095907	0.63423807	0.69771987	0.815481787	0.894606005	0.635219693	0.524934921	0.55758484	0.617982144	0.736010017	0.597125642	0.590310002	0.634532288	0.748190791	0.498045363	0.566863749	0.510438719	0.606255136	0.601623465	0.570732484	0.488777134	0.716846173
				0.720913993	0.894568297	0.957211684	0.999239234	0.987694454	0.994424662	0.974070475	0.995070064	0.997573723	0.986182317	0.96835355	0.986369255	0.989463392	0.927245602	0.806446954	0.920110732	0.945935988	0.795499374	0.839182313	0.816905805	0.859165757	0.903587677	0.785758842	0.546050337	0.714562117	0.633043581	0.721714614	0.818832719	0.901859184	0.629480744	0.519432435	0.544571854	0.610662431	0.7374229	0.589058658	0.594171685	0.635507653	0.744471461	0.495493841	0.570619979	0.509870051	0.603310737	0.614199931	0.577313528	0.487248551	0.722066686
				0.711103225	0.888601393	0.949894995	0.998256827	0.986448912	0.985371957	0.977412777	0.984631032	0.991136982	0.987760597	0.969118509	0.982493733	0.993243243	0.925331622	0.816290141	0.919725423	0.942560374	0.795022164	0.839691174	0.82218887	0.855106901	0.900954268	0.807334448	0.550664355	0.731998656	0.63164804	0.736419128	0.819983848	0.907449849	0.621202905	0.518429912	0.535416326	0.605436928	0.736185409	0.585001425	0.58405596	0.630886928	0.742121652	0.494903514	0.566244401	0.511975812	0.600703004	0.625797446	0.577450862	0.491987726	0.727913002
				0.700662828	0.882978828	0.93960783	0.993063251	0.9850845	0.979681134	0.982136939	0.973295005	0.987694931	0.986208106	0.968547273	0.980986265	0.996547882	0.92473025	0.827288735	0.920448618	0.943221409	0.795520584	0.849517459	0.840067239	0.847247235	0.894811473	0.825859276	0.555183239	0.75275451	0.63422033	0.748709386	0.819983848	0.911561558	0.618812117	0.519831166	0.541859496	0.600026052	0.734329173	0.580759531	0.579371707	0.622255764	0.73659071	0.492266723	0.558141269	0.513383406	0.595864147	0.6342567	0.580895198	0.501017161	0.736970675
				0.688865866	0.878271221	0.928062846	0.990175935	0.983652902	0.97579957	0.985423068	0.963541078	0.979668742	0.984346149	0.970191438	0.975903614	1	0.924643514	0.83271582	0.918409447	0.942235274	0.797816497	0.858940165	0.854391547	0.844505492	0.888143091	0.842507509	0.567016902	0.774639973	0.633090888	0.763709523	0.820098358	0.911891963	0.611914799	0.52773743	0.544371329	0.596614195	0.730173346	0.574312275	0.578624487	0.61826167	0.732559034	0.487609702	0.545788722	0.517634341	0.592965398	0.642730006	0.584339534	0.510404591	0.744776742
				0.680886747	0.873740703	0.919123345	0.979722889	0.980050649	0.963256664	0.983586206	0.963986044	0.977431935	0.982128305	0.971338877	0.973575991	0.999202517	0.927962622	0.841442482	0.927722056	0.936865718	0.800409341	0.875539568	0.868427688	0.842075554	0.877855825	0.8549832	0.569807511	0.791908519	0.620820768	0.771762516	0.826191509	0.911105284	0.607953073	0.525652637	0.54813908	0.593583102	0.724283083	0.566113392	0.579717061	0.618343405	0.72528856	0.485038502	0.536206036	0.518152335	0.586477449	0.646008787	0.584427427	0.5283214	0.749975297
				0.671905945	0.868580536	0.905674786	0.966023111	0.975461264	0.950797164	0.978794637	0.963265623	0.97603722	0.97807945	0.971577306	0.971196387	0.996269309	0.930431715	0.846452953	0.925925926	0.933896478	0.801761437	0.888805054	0.877895179	0.836914624	0.873333589	0.866441964	0.568396351	0.803088758	0.601797647	0.775375688	0.830217449	0.90981513	0.609656245	0.524456444	0.550967531	0.586739346	0.723147905	0.559096329	0.582184771	0.613188681	0.717148321	0.487583466	0.518273626	0.518675961	0.582511641	0.654135479	0.589052835	0.529310149	0.757073219
				0.669524802	0.862830074	0.892478915	0.954132397	0.969016487	0.939903121	0.976828576	0.972857102	0.977642458	0.97610918	0.973807608	0.966610449	0.997946208	0.930605188	0.852591058	0.925202732	0.930222856	0.802699951	0.89449611	0.883046167	0.834645966	0.870442862	0.874336246	0.570653151	0.817333426	0.589971025	0.778988859	0.833905885	0.909185787	0.601193278	0.52335139	0.554788051	0.581473762	0.720205209	0.555561418	0.58450178	0.607167572	0.7098346	0.483536449	0.518457136	0.523985406	0.577935269	0.655287736	0.594974676	0.535964314	0.764456595
				0.651191144	0.85787651	0.88335411	0.940306822	0.963155719	0.935290155	0.969700204	0.984073059	0.973926727	0.97130729	0.974507992	0.964265499	0.999180668	0.93192358	0.866205985	0.929962773	0.928429391	0.808877177	0.889969	0.888659422	0.832511706	0.87048666	0.884814778	0.578216336	0.83500168	0.583176631	0.781523554	0.83908898	0.905629999	0.595766401	0.515319811	0.561969995	0.577971723	0.716711976	0.552596313	0.579371707	0.599244773	0.704428598	0.479200829	0.522545978	0.521581235	0.57613211	0.660327691	0.596809457	0.541356972	0.76658652
				0.634397216	0.852381843	0.878030839	0.935856042	0.959186521	0.932293972	0.964762584	0.983352639	0.969863634	0.966211407	0.977339334	0.966616225	0.996635277	0.934988262	0.883164929	0.942310428	0.927638316	0.814381005	0.89215067	0.892915891	0.828560369	0.865526435	0.895623549	0.589627179	0.848974083	0.573508367	0.780751649	0.842940141	0.904093353	0.597427258	0.519671674	0.574893273	0.576213189	0.707698754	0.548924226	0.57905147	0.590123201	0.697547357	0.477849637	0.52182914	0.516497005	0.576480188	0.665035083	0.59741922	0.539334015	0.770022946
				0.62319554	0.847334816	0.875386049	0.935376819	0.956514549	0.931305938	0.964818757	0.980131936	0.964916343	0.962688646	0.97672836	0.969960378	0.996564268	0.939857059	0.899935008	0.94693413	0.928662379	0.823288935	0.903076563	0.903512037	0.828995823	0.860303417	0.900231167	0.6020845	0.861052217	0.564354562	0.788821066	0.851896049	0.899215943	0.594666215	0.530722216	0.585959061	0.571508733	0.700161751	0.545705874	0.582216166	0.582467402	0.696600705	0.475927797	0.528395373	0.508929778	0.572377431	0.668089033	0.590717323	0.531980907	0.778158383
				0.611879386	0.842189406	0.873297171	0.936928302	0.957341465	0.930311488	0.965425427	0.980887671	0.958479603	0.959980813	0.978198671	0.969538749	0.99244576	0.942193156	0.913277748	0.955944421	0.929648513	0.833941335	0.917599579	0.910307979	0.830689253	0.856361516	0.904581933	0.614562963	0.869341814	0.559481994	0.789083842	0.856717533	0.894118264	0.593015937	0.547981567	0.604212071	0.566503672	0.692541924	0.54597495	0.583842468	0.575503621	0.692717994	0.468069895	0.525086451	0.502488627	0.570015064	0.669180399	0.584685615	0.538271394	0.781287397
				0.600609023	0.837073511	0.863229002	0.931860522	0.957889297	0.924056074	0.962818993	0.967298565	0.958190134	0.957510238	0.978198671	0.968181451	0.995837794	0.946229284	0.922232159	0.963306777	0.932834487	0.843983966	0.923308183	0.919703428	0.833006295	0.855074923	0.909818578	0.620249886	0.87764879	0.556543078	0.787162292	0.860170922	0.886712993	0.598215372	0.549257506	0.623098315	0.56345254	0.687684527	0.545726978	0.58405596	0.573215054	0.684914129	0.459523279	0.516151786	0.493175983	0.568485803	0.672950996	0.577423395	0.546937152	0.78344477
				0.596590844	0.834235174	0.85895017	0.92927272	0.956002894	0.922978218	0.961757321	0.960214431	0.954379668	0.955643123	0.978064555	0.967730943	0.997088641	0.945945946	0.930331124	0.975227628	0.934974724	0.860622707	0.924437036	0.931038002	0.833151446	0.853739057	0.910002044	0.626470619	0.881976064	0.553355804	0.77931733	0.861105084	0.884022551	0.603192654	0.563896626	0.638380395	0.558968527	0.67764331	0.54747333	0.590065115	0.568736003	0.677388973	0.464422989	0.511248617	0.482472636	0.567036428	0.674955736	0.571765236	0.545874531	0.784081552
				0.58856021	0.83216422	0.860567366	0.935095275	0.958731717	0.913251853	0.955465928	0.969827099	0.948406078	0.954750828	0.978134096	0.968302741	0.995815945	0.944766332	0.940079879	0.982086119	0.936063806	0.871179664	0.929057729	0.933697545	0.837414589	0.858283193	0.907491181	0.655983425	0.886564017	0.552788126	0.774483344	0.866444878	0.881735938	0.609111441	0.583280644	0.661081883	0.555376306	0.674418038	0.548739567	0.584997834	0.562649506	0.669820569	0.467046662	0.51003286	0.47849196	0.565609879	0.676993264	0.56531054	0.547261052	0.781216034
				0.578199947	0.827628783	0.858714329	0.940288851	0.960318363	0.91085234	0.947876936	0.973026613	0.941637764	0.953275704	0.980528318	0.968285414	0.994259215	0.947322162	0.948645451	0.980627875	0.934671298	0.879361174	0.934935954	0.945026115	0.841645476	0.855956376	0.906327482	0.691119732	0.890763848	0.552060789	0.769507021	0.871519491	0.87961715	0.615024939	0.58599771	0.685102611	0.553622782	0.668912664	0.546645	0.589003937	0.553740444	0.66389559	0.465413425	0.510267983	0.479359038	0.568959418	0.675335138	0.565101792	0.549812479	0.776857372
				0.555401646	0.820653457	0.852717227	0.939006931	0.958127035	0.909825811	0.941579926	0.974220251	0.932958953	0.950335771	0.981457197	0.96837205	0.993177697	0.946662966	0.954989085	0.985393845	0.930152417	0.890209761	0.934778031	0.956156571	0.845607565	0.860407439	0.902438002	0.704042155	0.887375019	0.552918219	0.771428571	0.873460138	0.877765832	0.615680819	0.588731865	0.704511274	0.553377288	0.662491352	0.545104412	0.589317895	0.549648269	0.65775437	0.469775282	0.514712376	0.475558533	0.571418789	0.673513073	0.565173206	0.545800659	0.774529824
				0.54769155	0.81108575	0.843609267	0.933981083	0.95219908	0.90180605	0.928755596	0.981417392	0.932058967	0.946235339	0.981482033	0.96891497	0.995936114	0.947484069	0.958038695	0.985559824	0.926619672	0.900331926	0.934339358	0.971213304	0.848709499	0.863248893	0.899229967	0.718174899	0.884102047	0.550960913	0.776344675	0.8796678	0.874949521	0.60969856	0.595943198	0.720152188	0.553442419	0.658964015	0.542656354	0.59473053	0.548029926	0.656389655	0.478820396	0.522557447	0.470913472	0.573022231	0.671236662	0.561547589	0.535697238	0.76713547
				0.539643744	0.804774507	0.831064766	0.930770291	0.944069461	0.897263658	0.915599845	0.980252006	0.927243254	0.9410363	0.984025273	0.967800252	0.991364242	0.954613792	0.966270976	0.989780433	0.923628758	0.91366731	0.934696146	0.979834304	0.854725207	0.868762079	0.894423157	0.72887752	0.882126678	0.550073916	0.775424958	0.887285745	0.873874394	0.608651268	0.606532351	0.728521448	0.556573713	0.655816695	0.547283394	0.5952517	0.544738749	0.645683367	0.493637592	0.526806861	0.476864781	0.57470556	0.668023457	0.548539316	0.528855552	0.762156495
				0.527297288	0.79876825	0.822512719	0.925636617	0.934833842	0.894524107	0.910325186	0.982363826	0.924427509	0.93679145	0.983285151	0.967834906	0.988507505	0.957279487	0.972497959	0.992578366	0.927194014	0.921026957	0.934795578	0.986642253	0.860542005	0.87787225	0.887818379	0.736562265	0.876606073	0.553397197	0.7689103	0.892444734	0.873596434	0.619018402	0.615777212	0.740621521	0.559028648	0.656947002	0.550301259	0.601480626	0.551664387	0.637687288	0.504584869	0.52576888	0.479190127	0.575413129	0.663198966	0.529971764	0.529014661	0.754943293
				0.518436688	0.792304514	0.821019058	0.922467757	0.9278464	0.893497578	0.908010853	0.983790541	0.923343316	0.934191931	0.980836289	0.965749864	0.985617995	0.964970105	0.975580898	0.995500782	0.930445007	0.930083353	0.934865766	0.987806928	0.864111648	0.881409011	0.8855434	0.74789383	0.869156442	0.560824316	0.759247803	0.896699694	0.875536908	0.639921929	0.627938504	0.757249226	0.564038718	0.655042045	0.558980257	0.600494798	0.553413506	0.631233722	0.49670729	0.52048722	0.475108103	0.57568132	0.657011438	0.519836518	0.527611092	0.74162028
				0.50771582	0.785511196	0.814887189	0.922473748	0.922207866	0.8938312	0.911083524	0.979072494	0.921859129	0.929843926	0.981467132	0.965305132	0.981220914	0.963484023	0.980685801	0.999513919	0.933175841	0.932193684	0.94401357	0.98682836	0.875024864	0.8887727	0.886806695	0.764848895	0.863855966	0.561433387	0.745413736	0.900972735	0.877928412	0.65932328	0.643477617	0.771328158	0.573096925	0.651807029	0.56661461	0.619037154	0.551206674	0.628321688	0.497363208	0.518359646	0.471347011	0.579669953	0.650102579	0.51450796	0.517899761	0.731536071
				0.502209426	0.776991264	0.809855912	0.922000515	0.918610781	0.890777275	0.914594346	0.973888292	0.916343426	0.924185845	0.982644374	0.959847058	0.97758308	0.972336907	0.984440877	0.99719614	0.936313049	0.934706993	0.956050769	0.987722879	0.881658809	0.899755274	0.886465972	0.779594727	0.851598253	0.559008929	0.740979388	0.905884622	0.878657401	0.667992531	0.651156035	0.788446621	0.580075953	0.652133454	0.580738427	0.624713513	0.54510383	0.627495171	0.491932204	0.51973024	0.469905635	0.585204967	0.642987625	0.510783463	0.509415843	0.72191847
				0.493875425	0.77011924	0.804133958	0.913332575	0.912424415	0.892131011	0.913751748	0.970483953	0.907322516	0.915587832	0.982177451	0.958414675	0.976747362	0.973400872	0.989262483	1	0.941390016	0.943821714	0.967643446	0.98787897	0.886432669	0.906686449	0.890051423	0.797020179	0.846923407	0.557051623	0.745167383	0.91179094	0.884033041	0.664998757	0.65369652	0.805776162	0.589469834	0.651514709	0.597062331	0.632669208	0.548580271	0.629201065	0.482552572	0.525464941	0.468717625	0.592109468	0.634092761	0.507075446	0.498698716	0.708913848
				0.483978799	0.762750384	0.797463023	0.903814014	0.906656675	0.891335451	0.912914768	0.973725845	0.904427825	0.907072343	0.983757041	0.959535168	0.979205357	0.979397241	0.993928554	0.995637122	0.945583797	0.95634584	0.976609932	0.990526505	0.893636466	0.919437403	0.888976836	0.815423401	0.837631643	0.556720478	0.746891851	0.918348159	0.886020716	0.661460179	0.667093878	0.825844446	0.60131865	0.648893566	0.608653674	0.644976359	0.540739207	0.625063671	0.492942319	0.522838448	0.469196207	0.596229344	0.62762888	0.506059174	0.487572451	0.698472821
				0.473132005	0.756252214	0.797142953	0.896505867	0.901390253	0.885670292	0.904033794	0.969848288	0.897301622	0.898897267	0.98272385	0.962261318	0.97871922	0.980912234	0.992145448	0.99599872	0.949999729	0.961499714	0.981967597	0.997658642	0.903770167	0.931963888	0.885103082	0.830481063	0.82928991	0.558518124	0.747942956	0.920674526	0.896179363	0.660735538	0.685276007	0.838113381	0.609680458	0.64556111	0.622313204	0.661251939	0.539306128	0.623996886	0.507825106	0.525688594	0.472833431	0.598625947	0.618926059	0.505306584	0.484827821	0.687071133
				0.463115176	0.748730865	0.796929573	0.89466685	0.894221924	0.86982966	0.889327664	0.967644649	0.894101672	0.893636336	0.985063432	0.9638843	0.981138981	0.982930299	0.992550952	0.994321146	0.947761962	0.965020467	0.982072878	0.998571171	0.910538511	0.944282328	0.879399909	0.833049692	0.822761345	0.565401218	0.743962992	0.926948482	0.903380097	0.669060981	0.693922772	0.852688348	0.620832874	0.645298021	0.638378584	0.675794471	0.544929463	0.622209301	0.515473114	0.528567414	0.470023873	0.598209395	0.610635428	0.506169042	0.482225253	0.677942097
				0.448295994	0.73824328	0.78232427	0.887214937	0.892464727	0.868674815	0.878182911	0.968817098	0.891943811	0.886286504	0.989166393	0.96305837	0.982384365	0.984364339	0.995411697	0.993123726	0.947041326	0.970349318	0.980885535	1	0.91683377	0.954887136	0.874388665	0.83862034	0.814784563	0.573194962	0.727917226	0.938598394	0.909500459	0.681242363	0.702199286	0.867690749	0.632932194	0.644187202	0.665096181	0.681828742	0.546515113	0.618864787	0.538941873	0.537031833	0.470446151	0.59892267	0.601295587	0.510102286	0.47368451	0.670690469
				0.442984213	0.731021998	0.775591568	0.881614022	0.888190604	0.855220864	0.864718207	0.968068426	0.890028052	0.883403307	0.992986221	0.96216313	0.983629749	0.98477489	0.999833355	0.993769858	0.951338054	0.975763007	0.981996842	0.996884193	0.923462339	0.963603116	0.870913294	0.838773612	0.811436284	0.580350068	0.729762133	0.944842217	0.916365543	0.694735506	0.714115643	0.873933394	0.646429323	0.643354088	0.691106797	0.690851893	0.538259927	0.617663453	0.561046321	0.550714831	0.47700554	0.598197982	0.592288308	0.506927125	0.46457552	0.662516606
				0.430225636	0.723249774	0.770380603	0.869573552	0.881306527	0.851961633	0.860218738	0.965045485	0.886396531	0.876718829	0.997049444	0.959344569	0.985115471	0.991014121	0.999516728	0.995749751	0.956458368	0.981993255	0.981400246	0.993378159	0.933579911	0.973994405	0.872894727	0.835845586	0.809646287	0.593181953	0.734601593	0.956769364	0.922669464	0.717379231	0.725764282	0.874323889	0.663894428	0.645322381	0.718183161	0.706129087	0.539638515	0.617452019	0.584383896	0.560251639	0.478582046	0.603567516	0.587000103	0.503400389	0.462194568	0.656829485
				0.418737765	0.715974381	0.764922566	0.861073339	0.876836012	0.844147179	0.864504749	0.962834784	0.880433467	0.871571368	1	0.95755409	0.983848238	0.993199875	0.998411314	0.996247688	0.964791747	0.986532058	0.982792303	0.994266675	0.941885782	0.980098876	0.875201157	0.830570912	0.808215448	0.602152445	0.73755235	0.962525011	0.932141078	0.745444544	0.735470531	0.88442927	0.679555907	0.648917926	0.744172672	0.719754862	0.556121643	0.616106525	0.609859765	0.578143907	0.474111527	0.605655985	0.57999288	0.499099089	0.460370497	0.649802927
				0.413242819	0.707936524	0.759442067	0.851303186	0.871321515	0.83895679	0.87092534	0.961005481	0.867975769	0.862865042	0.999006547	0.954781735	0.983312941	0.996889059	0.997061487	0.999010054	0.971353334	0.990657278	0.985371703	0.988869544	0.94808965	0.989296644	0.87804226	0.825745484	0.811604277	0.611099284	0.738532286	0.964664545	0.940238626	0.765237307	0.743376795	0.89158483	0.6961192	0.651529325	0.7670388	0.734674143	0.573067932	0.618244899	0.623542221	0.591976006	0.477793793	0.613159637	0.575716414	0.500983311	0.456455279	0.64473063
				0.405979188	0.699259179	0.751440315	0.839172862	0.867533206	0.83372149	0.865105802	0.953893095	0.859502218	0.856407506	0.996706703	0.957103582	0.987502458	0.998693173	0.996250479	0.996538151	0.978559702	0.995424081	0.985582266	0.982559885	0.95616973	0.995724133	0.880809976	0.822621904	0.816730968	0.62820058	0.739829743	0.967551409	0.948483021	0.780576434	0.748434981	0.891906724	0.713649435	0.655081022	0.781927635	0.746296866	0.587186208	0.621805653	0.635309397	0.604529267	0.483733841	0.624800283	0.570236166	0.499741812	0.464484601	0.638126764
				0.400524309	0.692765928	0.741473221	0.829822029	0.869466122	0.83043018	0.853534134	0.945544694	0.84610243	0.848160221	0.995231425	0.957375042	0.993002906	1	0.996605989	0.994878361	0.982921451	1	0.98469907	0.979065858	0.966131399	0.999512737	0.884143816	0.82987326	0.816255952	0.652391934	0.744877234	0.973343217	0.954918054	0.793471879	0.754962776	0.885796003	0.726700668	0.661297709	0.799771022	0.754654426	0.612796356	0.62948458	0.646460009	0.616721242	0.487917211	0.637211266	0.567224372	0.501966622	0.467189453	0.639378369
				0.390146875	0.683340876	0.731113058	0.822627698	0.871166469	0.827960094	0.840732273	0.932499435	0.836918364	0.838020033	0.995986449	0.957548314	0.990539448	0.998768345	0.997233687	0.988434818	0.989065827	0.998499438	0.985289817	0.974221048	0.973894298	1	0.885564368	0.837404733	0.817570934	0.670794158	0.762001478	0.974626938	0.962874	0.816332468	0.766799387	0.88090426	0.74180102	0.666018689	0.81745613	0.759797058	0.639196604	0.640902058	0.661146021	0.628345481	0.492139994	0.652652241	0.564025219	0.503026841	0.475821116	0.636479914
				0.381183245	0.675662115	0.721853487	0.823047018	0.866561579	0.827164533	0.837092253	0.926050966	0.832523697	0.828560671	0.993249486	0.956398942	0.987830191	0.998762562	1	0.988790487	0.989818974	0.996675433	0.986325086	0.974749355	0.980108917	0.999693408	0.889784087	0.844714227	0.816812068	0.68419372	0.764048942	0.977302862	0.971118395	0.834210485	0.774318313	0.87433972	0.758504594	0.671982032	0.829780836	0.766534595	0.650857395	0.649724654	0.674015139	0.644419849	0.494223233	0.665902036	0.558235829	0.507806062	0.47513922	0.633147788
				0.372986618	0.666896226	0.70728749	0.8243529	0.858602512	0.821698265	0.83111543	0.9202311	0.826544844	0.81861132	0.990731082	0.955238018	0.987376827	0.993321306	0.998789044	0.988013942	0.991547418	0.994840824	0.990571445	0.977492946	0.984807513	0.999359441	0.892342127	0.841157257	0.821087206	0.68953344	0.772244272	0.97607941	0.977186312	0.849623662	0.779029033	0.87022369	0.773108949	0.679509291	0.841730946	0.774716339	0.662638063	0.662434768	0.678659041	0.659662685	0.501751047	0.678655391	0.55533645	0.517694108	0.468752131	0.628135876
				0.346639497	0.658951832	0.695113597	0.821363748	0.854653987	0.813075418	0.820908769	0.914051023	0.822418593	0.806604017	0.987502359	0.955093625	0.984946143	0.993257699	0.998761269	0.988796415	0.994056101	0.995095336	0.99071767	0.973422585	0.986931021	0.996140222	0.893075992	0.823758232	0.830274698	0.696038082	0.782213341	0.974741448	0.981686115	0.864751215	0.78285685	0.865242239	0.786270404	0.687002446	0.849054016	0.780599911	0.677513745	0.680228926	0.681204004	0.673982234	0.501739786	0.691169086	0.553500333	0.519874971	0.462024094	0.627153256
				0.323892711	0.649216875	0.684848893	0.810725004	0.846017882	0.802964104	0.809690992	0.908873884	0.82018705	0.798557886	0.984263702	0.954712426	0.985006227	0.98549191	0.996067169	0.993123726	0.99557865	0.987767503	0.991665204	0.969118088	0.991258675	0.995198546	0.897269501	0.816633722	0.842318075	0.7104843	0.794388635	0.971318194	0.986956864	0.878376591	0.790387168	0.857405951	0.795228409	0.697311624	0.855137228	0.784072286	0.693179527	0.697460861	0.687408991	0.677772871	0.506452412	0.704276226	0.54881636	0.520742922	0.466626889	0.628739721
				0.310538848	0.637966825	0.67533102	0.7969174	0.842157217	0.797895615	0.799995506	0.900122895	0.816255533	0.788959264	0.981119423	0.950322864	0.986016736	0.984289167	0.990678969	0.991718832	0.993942317	0.981733441	0.996034392	0.964489404	0.995134749	0.996326367	0.902700096	0.807891927	0.857246301	0.719590799	0.803722662	0.968268605	0.992573751	0.890319953	0.796670027	0.852049836	0.807362799	0.710412465	0.860017516	0.794062427	0.711918527	0.71377017	0.700468326	0.685503249	0.517076933	0.720601662	0.546301067	0.51966073	0.476423457	0.631989504
				0.298421348	0.626328165	0.662758443	0.775657883	0.838260375	0.79690758	0.787356548	0.892417222	0.809787214	0.777978358	0.977776453	0.948110756	0.987895737	0.982242191	0.987945985	0.992667283	0.995134347	0.977364313	1	0.960118869	0.997446415	0.995680334	0.909231487	0.799763221	0.86834544	0.736585654	0.819324994	0.966237555	0.992547529	0.898936311	0.792659934	0.848466779	0.813910961	0.721471932	0.865346263	0.798451559	0.738482245	0.731434585	0.700219077	0.698951123	0.526220666	0.740356523	0.546797568	0.524489392	0.4767985	0.631786393
				0.291753002	0.619569281	0.657569938	0.762221676	0.831696729	0.800776313	0.779587801	0.897128207	0.800587359	0.771283564	0.973335718	0.944056186	0.992134414	0.978969342	0.990001278	0.994884289	0.993487178	0.976033426	0.99850851	0.960947349	1	0.995401116	0.915762878	0.790006659	0.883169395	0.75890249	0.828927271	0.965152721	0.996056116	0.911524974	0.793508661	0.843137048	0.821340895	0.735922321	0.871540272	0.799330642	0.754812801	0.751693881	0.696217975	0.718896414	0.537982523	0.754673377	0.548666473	0.528917039	0.480503466	0.627597905
				0.292313945	0.609298139	0.649556956	0.752505436	0.820130239	0.78377442	0.773616596	0.897792123	0.793140108	0.769008985	0.97133391	0.938898451	0.99278988	0.978269669	0.992051016	0.986478636	0.997106616	0.975418355	0.9936948	0.961019391	0.999344132	0.993879104	0.92271362	0.796296101	0.895473451	0.780060316	0.837451072	0.967213905	0.997477383	0.922976425	0.801380748	0.838245305	0.825704666	0.748842897	0.874336545	0.797189449	0.764751718	0.766566395	0.687572971	0.734695516	0.550436917	0.769389665	0.551490908	0.534668586	0.492470735	0.625830287
				0.294614953	0.598682657	0.638281504	0.747773112	0.810000517	0.778519873	0.770858494	0.890934004	0.780635043	0.765460435	0.968765833	0.932695307	0.99168105	0.975546149	0.988923638	0.987083274	0.998770041	0.979320876	0.980101772	0.961799844	0.998102283	0.994344467	0.927971233	0.811047218	0.903542919	0.790012418	0.843511346	0.971661725	0.998909139	0.925012827	0.808404108	0.836598893	0.829321937	0.760033909	0.873534595	0.796862932	0.78506002	0.785470587	0.689934277	0.748412921	0.54883226	0.7879234	0.556198301	0.535146508	0.486975793	0.626033398
				0.296440878	0.588254103	0.628561482	0.741255683	0.802894206	0.771667789	0.769212621	0.881123573	0.775603543	0.760364552	0.969500988	0.928051612	0.993855011	0.973591692	0.981157963	0.981700811	0.998564145	0.97368449	0.975498625	0.957033079	0.99794638	0.994568937	0.931582893	0.822579622	0.916264062	0.791638578	0.854788821	0.977628312	1	0.92244749	0.814533172	0.828562081	0.830664636	0.773631695	0.873650666	0.799858091	0.806512606	0.804249839	0.691862677	0.759710283	0.552993108	0.801544098	0.562802702	0.541150749	0.491868394	0.628657378
				0.301952995	0.577904254	0.621177409	0.736271767	0.792531914	0.763089853	0.765752355	0.872640976	0.76678263	0.757904292	0.967971071	0.925960794	0.990206253	0.965970463	0.975991957	0.971279698	0.999815777	0.96955927	0.970094169	0.955742331	0.996209942	0.995187596	0.936898166	0.822431635	0.925329904	0.788806103	0.867117401	0.983329717	0.998148682	0.922299388	0.812465467	0.821865617	0.83023377	0.785032204	0.867066235	0.799487621	0.817557664	0.820376546	0.681735298	0.768570396	0.563127787	0.815809596	0.568756031	0.548275635	0.484333447	0.630479892
				0.300018316	0.567485538	0.613782105	0.730898483	0.787642772	0.751624804	0.759399172	0.869907617	0.757666984	0.753535656	0.963515433	0.922079497	0.986333545	0.965802773	0.974903207	0.966857543	1	0.964946234	0.966929871	0.954571652	0.99253278	0.99028212	0.939859832	0.819218207	0.933706394	0.792330436	0.874622944	0.987910128	0.995888292	0.918501632	0.817808461	0.812298486	0.828585457	0.795317022	0.859205014	0.792423567	0.831812163	0.836065968	0.67344449	0.778611858	0.572479843	0.830982379	0.574774935	0.554636944	0.477093988	0.631956567
				0.287723375	0.557307859	0.602467347	0.717480247	0.786831361	0.747563597	0.758489167	0.863233134	0.747493461	0.747181275	0.956938773	0.917609075	0.979145273	0.960309475	0.977319565	0.966667852	0.997908528	0.958328915	0.965344797	0.951401813	0.988102982	0.989417091	0.944278743	0.815137998	0.939030042	0.798846904	0.880102921	0.986566139	0.992101744	0.916338286	0.820052746	0.80854129	0.824913075	0.808909936	0.851549557	0.791977747	0.850850856	0.853470894	0.658482992	0.789502056	0.573223053	0.840420433	0.584831424	0.572693613	0.48274804	0.637204528
				0.281318329	0.546923576	0.586744607	0.709638966	0.785689183	0.738023289	0.754270564	0.854736411	0.737283096	0.741641823	0.952950059	0.914108977	0.972350281	0.959043125	0.973631147	0.967906767	0.997485899	0.953959787	0.963168977	0.951359789	0.988162118	0.985852956	0.947135571	0.81551325	0.949648373	0.805735912	0.883261709	0.988759914	0.988913072	0.915100577	0.825674852	0.799048036	0.821235684	0.818839097	0.841398559	0.791695185	0.85521003	0.868045478	0.638313503	0.802904053	0.57406761	0.844694376	0.593342202	0.585262418	0.502596886	0.640822107
				0.271690726	0.535240644	0.583600058	0.701815655	0.781663135	0.722124916	0.741946175	0.840998983	0.729730583	0.732445508	0.948777556	0.910320091	0.968384715	0.956539338	0.966876455	0.971190781	0.997475062	0.947236421	0.960577879	0.951461848	0.987592265	0.980991279	0.955286705	0.831316132	0.958818486	0.809159719	0.890258123	0.987379764	0.984911499	0.919506609	0.83234505	0.786589131	0.817773725	0.831637873	0.830049911	0.788574443	0.861928608	0.879251521	0.612214512	0.811379941	0.583582947	0.845926915	0.604597787	0.600726222	0.51976361	0.64265011
				0.264123728	0.521767148	0.57779949	0.69643039	0.778365807	0.715991403	0.732037232	0.825644141	0.725272759	0.722408475	0.945370012	0.904480819	0.964064105	0.957701604	0.965615505	0.968546972	0.994148213	0.939956309	0.95375212	0.947325449	0.99147909	0.977169825	0.962850748	0.849206685	0.971701829	0.807645911	0.895371308	0.985294472	0.980826013	0.922246494	0.840063341	0.775175063	0.813986112	0.843004278	0.82004664	0.785554167	0.861242038	0.885863663	0.601831324	0.81226882	0.59513085	0.844260705	0.61529598	0.617497446	0.532043414	0.647091115
				0.251937541	0.50909547	0.567781858	0.690769572	0.772008889	0.712725756	0.725661579	0.811553565	0.722014916	0.716827761	0.941172672	0.904659867	0.958585505	0.952399126	0.959605162	0.966051359	0.990019452	0.936048485	0.943393578	0.951029597	0.994989598	0.975921556	0.968354729	0.85903724	0.982731454	0.802406718	0.896312923	0.986439575	0.976058739	0.925055142	0.838485506	0.771201511	0.809672442	0.855228156	0.809557978	0.787569777	0.868243961	0.890918876	0.605629091	0.814923987	0.607151705	0.848643066	0.628556306	0.635208033	0.550357995	0.654628196
				0.242355729	0.495508835	0.556759094	0.684012532	0.767429841	0.708895519	0.715820044	0.794553057	0.720888618	0.70518666	0.936950496	0.906473449	0.955346414	0.947917751	0.960138427	0.961285389	0.986437941	0.93553946	0.936199333	0.948400072	0.997408783	0.979096976	0.972034534	0.864903861	0.991443931	0.805996097	0.903079408	0.99076083	0.971590403	0.924674308	0.83810956	0.778061561	0.80886582	0.8631062	0.795196742	0.788379789	0.867998758	0.896781386	0.605117475	0.81475768	0.619972073	0.851136675	0.646819114	0.651237654	0.551687692	0.665722473
				0.230747656	0.482802723	0.542591781	0.675374542	0.76501628	0.696012575	0.705489802	0.780469545	0.715699226	0.698017351	0.931158664	0.905601312	0.953440101	0.940868982	0.957794282	0.951279224	0.985050851	0.938678445	0.926624554	0.946532989	0.999790337	0.980257647	0.975205875	0.86606133	0.994989167	0.810105848	0.907771056	0.994762662	0.967866789	0.921357883	0.844426596	0.77983462	0.803730498	0.872713808	0.78195929	0.789007705	0.870320018	0.902379602	0.593114169	0.814706068	0.633119004	0.852118141	0.665377013	0.664624968	0.570934197	0.677815838
				0.225361464	0.46942761	0.529328527	0.670276811	0.761734457	0.689096333	0.700743171	0.773399537	0.70536781	0.687026129	0.927318968	0.9037473	0.952478752	0.93436376	0.954489149	0.941711718	0.98156687	0.932814058	0.925302685	0.944089572	0.998833415	0.980843457	0.976715539	0.868677526	0.994351952	0.809195198	0.911833137	0.992707505	0.966875574	0.922574434	0.853039184	0.781180245	0.801125262	0.879208201	0.770884994	0.787933968	0.866707352	0.904585251	0.589854255	0.812039432	0.644070087	0.849550352	0.682061323	0.684186818	0.594090238	0.68884973
				0.227359106	0.453588013	0.526745505	0.663675518	0.749284201	0.686947038	0.707534504	0.772834501	0.691525923	0.676638368	0.92277392	0.900882533	0.941193821	0.924643514	0.94455153	0.93127875	0.978960658	0.93728393	0.92819208	0.941928318	0.998414089	0.980865357	0.976888521	0.870199677	0.995435218	0.809946189	0.911115977	0.994750609	0.963676413	0.916978298	0.849086052	0.781264677	0.799892784	0.886063122	0.760063945	0.786263712	0.858991614	0.90027006	0.599417545	0.810554144	0.657977118	0.841869807	0.703111094	0.711225129	0.614728946	0.700081245
					0.442387155	0.517474703	0.652048378	0.732838906	0.683456838	0.702776639	0.769373658	0.679089278	0.666204186	0.920990671	0.898618443	0.932973191	0.917935908	0.934741672	0.922025419	0.978711415	0.932681499	0.924840615	0.943837426	0.99625295	0.986822007	0.979074388	0.870659493	1	0.810082195	0.909605015	0.994702394	0.961604825	0.914137915	0.850937302	0.788689361	0.796631229	0.886209282	0.750672688	0.793509861	0.849929981	0.895171599	0.605261777	0.814545496	0.68040854	0.836003835	0.722076499	0.730880366	0.635271054	0.713722649
					0.426272087	0.507120155	0.632579955	0.720295623	0.682301992	0.690036569	0.760989942	0.674673558	0.657559753	0.916445623	0.897082096	0.926467696	0.910204813	0.928670225	0.912540902	0.979009422	0.931170332	0.922044803	0.933337336	0.993296167	0.989844131	0.984106599	0.877995412	0.999768285	0.809774703	0.906736375	0.997022733	0.957645208	0.908187391	0.857909397	0.803522899	0.795824607	0.888206807	0.745270078	0.799770183	0.850594755	0.890154828	0.601155728	0.814792088	0.69802599	0.830759837	0.738840436	0.751985849	0.658932833	0.726804124
					0.406447995	0.489314152	0.617190916	0.705927955	0.669611523	0.681324113	0.749781049	0.665352652	0.65093201	0.911125682	0.895753676	0.917263869	0.904185315	0.922859857	0.90083938	0.977394763	0.928741861	0.915043575	0.923971904	0.990914613	0.991092399	0.987796887	0.892117586	0.99541784	0.808195849	0.90844442	0.998770521	0.960828635	0.903056718	0.866214392	0.814794489	0.793820579	0.889921755	0.741028184	0.797107819	0.843794443	0.885757946	0.598138504	0.81677056	0.710666186	0.82951018	0.756897149	0.775266703	0.681560405	0.741230526
					0.385089135	0.469020586	0.608379209	0.697271177	0.66439547	0.673392465	0.743749294	0.656400162	0.643288186	0.905691493	0.88773695	0.912495357	0.896720212	0.921876649	0.886606677	0.975232852	0.921026957	0.908457624	0.917199976	0.988904001	0.986624912	0.99358393	0.908818959	0.988002966	0.806427769	0.906566666	1	0.961709715	0.902739356	0.874576348	0.828113539	0.794141224	0.88755883	0.739529804	0.795004301	0.835195972	0.878439419	0.590720067	0.815061619	0.72281654	0.8314617	0.774424574	0.794658258	0.698130469	0.753971652
					0.364335327	0.447772425	0.603473167	0.691942736	0.651089084	0.663629572	0.742082439	0.649758162	0.632575484	0.902522378	0.878518869	0.908103738	0.890006823	0.92272654	0.878497415	0.970708554	0.923407707	0.895829678	0.910145885	0.987699784	0.985973403	0.995219399	0.924220162	0.982030517	0.810649873	0.907469959	0.996022275	0.962842533	0.904929149	0.885786383	0.841089587	0.797122216	0.88922993	0.740595553	0.797013632	0.824881076	0.874537486	0.580231933	0.812784943	0.731690014	0.831598649	0.790186141	0.809347499	0.707608819	0.76243097
					0.346675652	0.429775502	0.595440196	0.690909091	0.640836621	0.661259065	0.730555713	0.64273722	0.625328808	0.899934432	0.872367707	0.902057069	0.88399889	0.922698766	0.870050268	0.966514773	0.919902861	0.885564719	0.907744492	0.986350416	0.985414967	1	0.933294927	0.974030563	0.814168293	0.901639614	0.993707963	0.965748001	0.898185223	0.895663517	0.852107882	0.801085181	0.886443139	0.741429159	0.800416936	0.811656432	0.871005565	0.578657729	0.813260923	0.737590649	0.829772665	0.805142065	0.819839814	0.718422548	0.771197699
					0.329798119	0.413704615	0.586095353	0.686138819	0.632470407	0.653125193	0.716613459	0.635726804	0.616240806	0.895598009	0.869907242	0.893241058	0.877921567	0.918382651	0.863197705	0.958560677	0.915496617	0.880312335	0.904952873	0.985441878	0.984199548	0.998642351	0.945588406	0.964269577	0.816373958	0.894708893	0.994111762	0.966623836	0.891398981	0.903148265	0.86430294	0.806310684	0.883476083	0.745349218	0.798784355	0.805155813	0.859136385	0.573489092	0.807962059	0.744836944	0.827804026	0.819371973	0.830035487	0.732833277	0.779453905
					0.314322537	0.406006087	0.580428545	0.682226472	0.616905656	0.641980441	0.699704769	0.627500618	0.607596373	0.893621037	0.866199217	0.884872949	0.875423562	0.907933986	0.864738939	0.949885944	0.913518845	0.879861964	0.901536891	0.978845565	0.979825133	0.998380257	0.950593533	0.95551655	0.830690083	0.888544604	0.990025554	0.966796906	0.883285112	0.907858986	0.879526973	0.810193489	0.880348251	0.749432831	0.807317732	0.802169779	0.848026449	0.582199688	0.803856013	0.746796315	0.820865288	0.830505775	0.845070809	0.751431981	0.79034507
					0.299166699	0.403692598	0.572605234	0.675321722	0.603695506	0.630633465	0.676510058	0.620284943	0.599472875	0.887993125	0.861318717	0.879290568	0.870392858	0.898868478	0.856760089	0.940322607	0.904176123	0.886635082	0.898403074	0.972845984	0.976693512	0.995245609	0.946042937	0.951270376	0.839057418	0.887865765	0.988072853	0.966518946	0.889415473	0.90874189	0.890291974	0.817768715	0.876557826	0.756486826	0.820780248	0.798110298	0.837430683	0.603398969	0.794651818	0.751035989	0.816100612	0.840965086	0.855931179	0.757319014	0.800209699
					0.287090237	0.399711375	0.560996064	0.670913225	0.598915728	0.618421422	0.658068708	0.611279822	0.592948288	0.881431367	0.852863034	0.872872468	0.868160844	0.892519289	0.855106227	0.932731538	0.901917326	0.887986196	0.896716095	0.966932419	0.975954405	0.993080709	0.948056616	0.954120469	0.84122169	0.892896833	0.992177141	0.968747869	0.896265187	0.917029797	0.901283885	0.826160583	0.874662613	0.762290411	0.827568019	0.791762251	0.82572008	0.618629393	0.783939396	0.7520945	0.811136218	0.850665592	0.862786891	0.763660643	0.810200586
					0.276130416	0.387588019	0.543630232	0.661884335	0.597420845	0.615550974	0.644769183	0.604006253	0.587867878	0.875674306	0.847225912	0.861478293	0.862401554	0.887469934	0.852764737	0.923097763	0.896975546	0.882072878	0.887458726	0.960056555	0.973824684	0.988955344	0.962791878	0.955452829	0.843947726	0.892387704	0.987506328	0.971789695	0.900898661	0.924725303	0.912281072	0.834332007	0.869659057	0.774293282	0.835115568	0.788253115	0.816854235	0.627608915	0.780177432	0.749988739	0.806696795	0.856703233	0.869285534	0.776463234	0.823452236
					0.270414387	0.378339679	0.531296238	0.654049305	0.589651301	0.608276552	0.627401401	0.598858965	0.579847536	0.871402458	0.839688572	0.855202211	0.857417109	0.882387251	0.84869825	0.914623508	0.898126153	0.869983038	0.882409798	0.956357889	0.970364571	0.988719459	0.974208006	0.956924218	0.841535095	0.886661375	0.987018153	0.974123509	0.902855722	0.933924594	0.925948402	0.841932284	0.865927095	0.788301027	0.836754428	0.780978744	0.808315153	0.629570111	0.779420451	0.746655556	0.800168903	0.862614406	0.874037289	0.790248892	0.832553825
					0.265903546	0.365362802	0.520465804	0.647490826	0.582574664	0.597716	0.615465024	0.593785361	0.572358445	0.869057908	0.832977163	0.846271494	0.848477489	0.880981875	0.846617584	0.911004069	0.893884282	0.856021524	0.875595846	0.955411719	0.970134627	0.991041615	0.980296608	0.956426031	0.842640885	0.887493499	0.988765941	0.976798217	0.90557974	0.942987178	0.938528678	0.851862243	0.860704298	0.802693919	0.84301475	0.778859095	0.80398074	0.634574768	0.779804676	0.741993604	0.792625308	0.867115703	0.877415704	0.800534152	0.842533733
						0.344603169	0.507239258	0.64340276	0.569595483	0.583060425	0.61663041	0.587764404	0.564848722	0.865486444	0.827778997	0.838618934	0.841272595	0.880409725	0.841786409	0.900048223	0.888613756	0.850242733	0.873872846	0.953191444	0.972883008	0.988452123	0.985217171	0.9552327	0.848885341	0.89513043	0.987843832	0.978355841	0.903797227	0.950061803	0.954512593	0.860654916	0.856416927	0.813055957	0.854298398	0.779028013	0.796772736	0.645672907	0.782855537	0.730783523	0.787335661	0.87136875	0.877333304	0.812899193	0.853540178
						0.324859899	0.48616544	0.636260272	0.555416546	0.57784194	0.609666346	0.573343579	0.560774079	0.864353908	0.821708695	0.829513426	0.834721114	0.878676614	0.840304453	0.892207912	0.882765276	0.845657133	0.8729303	0.948686382	0.973353846	0.984641271	0.986126233	0.954010404	0.860676483	0.889409575	0.989706131	0.976714304	0.905405191	0.953394054	0.96566809	0.872022766	0.853776297	0.822832361	0.866241358	0.779038911	0.788762242	0.661657637	0.778801103	0.720919103	0.785618095	0.874544484	0.872647469	0.827116718	0.860923553
						0.308351021	0.465546883	0.626502662	0.540050685	0.571028137	0.591648774	0.562575328	0.554466119	0.863494571	0.817359563	0.821959186	0.828805699	0.871149798	0.835911936	0.886497001	0.882367601	0.838544774	0.87081107	0.950347556	0.971027029	0.983131608	0.985174889	0.949503551	0.86660162	0.897522788	0.990441407	0.975424151	0.902776382	0.951725081	0.977061049	0.880955721	0.853620392	0.835531661	0.87421589	0.776919263	0.780617197	0.673562555	0.775251323	0.709557002	0.786890578	0.875827892	0.863352707	0.832270713	0.868323397
						0.295121458	0.45070296	0.616512481	0.524986366	0.555816449	0.575552322	0.556791209	0.549256764	0.859520758	0.81210364	0.820779348	0.826932195	0.864989474	0.830802153	0.878483303	0.876100235	0.834766333	0.870150687	0.946423099	0.975395969	0.982402986	0.981691913	0.945460128	0.871160783	0.902323926	0.993129385	0.975476596	0.906320249	0.948529537	0.985118969	0.8908957	0.850945658	0.850056453	0.878774559	0.779720032	0.770035848	0.680666151	0.767905171	0.705103374	0.789384187	0.874877046	0.852019908	0.834742584	0.871891571
						0.280347697	0.440333779	0.606775544	0.519398197	0.541542852	0.558516499	0.545301916	0.543155115	0.854637936	0.805600157	0.819533964	0.823983162	0.857423774	0.825378195	0.872371437	0.87611084	0.834000117	0.86608633	0.939751523	0.977936305	0.982051779	0.977505999	0.946890967	0.880095796	0.906949881	0.993207734	0.974663695	0.912149117	0.951354831	0.987541094	0.900269542	0.850653337	0.865145776	0.887477474	0.781752497	0.762097433	0.697497016	0.771604053	0.705424305	0.790456952	0.871809044	0.838654567	0.835901807	0.871529265
						0.263939894	0.427394766	0.591911727	0.506188047	0.52991501	0.539545429	0.537233623	0.536434532	0.849804786	0.801701533	0.813847801	0.818917762	0.849941396	0.821430265	0.864233118	0.869684405	0.828806223	0.858636009	0.93482176	0.97476636	0.979881638	0.976401383	0.949103843	0.893501271	0.902750938	0.992641209	0.975057034	0.922918242	0.959363625	0.988649256	0.909628353	0.848777612	0.87460562	0.889285871	0.785381509	0.754942288	0.711546787	0.780194636	0.703600063	0.788362777	0.869082972	0.825294719	0.835305148	0.872978492
						0.249171748	0.410154729	0.58296036	0.49612806	0.508299583	0.519536106	0.534607348	0.52850703	0.842279379	0.794522289	0.801978413	0.81764563	0.837470768	0.82000166	0.856820854	0.868406541	0.81902673	0.849528727	0.929279136	0.971651164	0.977082471	0.983816581	0.953529596	0.895346224	0.899323899	0.993412647	0.97559722	0.933169011	0.962895242	0.986738996	0.914332809	0.849951767	0.88580654	0.899558575	0.790454498	0.755124891	0.722999121	0.788659055	0.694912391	0.790747969	0.862539462	0.811462442	0.835367655	0.870980315
						0.234661905	0.393555653	0.572639413	0.491110897	0.488543486	0.512317776	0.531196876	0.520270061	0.834207572	0.788492416	0.794276694	0.817923186	0.829088505	0.819557073	0.850649386	0.866110628	0.809469498	0.842294531	0.924736443	0.971048929	0.975237326	0.991390336	0.953089338	0.901478328	0.904311171	0.990393192	0.975980071	0.938437207	0.966130658	0.988707303	0.924122486	0.846214934	0.895567116	0.911250369	0.797064096	0.757585223	0.725642472	0.799858926	0.686934147	0.793195928	0.859213842	0.795877784	0.822627571	0.873944644
						0.228384039	0.38104195	0.565269523	0.487165175	0.481184804	0.50599644	0.514386615	0.511068588	0.827953785	0.785217572	0.776874085	0.815587089	0.823405898	0.81744084	0.846228035	0.868703472	0.801199041	0.831176082	0.921424847	0.971278873	0.970556321	0.994360644	0.951113969	0.90957365	0.906210823	0.990658374	0.974411958	0.941616109	0.969178102	0.993087181	0.932594515	0.851057714	0.905011132	0.920311195	0.817884602	0.759540994	0.732477141	0.805696852	0.678899599	0.797789418	0.852290931	0.7848636	0.81725196	0.877968446
							0.371481457	0.556416352	0.485708786	0.477056078	0.491383207	0.507328832	0.504126221	0.819107084	0.783854498	0.761891236	0.815789474	0.818162124	0.814951155	0.838496091	0.866868863	0.792156519	0.819169118	0.921134544	0.971656639	0.968931337	0.990935805	0.947053167	0.918550056	0.913311253	0.987427979	0.976032516	0.942435959	0.977483097	0.998137233	0.940660728	0.852446237	0.92031677	0.923218446	0.822597959	0.762169513	0.762603471	0.805576423	0.675983064	0.804134712	0.843419487	0.775925906	0.805790431	0.873521953
							0.351845307	0.548669182	0.474955891	0.472865561	0.467616397	0.498465814	0.495719046	0.811447561	0.781035937	0.746635277	0.814025836	0.810751959	0.809313795	0.832411316	0.865691743	0.784734164	0.809209341	0.913016832	0.974810159	0.964706376	0.989376658	0.939748358	0.926195967	0.916831358	0.985131747	0.97294349	0.943128865	0.984905187	1	0.946657782	0.855198924	0.930441389	0.930828786	0.838067578	0.770487549	0.782602422	0.807491814	0.673528219	0.805367251	0.837325639	0.76669157	0.799426071	0.868790005
							0.332017468	0.542596517	0.466820646	0.461630931	0.451604701	0.496355321	0.488431108	0.806847873	0.776051473	0.732739409	0.811319664	0.804997139	0.803706075	0.822734193	0.862033129	0.773656197	0.803866242	0.90689898	0.973047254	0.961928176	0.983314483	0.933063386	0.929412808	0.916179892	0.984806297	0.974689917	0.947243982	0.983993803	0.998253326	0.951938396	0.861839477	0.93907818	0.939079601	0.845946785	0.77972821	0.804759344	0.819156196	0.667137742	0.807552725	0.829325414	0.757902196	0.79803955	0.861516419
							0.317275379	0.527334746	0.461437783	0.454143051	0.443107978	0.491329084	0.479539101	0.805263315	0.771621481	0.72459525	0.803779389	0.798370208	0.797126191	0.813035398	0.86289741	0.764911973	0.798715255	0.901555268	0.971377421	0.959097557	0.983298627	0.933729566	0.935698658	0.914876961	0.983588872	0.979126786	0.955220328	0.982940014	0.995134642	0.959062716	0.864348563	0.947250683	0.951863968	0.853166668	0.78858925	0.814158654	0.825212041	0.661090717	0.813572765	0.822786589	0.745844274	0.790112513	0.858821075
							0.30165871	0.511928265	0.453873544	0.447857275	0.442542943	0.485129182	0.473592185	0.801597473	0.764332498	0.716156132	0.799829997	0.786627264	0.786669512	0.806777237	0.860071263	0.75713283	0.79663805	0.900394058	0.968289598	0.956764917	0.988620868	0.939846837	0.942067293	0.926242028	0.982498011	0.976567458	0.961943097	0.985856445	0.991023889	0.963361356	0.868538494	0.957380578	0.962042485	0.859258613	0.796234539	0.810459274	0.832317335	0.664102968	0.815216151	0.818360235	0.735077292	0.778832822	0.8538421
							0.283160713	0.506020983	0.437282263	0.440723285	0.437457622	0.472434646	0.464921963	0.798567441	0.760064226	0.702587996	0.792214551	0.777239575	0.780694267	0.801982022	0.863952576	0.751178569	0.790136279	0.896915807	0.962113954	0.955527832	0.99394311	0.939649879	0.948666548	0.919957299	0.976929196	0.975591976	0.960922252	0.988533639	0.990992227	0.965946553	0.871135276	0.965468666	0.974933598	0.873829153	0.805542474	0.804523213	0.842748757	0.676033737	0.824517256	0.810289751	0.726606533	0.766058643	0.847540156
							0.270383438	0.499896635	0.424149103	0.435201465	0.426446491	0.455750699	0.457432872	0.791886468	0.757909875	0.685862702	0.783060981	0.770551541	0.77102006	0.798698519	0.858443445	0.745469965	0.783088191	0.890147463	0.959995182	0.955255254	0.99784362	0.940976446	0.954869611	0.92715627	0.973150358	0.97726498	0.969353482	0.988271615	0.986359055	0.970866442	0.879286153	0.973889141	0.985451189	0.89664943	0.818848449	0.799741568	0.853891282	0.68951286	0.831980964	0.802617404	0.719833222	0.752034322	0.840936289
							0.270575127	0.4935914	0.410945369	0.426219379	0.410547802	0.431914233	0.452517511	0.786218818	0.751833797	0.676058031	0.772305682	0.762413692	0.763764405	0.792846732	0.859196377	0.739591741	0.780698805	0.883932843	0.956157304	0.953153257	1	0.938010497	0.96227899	0.933643555	0.972559726	0.980941392	0.976568161	0.99026527	0.982021393	0.973105943	0.885449248	0.984166763	0.988691235	0.911525112	0.833538361	0.809632817	0.863089742	0.702519031	0.83959874	0.796743702	0.715663763	0.737720195	0.838460525
							0.269424993	0.484448809	0.397420845	0.407687857	0.403075206	0.421835445	0.445858821	0.778633803	0.74666451	0.665237388	0.760821797	0.753553713	0.758204107	0.788468728	0.853655433	0.730987893	0.776250225	0.87597641	0.951191604	0.946847267	0.99233111	0.937158945	0.96502868	0.937464758	0.975512885	0.981874918	0.981476682	0.988180477	0.974322306	0.975230213	0.892869323	0.990550708	0.993607816	0.928139014	0.850803933	0.823951515	0.873217225	0.717951894	0.845812791	0.788879313	0.71729529	0.726900784	0.832010364
							0.264207456	0.471212983	0.383941231	0.385853354	0.397347158	0.418672337	0.439468336	0.769821874	0.739231134	0.65331884	0.750679434	0.74032207	0.752139944	0.782660287	0.857717025	0.720728783	0.772852254	0.874170085	0.945032384	0.942805772	0.989794193	0.935258883	0.967932115	0.936878986	0.972734505	0.982006031	0.986295283	0.990122866	0.976280059	0.977554885	0.899285763	0.992539755	0.994047357	0.941527128	0.868343409	0.829946608	0.88482426	0.726977388	0.859473432	0.781797147	0.719948582	0.712842368	0.82647695
							0.249926619	0.45251951	0.376883842	0.36680504	0.3880947	0.404977816	0.434212562	0.760384069	0.728713512	0.645141908	0.741601036	0.728717997	0.745892019	0.772072887	0.857128465	0.715382816	0.764513418	0.870342395	0.935818191	0.938748552	0.985037472	0.94005538	0.972296139	0.943519558	0.970799884	0.985577553	0.987691673	0.996320283	0.98084463	0.977780338	0.906087092	0.994312486	0.996515067	0.953525755	0.884023219	0.827277021	0.892675066	0.734004099	0.874480736	0.779712779	0.726853734	0.707625867	0.823424788
							0.233303582	0.430740607	0.360934142	0.355649053	0.371496779	0.396314795	0.427497137	0.753380224	0.722042533	0.644076777	0.733141357	0.718719275	0.73526936	0.761783495	0.856879255	0.711077967	0.758065678	0.867444748	0.936568247	0.930759916	0.978452058	0.938728813	0.977109574	0.952174746	0.968835129	0.984706962	0.987564728	1	0.984802351	0.976267297	0.914603369	0.996396501	0.997601361	0.960876412	0.903009101	0.821386874	0.899074993	0.746683708	0.890144253	0.779370849	0.731676903	0.712950335	0.815920644
							0.226564512	0.4112719	0.352997787	0.34845889	0.349749972	0.391551712	0.423283234	0.750777377	0.71522716	0.645933929	0.72631232	0.707898435	0.726620667	0.751699998	0.852913105	0.708399134	0.752236297	0.866530834	0.935133833	0.923578531	0.976824202	0.934992411	0.984856011	0.956384639	0.964592223	0.985472663	0.981868094	0.999891773	0.989351092	0.978687161	0.923139135	0.995520687	0.995045744	0.962227756	0.917992138	0.812538535	0.904998939	0.759740552	0.901054506	0.778106176	0.73620343	0.710148881	0.808229856
							0.219178492	0.395167709	0.345606775	0.332348431	0.326512883	0.381267664	0.417016536	0.744210652	0.707476117	0.649276803	0.716285605	0.699671709	0.70910395	0.744558651	0.856354324	0.705410306	0.744803986	0.864364319	0.925043662	0.914724984	0.972802131	0.926893979	0.992827154	0.96308543	0.960487934	0.987685853	0.983909785	0.997237365	0.989108352	0.976011784	0.930369201	1	1	0.965033974	0.934657043	0.802083197	0.907115044	0.774176839	0.909722222	0.779263117	0.743333809	0.713808387	0.802131023
							0.216506826	0.381172154	0.333968498	0.325394195	0.308233981	0.373662521	0.412312644	0.737127331	0.698159849	0.649227643	0.7096763	0.691517195	0.69633542	0.736517861	0.847923604	0.697947008	0.728828721	0.858638912	0.916147011	0.911532675	0.96911303	0.929755657	1	0.968959571	0.955883417	0.98694113	0.989860308	0.994930421	0.98329314	0.976908586	0.933794226	0.999134738	0.998053461	0.969425842	0.949183573	0.795327238	0.912213193	0.78270123	0.9185383	0.782096921	0.756754084	0.716592795	0.795686352
							0.212523287	0.367223112	0.332550605	0.315131361	0.301573624	0.368652074	0.406474041	0.731082169	0.687844378	0.647709148	0.708120829	0.688484249	0.69132641	0.726271816	0.843056056	0.691437094	0.712048988	0.854816599	0.908504103	0.90557265	0.969255732	0.930445008	0.996682633	0.971083678	0.956612666	0.983852104	0.994604859	0.992965248	0.975177174	0.976372509	0.941555341	0.996349017	0.998367419	0.976912724	0.960034022	0.793470989	0.921400185	0.795679249	0.928421437	0.785071243	0.773179226	0.709012388	0.793605832
							0.204364521	0.349976743	0.327488532	0.306935699	0.301545372	0.360441677	0.401269845	0.726124837	0.678129584	0.64183727	0.702188067	0.686895563	0.684509413	0.719948634	0.836502365	0.684459262	0.701140662	0.851349099	0.904611476	0.902228326	0.968114119	0.923273435	0.992076163	0.97254537	0.960180565	0.981838206	0.996678286	0.995556999	0.970011029	0.97715408	0.946700186	0.995715899	0.989030309	0.982743119	0.969399621	0.79651445	0.926022354	0.808927526	0.933819502	0.788424967	0.789521968	0.707677009	0.788895842
							0.203969162	0.332043	0.325512463	0.296156071	0.297787886	0.361110088	0.395653026	0.717124152	0.67255022	0.636517075	0.700626814	0.679779806	0.683964054	0.716242502	0.833050542	0.677645201	0.691979348	0.848876154	0.904118739	0.900037217	0.9638225	0.923099649	0.98689019	0.972227849	0.958999301	0.981838206	0.993356571	0.996832937	0.964686575	0.977760298	0.954943631	0.992745518	0.98372442	0.985789092	0.978087669	0.795169817	0.929480379	0.829731769	0.937853784	0.794729594	0.805941617	0.718513467	0.793990097
							0.202309853	0.320393819	0.32949668	0.280624196	0.288712001	0.351115509	0.388576557	0.707328704	0.665417182	0.633922524	0.698128809	0.672814029	0.680182103	0.709556294	0.832552122	0.671351699	0.684919253	0.847430018	0.902974493	0.900813017	0.958859656	0.920301693	0.984950624	0.972512523	0.957432318	0.98151829	0.988384578	0.99122792	0.960470283	0.977083939	0.961155446	0.988160685	0.976051288	0.986966069	0.983570557	0.785226095	0.92618866	0.851645196	0.946515795	0.801886704	0.826025335	0.72476986	0.801252704
							0.193510127	0.308925526	0.319064575	0.262991445	0.27782094	0.339794635	0.381608401	0.698347887	0.658376555	0.631060325	0.692132441	0.66287641	0.680561483	0.702799647	0.830123651	0.667438732	0.679846311	0.845344143	0.90306209	0.899612625	0.958426266	0.91837846	0.981686476	0.980395807	0.954684072	0.98268782	0.989574683	0.987326054	0.949789713	0.975565887	0.968482953	0.984398907	0.971310523	0.994714501	0.990350886	0.778260242	0.925953537	0.872477591	0.955291929	0.81182141	0.842835012	0.737322423	0.80796636
							0.182943266	0.295901597	0.303333013	0.247577533	0.270214148	0.32807903	0.37138053	0.692764681	0.650134575	0.623101881	0.692074616	0.657960372	0.678350405	0.695127303	0.818119154	0.665637246	0.676664465	0.841279911	0.901775498	0.899858993	0.957807892	0.91603814	0.977340193	0.984299127	0.952267303	0.977972991	0.995303054	0.982780521	0.944491644	0.974904558	0.9746022	0.982747523	0.96409577	0.998005678	0.993190839	0.77482323	0.925661068	0.890967749	0.958504519	0.820922368	0.859902877	0.738618025	0.813346069
							0.172292541	0.284479818	0.27304398	0.231556951	0.260905187	0.313121372	0.36456195	0.685810509	0.640425556	0.618022024	0.689408921	0.647006216	0.673774126	0.68429066	0.812620628	0.664274434	0.671867683	0.839194035	0.900045441	0.894145337	0.954525755	0.914224972	0.969428183	0.982864807	0.948144934	0.97731218	0.996382082	0.978491316	0.946138056	0.975365485	0.97910394	0.980394433	0.956881016	0.999008288	0.993940471	0.773452361	0.920826715	0.909525472	0.959788414	0.832065538	0.876339006	0.732594613	0.824566604
							0.161983263	0.266416869	0.241766914	0.212008696	0.25503588	0.301768919	0.35713991	0.676357802	0.633182779	0.613040486	0.688026923	0.63353016	0.671355575	0.676098158	0.805605633	0.657863953	0.669154109	0.836178117	0.900395833	0.888819579	0.943040918	0.915910697	0.963686358	0.98008376	0.946409199	0.974097286	0.99820162	0.978947009	0.94460246	0.973120973	0.98254358	0.977766991	0.946595754	1	0.997765519	0.769274161	0.923539228	0.925318679	0.962515977	0.845072929	0.891105154	0.731191044	0.831829211
							0.155393951	0.231448654	0.213588683	0.199835974	0.250141259	0.286358636	0.347530972	0.665355309	0.627955735	0.60418624	0.683360511	0.618709832	0.66453265	0.665716654	0.803707396	0.650874422	0.666368494	0.829517292	0.900039966	0.884751875	0.931455662	0.912678276	0.968825025	0.972578217	0.942118078	0.974962633	1	0.982917229	0.93904582	0.973897534	0.988380251	0.975403349	0.945289689	0.999286185	0.99914465	0.760976794	0.928700459	0.937058015	0.962373322	0.856801596	0.906667839	0.742629844	0.837038745
								0.199147243	0.187688063	0.187927267	0.25237315	0.273337789	0.336364387	0.656205605	0.622538091	0.587362625	0.675525333	0.607450159	0.651977522	0.659539768	0.806353263	0.649236708	0.655916432	0.82065232	0.89753248	0.879095879	0.917856728	0.913506656	0.97904914	0.976804533	0.940454666	0.972555395	0.995593968	0.984495064	0.937805734	0.975811381	0.989164645	0.97575684	0.945930163	0.995482806	0.998390212	0.763023259	0.931137707	0.945734426	0.960872592	0.872024507	0.922582098	0.757319014	0.844306841
								0.170303375	0.17659513	0.174771516	0.254640355	0.264622138	0.325863154	0.64518821	0.61538195	0.572849527	0.664209139	0.595012859	0.645782947	0.653070292	0.800043479	0.646616365	0.648358048	0.808034922	0.893043093	0.874656001	0.915081974	0.909225725	0.982035362	0.985437823	0.941744413	0.970604432	0.995419419	0.985338095	0.932697635	0.976953677	0.990470344	0.972633456	0.94476224	0.986344887	1	0.756870745	0.933764201	0.953493086	0.957465991	0.884910115	0.930833123	0.776434822	0.853243745
								0.147103209	0.170897892	0.160643969	0.24460391	0.253769677	0.316238743	0.636425953	0.606048354	0.565142345	0.656240965	0.578259445	0.634247404	0.643615321	0.790642431	0.641849447	0.641670169	0.790154452	0.885268788	0.873088677	0.917328203	0.903357548	0.98426468	0.995166014	0.940147296	0.969487348	0.994869327	0.984637468	0.922133159	0.978276335	0.99348612	0.971536051	0.938702851	0.977245111	0.998918799	0.755388369	0.93233626	0.959889194	0.955525883	0.89648421	0.939243455	0.785049437	0.861862258
								0.130647579	0.172482597	0.15256627	0.231692847	0.241596185	0.30722295	0.62849323	0.595738659	0.552972536	0.642762146	0.556995495	0.63050102	0.634718437	0.776548813	0.632356554	0.638032059	0.778499352	0.877193367	0.868271383	0.919949684	0.895398144	0.981804742	0.997125886	0.937453292	0.968359774	0.992817057	0.974150846	0.922207036	0.980926663	0.994416674	0.967373297	0.940310316	0.969251475	0.998707365	0.751013394	0.927645274	0.964370974	0.955069387	0.909580597	0.944720333	0.790470508	0.87048077
									0.172655824	0.150656383	0.217616397	0.226854313	0.294529662	0.62266166	0.585417413	0.538901877	0.632521482	0.544302672	0.621069853	0.622803548	0.761262169	0.622705738	0.631013988	0.768053846	0.872944874	0.866368578	0.915282813	0.886963725	0.977464372	1	0.931625322	0.964489314	0.98919385	0.965304716	0.927051287	0.984378601	0.99685268	0.963015332	0.928229214	0.971387471	0.997251348	0.742965276	0.916525689	0.970192784	0.953289053	0.921150009	0.948829365	0.798244119	0.880345399
											0.207975477	0.21435451	0.285137352	0.614753773	0.574766949	0.52757871	0.620239623	0.529665654	0.605799782	0.615575507	0.750805956	0.61278002	0.627513958	0.760457602	0.866528335	0.867081475	0.906609727	0.877081089	0.971527408	0.991459776	0.925399581	0.95745116	0.986681406	0.958788314	0.934175185	0.986943757	0.996833192	0.959607044	0.928392473	0.973098446	0.995747278	0.7430899	0.917225322	0.968982253	0.954932439	0.934021565	0.953729441	0.814405046	0.893124952
											0.204846593	0.198275817	0.278710762	0.602554168	0.566652035	0.519691276	0.60870948	0.511229121	0.592562953	0.609474477	0.740084625	0.606293502	0.616095335	0.758898572	0.862739731	0.867196796	0.901091932	0.86893052	0.968718586	0.990852106	0.92101203	0.952468861	0.981772886	0.950272561	0.941246313	0.990781471	0.998294796	0.953117581	0.938928901	0.971888776	0.996943806	0.750947802	0.916560097	0.969365119	0.954715603	0.940363664	0.960266538	0.818615752	0.905564156
												0.184812871	0.273135206	0.590771814	0.562476175	0.508548362	0.599116446	0.493398066	0.585698535	0.602972491	0.729628412	0.600579049	0.604484601	0.756995479	0.856339617	0.86301377	0.890135619	0.865408455	0.962391343	0.981638519	0.91485861	0.948257506	0.978424725	0.945373867	0.940850541	0.989749396	0.999883072	0.951154914	0.934985589	0.973191079	0.998068255	0.760799696	0.915573728	0.968582496	0.955662832	0.949904915	0.964100902	0.84010683	0.916587069
														0.582307593	0.558693066	0.491812144	0.59226428	0.473828344	0.580274577	0.593885966	0.720116015	0.59289349	0.592183466	0.754054824	0.849917603	0.855591259	0.88292126	0.86481179	0.961947845	0.980822818	0.910880885	0.947014554	0.975785337	0.94496944	0.932433787	0.990235373	0.997612714	0.947889078	0.932536717	0.967812948	0.996746788	0.760622598	0.919507733	0.968813342	0.951799735	0.956293854	0.96880871	0.857421298	0.924173556
														0.570952424	0.553876099	0.478604514	0.585915183	0.45418641	0.575069948	0.588624776	0.707257842	0.584207756	0.575229633	0.751318456	0.848603636	0.847618349	0.873624515	0.862535192	0.959351901	0.972693182	0.909898508	0.94163367	0.974484156	0.944240332	0.923879833	0.988366617	1	0.942407327	0.924298461	0.958811253	0.992811218	0.75698881	0.916972995	0.963211117	0.946139186	0.962813943	0.971335655	0.871036481	0.928054631
														0.56031254	0.544450092	0.46462125	0.58007494	0.443471112	0.570819699	0.585362946	0.696446372	0.579405744	0.560905325	0.744399585	0.841508215	0.841396229	0.869570732	0.860797331	0.952870912	0.961136507	0.907813216	0.937757965	0.974135058	0.947988403	0.917916867	0.989123138	0.998236332	0.942333463	0.921604702	0.951035576	0.993157202	0.757493867	0.908577393	0.951815234	0.939531407	0.967699326	0.972917742	0.88150358	0.934883568
														0.547894376	0.531079255	0.4468199	0.573905099	0.440349289	0.567369706	0.577528053	0.68982375	0.570737556	0.551077625	0.73676571	0.835425643	0.836683773	0.866256884	0.857692352	0.95265212	0.957200339	0.906499361	0.931558935	0.96953332	0.952830135	0.910328596	0.991117145	0.995444669	0.938619169	0.923004954	0.954070651	0.98940904	0.768001679	0.901879262	0.94369623	0.93493221	0.970622125	0.975170019	0.890538698	0.93880307
														0.538108863	0.515935266	0.427363499	0.568805005	0.42986174	0.561868687	0.565233882	0.687114255	0.562718606	0.539821096	0.722057061	0.825050779	0.826142338	0.857298394	0.846152955	0.954916918	0.960988695	0.904299559	0.926948997	0.960726546	0.951599765	0.915510572	0.991768455	0.993393551	0.936688158	0.921673773	0.951002883	0.987611844	0.774678928	0.898318012	0.934462412	0.930184653	0.976561402	0.976966348	0.896988294	0.946307214
														0.523316345	0.503211311	0.408464244	0.558159572	0.414808108	0.547410727	0.555025764	0.682426987	0.551295549	0.531374197	0.714874767	0.812819937	0.818164186	0.843551473	0.835859025	0.957093016	0.952267813	0.903287047	0.923623967	0.953935015	0.942947305	0.922523654	0.993366667	0.993149951	0.935348057	0.920311195	0.948104032	0.985809843	0.778365189	0.895559621	0.929023467	0.928027709	0.978172689	0.9782463	0.914666439	0.957127016
														0.513227829	0.488153958	0.387341869	0.54701685	0.399487843	0.53318988	0.546448561	0.67579376	0.53639235	0.513771988	0.711520163	0.801974235	0.809300156	0.836278976	0.833055276	0.951788777	0.950499548	0.899466021	0.919910843	0.951856299	0.932899286	0.929162071	0.995315584	0.989583638	0.938740516	0.924807073	0.94399551	0.984219277	0.779919716	0.894905865	0.925161029	0.924969187	0.980219585	0.980207429	0.930713717	0.963571687
														0.499821178	0.471132854	0.37070397	0.541633418	0.383434339	0.521322379	0.526736708	0.674892363	0.523454407	0.49772468	0.704601291	0.78946965	0.798947429	0.832928131	0.828096579	0.948075217	0.950220349	0.897802608	0.915243215	0.952157792	0.926354403	0.931763613	0.995876712	0.987620217	0.940318036	0.928197819	0.940448232	0.981369713	0.780595311	0.89346072	0.922244493	0.925237378	0.9810627	0.979449346	0.939271508	0.967035561
														0.487631508	0.45505897	0.353334134	0.530155316	0.364186798	0.511837862	0.51346182	0.668524253	0.511762297	0.482373777	0.698805997	0.77755635	0.790502749	0.828610086	0.822622316	0.944083732	0.951676566	0.895464188	0.912243346	0.947450267	0.926593642	0.930808483	0.993617171	0.985349859	0.938914624	0.926998499	0.938443012	0.977068937	0.780254234	0.892566107	0.91307824	0.923114672	0.984163489	0.98037223	0.94681782	0.970120659
														0.473082387	0.445014959	0.337165986	0.524239901	0.348077746	0.508790961	0.500251952	0.659170926	0.501684506	0.47132737	0.692338708	0.764498804	0.780716147	0.830237942	0.81574618	0.93950683	0.947264117	0.889943589	0.905787334	0.944117974	0.927693	0.930892915	0.997044059	0.984097752	0.938423957	0.938997972	0.937582075	0.970528875	0.789194401	0.894544579	0.908585199	0.91984502	0.984402372	0.980245883	0.949795431	0.974912991
														0.454176974	0.437142626	0.319763377	0.513102962	0.336395905	0.503704889	0.485524954	0.641678509	0.489723343	0.464717536	0.687892782	0.753899471	0.773424682	0.825914612	0.811592692	0.931299154	0.937514028	0.884085485	0.9028504	0.939976409	0.930666393	0.930259679	1	0.984760346	0.939806266	0.942332205	0.941543475	0.964137779	0.814001233	0.901552384	0.901541597	0.918738017	0.985582733	0.974785484	0.953534493	0.973990756
														0.436101094	0.431170511	0.295680482	0.504203819	0.328402482	0.500663916	0.471567358	0.625776793	0.478458209	0.457801525	0.67828055	0.7428074	0.764424362	0.818451846	0.806193737	0.918609189	0.939594339	0.871085557	0.898392553	0.937204788	0.935211925	0.92615948	0.998652291	0.986787103	0.941083055	0.946281796	0.942578778	0.959423744	0.829605531	0.906943003	0.891249268	0.913288597	0.985882507	0.973434118	0.957978179	0.977460119
														0.417752014	0.424487981	0.276420721	0.495293111	0.317326119	0.490106464	0.458216614	0.610951452	0.466286483	0.450699406	0.667189928	0.729344714	0.755570815	0.8127015	0.794636961	0.912352906	0.931924561	0.862352643	0.895744067	0.932973305	0.928718308	0.921162198	0.998707402	0.986002709	0.940507972	0.946489008	0.937843626	0.956603012	0.848115547	0.913056194	0.887116571	0.908906236	0.985929347	0.966078511	0.965649506	0.975044739
														0.400763965	0.417516663	0.260875265	0.486156889	0.297911933	0.476685873	0.439095357	0.602473011	0.458864128	0.445302275	0.656056297	0.714765156	0.747928144	0.805952243	0.786665972	0.905741825	0.927506638	0.85331236	0.896226564	0.933846048	0.916488662	0.912861538	0.997985952	0.98658735	0.942539227	0.947116924	0.933048534	0.952547309	0.851152449	0.912918562	0.879616909	0.904580937	0.986261909	0.96138169	0.970007955	0.97788281
														0.387680188	0.405930529	0.242942822	0.476818282	0.275309266	0.449305259	0.416034981	0.588108974	0.45180441	0.437905985	0.650787848	0.701729509	0.742948352	0.794916652	0.779366955	0.896818639	0.917406181	0.844953111	0.889859709	0.931053269	0.905495081	0.903901257	0.996011984	0.985988093	0.947108232	0.942238018	0.938148768	0.955339209	0.854504191	0.911937928	0.877781406	0.900860495	0.987329855	0.956629934	0.978111149	0.975681521
														0.381908225	0.39000104	0.228806616	0.468682418	0.253734245	0.430709679	0.392784963	0.577111922	0.443539802	0.424980489	0.639100493	0.698012078	0.735877046	0.78741689	0.775196089	0.889882325	0.915194482	0.836913286	0.887400026	0.924875303	0.895281874	0.899188931	0.995526007	0.985267035	0.950606211	0.944228511	0.944224367	0.954310867	0.859036587	0.915178034	0.882060493	0.89757943	0.984449212	0.95058724	0.97829867	0.973057541
														0.382832136	0.374591366	0.22042212	0.455810753	0.237958483	0.424509176	0.37300809	0.571311162	0.434198982	0.412115027	0.62370372	0.691354645	0.727406157	0.781317717	0.770080984	0.883111584	0.911865984	0.83257395	0.878751803	0.916761434	0.887574976	0.901294439	0.995510977	0.984862658	0.949645981	0.943782691	0.945009018	0.950937521	0.867032232	0.919507733	0.879616909	0.899491007	0.982125961	0.944346785	0.977150813	0.970581777
															0.356288048	0.21424982	0.442765615	0.230109486	0.412167449	0.356162528	0.565627055	0.422155934	0.397412499	0.614596829	0.681204251	0.71441152	0.778120144	0.761015143	0.880633907	0.908471793	0.825582797	0.871178707	0.905532135	0.878854161	0.898819544	0.996022004	0.984628801	0.947219027	0.946840641	0.938203257	0.948890448	0.877428538	0.915401687	0.875061934	0.902526705	0.979830815	0.941671519	0.970093192	0.967178288
																0.20926282	0.428107183	0.227209857	0.40456798	0.332804144	0.563988632	0.404655788	0.386294051	0.608521985	0.672110505	0.700635841	0.774563175	0.745577144	0.875323754	0.909517423	0.818808611	0.866233119	0.89762984	0.879178842	0.895310364	0.993496929	0.981871242	0.949039243	0.951914202	0.922782679	0.949529558	0.89692899	0.91370995	0.868536327	0.902697891	0.976064901	0.938293104	0.968848733	0.966596401
																0.195427036	0.413946038	0.224115807	0.3946863	0.314761133	0.559460434	0.388173364	0.383082188	0.606554381	0.664319776	0.687363383	0.772327516	0.741707506	0.864715274	0.903621383	0.808918541	0.858329618	0.891927917	0.878039611	0.892455528	0.991993908	0.980346303	0.949725121	0.963361108	0.916450978	0.951600657	0.902622362	0.917127832	0.862117697	0.901864786	0.972781436	0.932486624	0.981151267	0.964916615
																0.181553016	0.39776683	0.218316548	0.384034002	0.308129108	0.545796305	0.373153185	0.381941526	0.602672931	0.65621698	0.68224206	0.769140514	0.736059458	0.86310094	0.903517368	0.802301053	0.851443556	0.89058971	0.882659193	0.891553168	0.989108107	0.980088086	0.950294928	0.970192833	0.912135396	0.951321948	0.908761757	0.92302884	0.855445701	0.908541039	0.969985105	0.924817895	0.989282873	0.960459142
																0.172840787	0.387052007	0.207601251	0.375776545	0.306498193	0.545255467	0.3584547	0.3743111	0.588136313	0.651869939	0.677597748	0.764108961	0.727312224	0.860646916	0.898524622	0.798877799	0.843702635	0.885035888	0.883411086	0.890861886	0.987254381	0.97992731	0.952611086	0.969389101	0.90836471	0.949443062	0.917537945	0.928918378	0.856825143	0.911451201	0.965127826	0.919384964	0.987748608	0.955979711
																0.165221001	0.37398374	0.195375035	0.369813155	0.300380908	0.533187342	0.34739428	0.36606832	0.56649804	0.647736418	0.669834514	0.760990666	0.716948779	0.851049613	0.887849342	0.79550276	0.835647043	0.876858547	0.88113832	0.890539991	0.984473792	0.979435236	0.955096076	0.966814646	0.907171386	0.947828469	0.920102586	0.932319056	0.857123553	0.915668082	0.963830365	0.913259869	0.979963632	0.952751886
																0.158966768	0.361742359	0.18512079	0.359783279	0.292833186	0.513823199	0.330712991	0.358335835	0.548671329	0.635615073	0.661599509	0.755356595	0.707112486	0.841949027	0.870024362	0.789138401	0.828666579	0.867612756	0.876034564	0.883864635	0.98574635	0.979688581	0.957333094	0.967517911	0.905520349	0.943248984	0.918528382	0.935989265	0.856357822	0.91511458	0.960378278	0.911100979	0.974258438	0.945428895
																0.155383557	0.333819057	0.177144032	0.34240883	0.281373436	0.491807886	0.311820787	0.347949811	0.53981711	0.622847695	0.654281835	0.74638225	0.694014807	0.834776181	0.855418389	0.784521829	0.823631834	0.863497638	0.872041559	0.881331694	0.983035902	0.979259844	0.963542931	0.956786829	0.893826865	0.945473854	0.917774075	0.939166289	0.854161975	0.919302931	0.959221336	0.908810248	0.965558586	0.940631073
																		0.169767196	0.325484896	0.262875286	0.472655836	0.294133474	0.335468572	0.530210254	0.607468807	0.644862165	0.733824509	0.681618064	0.832872095	0.833323297	0.779935392	0.81830864	0.861699258	0.867598558	0.881954375	0.979418631	0.978840851	0.962508837	0.959807104	0.88165932	0.949515142	0.925513912	0.939424351	0.84916783	0.924672464	0.95717444	0.907156747	0.95592681	0.939170866
																		0.163068052	0.308513539	0.248527571	0.447835585	0.282564193	0.322987333	0.520952837	0.585224442	0.633371949	0.726763422	0.677655741	0.828673644	0.826863384	0.775758781	0.813478432	0.851316256	0.863417579	0.87385424	0.977660097	0.978387754	0.959316865	0.954369353	0.881038137	0.949673718	0.93758281	0.937623654	0.849719607	0.935126221	0.957010501	0.914715609	0.949579498	0.936036362
																			0.288264096	0.236899853	0.427013298	0.268772299	0.306946029	0.511206206	0.566653709	0.625178879	0.721356617	0.67630021	0.821654544	0.816845044	0.767706902	0.809413924	0.846301948	0.859703686	0.871706517	0.974964679	0.977301295	0.959986916	0.950934653	0.879027468	0.955786105	0.942259508	0.936625816	0.852934552	0.944005067	0.956626416	0.916770125	0.950625071	0.927626451
																			0.263622137	0.226529186	0.410936605	0.256021524	0.294458786	0.499158661	0.549084877	0.613285038	0.717424395	0.669777438	0.814836497	0.811474557	0.762355054	0.803797037	0.842102201	0.857111935	0.86699419	0.97000972	0.977812856	0.957222298	0.950652091	0.877621635	0.959308416	0.946162222	0.941517517	0.860180848	0.954213458	0.955052601	0.920368275	0.942948062	0.919759999
																			0.242169346	0.222096999	0.405920592	0.243984325	0.27643033	0.490981813	0.538578616	0.600903701	0.705146771	0.665699257	0.80171486	0.802458052	0.75425496	0.797188934	0.835019756	0.850766418	0.859215949	0.968431547	0.976136884	0.953571316	0.960516649	0.876728004	0.963575554	0.954072597	0.951977612	0.872218594	0.965317721	0.95496829	0.922236017	0.945397204	0.911690436
																			0.220111917	0.221587677	0.40292477	0.233736913	0.267539173	0.484224221	0.523708891	0.590063479	0.6876209	0.662524765	0.787315948	0.801297457	0.746197054	0.787790743	0.82949767	0.842387373	0.852936365	0.965600858	0.976331765	0.951355401	0.966776971	0.871409811	0.968049322	0.961471356	0.956014841	0.880962569	0.97392267	0.953586518	0.925367231	0.938873736	0.90431804
																			0.203300612	0.220254769	0.396424102	0.223372521	0.257033079	0.475783951	0.515299502	0.576025706	0.673947972	0.657884676	0.777553072	0.805863192	0.74139365	0.781166907	0.825493629	0.838559556	0.847268909	0.959693985	0.976882302	0.948094841	0.969784688	0.865159845	0.971932033	0.969499797	0.963326586	0.884385838	0.977922715	0.952977601	0.92306002	0.935322196	0.895425052
																			0.190650638	0.210653504	0.391779253	0.211352869	0.248574173	0.470623021	0.506090784	0.5659508	0.663583607	0.648789869	0.768783632	0.808622341	0.734975049	0.772906779	0.82245754	0.831940623	0.841717545	0.959949498	0.975605835	0.945003113	0.961979693	0.856305273	0.975728249	0.967072899	0.968424735	0.88574839	0.979240847	0.952026755	0.924658588	0.933560632	0.888200872
																				0.203365861	0.380538293	0.201158098	0.239280783	0.467687742	0.493438378	0.555194448	0.654651544	0.634718988	0.762734315	0.792669641	0.728845737	0.762795332	0.818728545	0.824638152	0.83266228	0.957409393	0.976283044	0.941304646	0.960830607	0.847881169	0.97889977	0.970647654	0.972507842	0.88649723	0.976861362	0.952883922	0.925619926	0.92557677	0.885521996
																					0.374901907	0.193472539	0.231830462	0.467123266	0.479482954	0.546917508	0.648457237	0.626093404	0.757394595	0.785448772	0.718594055	0.755374328	0.809250022	0.819249588	0.823691446	0.95292037	0.974572968	0.936735641	0.962946684	0.84021992	0.977881039	0.97967309	0.976120704	0.893934958	0.97720944	0.953881608	0.924010371	0.914683487	0.882865079
																					0.372192411	0.187758086	0.220513898	0.459430255	0.466841497	0.540317973	0.640661501	0.616737919	0.752244101	0.777576438	0.711843977	0.750491674	0.80108326	0.813154702	0.815802388	0.948797082	0.973866526	0.935432473	0.957502653	0.838443557	0.982782482	0.978997494	0.972335801	0.905843205	0.979959828	0.955731777	0.925356244	0.905841573	0.880186204
																					0.36754226	0.181885711	0.20941346	0.451307167	0.457851774	0.536407525	0.635846643	0.613071032	0.745999645	0.762811704	0.7076975	0.745472663	0.790123718	0.804183257	0.812931721	0.943852143	0.972926228	0.932815583	0.953578179	0.840056451	0.982921836	0.981785147	0.978483401	0.918291969	0.980479092	0.957778673	0.929558664	0.911086487	0.882140465
																					0.358332096	0.174053928	0.192657741	0.449506217	0.450296464	0.529776538	0.62789235	0.602058786	0.739814322	0.764935811	0.702918204	0.740233381	0.784025093	0.799472536	0.811844667	0.938115612	0.971956698	0.929771339	0.952510722	0.837691599	0.985612824	0.98047987	0.990606559	0.930521148	0.98034785	0.959975456	0.932854679	0.925093761	0.884144132
																					0.344630851	0.167368544	0.17134538	0.446984888	0.44228674	0.523826997	0.612982675	0.587113181	0.73150612	0.758464949	0.697542248	0.733651501	0.780703378	0.793320688	0.811142832	0.934798946	0.970957935	0.925708829	0.956341009	0.834144321	0.987381188	0.980604494	0.996880323	0.93966488	0.97673012	0.96193804	0.935216823	0.925411979	0.888574158
																						0.162227291	0.160977367	0.440006881	0.436636683	0.514155715	0.597613184	0.573129193	0.717810892	0.755021487	0.688369374	0.724767274	0.770383848	0.785750497	0.808694321	0.929969238	0.970154053	0.923477086	0.959825942	0.83341416	0.985204371	0.982204935	0.999673122	0.94803162	0.975954077	0.964443966	0.939814764	0.929974997	0.890572335
																							0.15274059	0.42220705	0.430411764	0.497056681	0.588379861	0.56123643	0.709496777	0.748682014	0.679973964	0.717430182	0.760022004	0.779120172	0.802071735	0.925690638	0.967927543	0.919456784	0.964937177	0.8345203	0.98605011	0.983628278	0.995572811	0.952344489	0.977460513	0.966509597	0.939952098	0.936265485	0.8932567
																							0.149498709	0.402837436	0.413538239	0.482956005	0.573845438	0.555223431	0.709413991	0.732614349	0.675086184	0.710276649	0.746322577	0.77085505	0.797691857	0.92154731	0.966373372	0.913959206	0.961006424	0.828646313	0.988053935	0.980447074	0.996863118	0.959709022	0.979132429	0.966518965	0.945368549	0.930713717	0.895891659
																								0.386741787	0.396719463	0.468058562	0.55680581	0.560477564	0.708320028	0.719552186	0.668872496	0.704439491	0.736722399	0.760470958	0.792884545	0.915029209	0.965627954	0.911738016	0.957289162	0.823033876	0.988779541	0.985910874	0.996341261	0.967067925	0.978105314	0.96838787	0.949647876	0.925519945	0.898685814
																								0.374844769	0.386005157	0.458817116	0.550875765	0.557592715	0.702992135	0.707097692	0.659331983	0.699535859	0.729555324	0.758915908	0.791844984	0.909828756	0.962115233	0.906699448	0.959128955	0.825371483	0.993152396	0.98706529	0.997883895	0.973824377	0.980969826	0.969610387	0.951625485	0.932821912	0.903554999
																								0.366974351	0.377891412	0.453182087	0.540046299	0.550913536	0.696055822	0.7028878	0.64678407	0.695476596	0.717865851	0.751026732	0.789797523	0.903220473	0.958534304	0.903354472	0.952586072	0.826379542	0.993858781	0.986980021	0.996375669	0.979257691	0.982778691	0.97089848	0.955778464	0.935140357	0.901941087
																								0.356292302	0.364510848	0.445334983	0.533735717	0.545155423	0.688356691	0.699214409	0.638286203	0.690132424	0.710979112	0.742847053	0.786145866	0.898040061	0.956731659	0.902288723	0.939274255	0.833125364	0.994781405	0.98063729	0.996822976	0.981560515	0.9817744	0.974167892	0.956080599	0.932452551	0.901957555
																								0.348524028	0.349159335	0.431071809	0.52722958	0.539026566	0.678445982	0.682938713	0.626594103	0.685181592	0.705303635	0.735333823	0.775792468	0.890234371	0.955698793	0.893367029	0.93543141	0.843418464	0.990831419	0.976163927	0.994185013	0.983030044	0.98263033	0.973057791	0.959014052	0.935481305	0.910043587
																								0.340185901	0.336506928	0.422040038	0.514507997	0.53326266	0.662267163	0.659803465	0.618813433	0.679171365	0.700083043	0.734439527	0.767644839	0.885058969	0.94966237	0.88601758	0.926489887	0.844006953	0.988659407	0.980171588	0.994747014	0.986306923	0.986276591	0.974064845	0.962749536	0.936629162	0.916526684
																								0.326547069	0.321527706	0.416059045	0.498826676	0.528008527	0.654301934	0.645252238	0.607724018	0.667911368	0.698326977	0.72834464	0.761481349	0.878520827	0.947143539	0.879907987	0.9193756	0.843778096	0.989125525	0.99076467	0.996794302	0.987523085	0.988987036	0.97625226	0.965172107	0.940368224	0.920166222
																								0.312537296	0.311092618	0.405313177	0.487579675	0.524393776	0.645910946	0.630941888	0.599858972	0.656121673	0.696057844	0.716462459	0.754521037	0.873846431	0.943148489	0.87294896	0.908361956	0.845565358	0.988779541	0.994437812	1	0.989955407	0.992975669	0.978673874	0.969451433	0.943186726	0.923174467
																								0.307650541	0.30028524	0.393136273	0.470053804	0.516996281	0.639459523	0.617441765	0.593566934	0.647305625	0.689821696	0.708841003	0.745940698	0.863615868	0.940049889	0.86741445	0.904443761	0.842568425	0.99127351	1	0.998227977	0.992483447	0.995834475	0.981615408	0.973329744	0.94522673	0.92960816
																								0.301785359	0.282935402	0.386300853	0.451634726	0.506569115	0.631973272	0.606246407	0.590541453	0.638809493	0.686521139	0.697522742	0.739703329	0.856185934	0.935567638	0.866601948	0.902773504	0.85019698	0.992710306	0.996969657	0.99653624	0.995236701	0.996102666	0.983165803	0.976235731	0.943550403	0.940576178
																								0.291071054	0.268766459	0.376640055	0.445524983	0.493442471	0.626142747	0.587266307	0.586666185	0.633648879	0.677804283	0.692134179	0.725935737	0.846837143	0.932985472	0.858012641	0.900481611	0.853984013	0.991081297	0.986973462	0.99577926	0.99820391	0.995948599	0.9857092	0.976471945	0.950443232	0.947701547
																								0.278706327	0.257679863	0.364143397	0.438733444	0.474250692	0.625178878	0.580806394	0.582513681	0.62937459	0.664528004	0.68553803	0.713249922	0.840038477	0.930944099	0.851702561	0.894434782	0.852670812	0.988226927	0.976924792	0.993611543	1	0.996673286	0.986336853	0.977147629	0.955494943	0.953421604
																								0.267325402	0.248777737	0.355457591	0.428088961	0.460672205	0.625107918	0.566348233	0.573913358	0.620217648	0.65637711	0.681647556	0.707582466	0.832919168	0.927143929	0.842770315	0.891916839	0.850365898	0.985353336	0.977790605	0.991053866	0.995456286	0.995543458	0.986079234	0.979724014	0.959165814	0.95664943
																								0.263546096	0.243866786	0.341220626	0.415113686	0.446896759	0.619626279	0.562132866	0.567368193	0.611836895	0.653240523	0.682063375	0.699234313	0.824422088	0.922963742	0.836908694	0.881487156	0.843925218	0.980139547	0.977770927	0.994781422	0.994380884	0.996268146	0.987400114	0.982888188	0.952392317	0.96277571
																								0.265841635	0.237729465	0.327334867	0.403063328	0.435119854	0.608456035	0.552503216	0.560696463	0.598987806	0.653520859	0.679015932	0.68974106	0.816395956	0.91801865	0.830134327	0.86428854	0.845570807	0.97646827	0.978046413	0.993187175	0.993502545	0.996142609	0.98846806	0.984547182	0.963137857	0.9710923
																								0.267174875	0.226369126	0.31395233	0.382271175	0.42534149	0.588758796	0.542254948	0.553705311	0.59186574	0.655118244	0.671160933	0.681946988	0.80884077	0.913088174	0.823417995	0.856445871	0.834536647	0.971783068	0.97870889	0.99040011	0.990484663	0.998636218	0.989699945	0.988529867	0.965149449	0.974188378
																								0.268438227	0.209320405	0.294924281	0.361045633	0.423227092	0.571698894	0.52814168	0.541705841	0.585325816	0.648448368	0.658914199	0.675197754	0.80600006	0.907344071	0.817239815	0.839561212	0.832972793	0.970533681	0.976308229	0.985026695	0.991852844	1	0.990650791	0.987046661	0.963876577	0.97908501
																								0.257831442	0.192507104	0.275052288	0.340591736	0.418025095	0.547424753	0.508258287	0.531984523	0.577831388	0.642344453	0.644520013	0.667641146	0.800108218	0.899807068	0.811072186	0.834663468	0.829943167	0.969707163	0.971788952	0.979911342	0.98700509	0.997112663	0.991948251	0.988106879	0.963143539	0.981549795
																								0.240467064	0.176279612	0.259693559	0.3284621	0.411369087	0.524025782	0.496849424	0.525348955	0.571396355	0.634489762	0.633697318	0.65613737	0.798069119	0.894618375	0.805827855	0.825445663	0.823823977	0.968044517	0.970713246	0.971532943	0.987174001	0.993580526	0.994636852	0.987771784	0.963291283	0.983152729
																								0.231532205	0.169857599	0.241278811	0.319223492	0.404168549	0.512417953	0.490756303	0.518972542	0.566770683	0.627888649	0.63282011	0.645646771	0.791916753	0.888533232	0.797338792	0.816705074	0.828259436	0.968304005	0.967597633	0.966400385	0.985496149	0.988947092	0.996454233	0.990490996	0.959699966	0.982867275
																								0.233585825	0.175617154	0.230742618	0.303595023	0.398213479	0.505363373	0.480612049	0.512891444	0.561337354	0.620129166	0.629749882	0.64867047	0.788580046	0.881322654	0.792933343	0.812209196	0.815612382	0.967213194	0.961307376	0.964026219	0.989088329	0.981620332	0.997751693	0.995462486	0.96342198	0.98544185
																								0.237746824	0.180205088	0.218356039	0.294113295	0.392327923	0.495890249	0.470336408	0.510384272	0.556113806	0.612803411	0.62375183	0.642981905	0.783830499	0.877434788	0.78687651	0.808617518	0.804796181	0.965199758	0.957247242	0.95853811	0.987742669	0.974909842	0.999320824	0.998571727	0.96489942	0.984519614
																								0.22723143	0.183451682	0.198090905	0.292326882	0.386992689	0.487097156	0.459502368	0.501102915	0.551918185	0.605366579	0.613692419	0.636982	0.778800389	0.870341138	0.781436968	0.789032821	0.790176601	0.963513085	0.949245038	0.952700184	0.988812441	0.9711894	1	0.999005702	0.969115809	0.982971575
																								0.211103525	0.18231291	0.17902092	0.287438031	0.37976898	0.481118798	0.431056853	0.490278682	0.545189459	0.599289111	0.606555136	0.632422706	0.772317358	0.862370526	0.774409353	0.775595421	0.78564306	0.963152685	0.949940311	0.949867242	0.988767398	0.970185109	0.999133465	1	0.974286851	0.98511248
																								0.195502465	0.16544486	0.159217072	0.267576081	0.373559024	0.473147655	0.402003668	0.47960512	0.53659368	0.596136656	0.603490604	0.630760463	0.767858395	0.855983318	0.768927603	0.766258312	0.779758175	0.966117577	0.946450826	0.945537542	0.987883429	0.966578791	0.999053838	0.998538767	0.986089328	0.984332971
																								0.182852811	0.159542959	0.148749024	0.242862277	0.368131104	0.462929454	0.394049216	0.469787373	0.528831782	0.592973622	0.595527379	0.61984243	0.765172998	0.851973652	0.759852905	0.752500675	0.779349502	0.966141604	0.939471855	0.943020008	0.987044502	0.968507487	0.998819639	0.99483075	0.996971247	0.982982554
																									0.153794353	0.146736139	0.22336501	0.366555444	0.464183076	0.392839351	0.460427666	0.521977186	0.582532437	0.586117329	0.60563685	0.761640898	0.844787434	0.755484388	0.741367726	0.767863078	0.962691373	0.928859096	0.939097473	0.985265303	0.968433306	0.998866479	0.987173008	0.995198318	0.982109724
																									0.145740831	0.149503855	0.213819858	0.365669134	0.462905801	0.388344784	0.451393409	0.514933788	0.561972718	0.578985743	0.596539369	0.76035832	0.84063648	0.745892644	0.729732445	0.764637289	0.956694313	0.930905561	0.935444468	0.983497365	0.967822743	0.998491761	0.979674573	1	0.982631226
																									0.138464739	0.153251805	0.209797787	0.36434836	0.44995565	0.37870966	0.444143102	0.505514619	0.543153196	0.57224719	0.585974892	0.755458472	0.832685356	0.735324843	0.719585324	0.747385858	0.952023527	0.931804169	0.926894028	0.980625873	0.961523099	0.998412133	0.975373274	0.990243209	0.982559863
																									0.135136023	0.156617096	0.209359111	0.362610499	0.42979126	0.362444913	0.437091681	0.495350728	0.52600511	0.556861874	0.571737651	0.750488482	0.824573455	0.723221729	0.71289802	0.746911798	0.951643905	0.936362802	0.921876165	0.979466015	0.953460239	0.997925	0.967446357	0.979969315	0.988257963
																									0.133055575	0.156575161	0.204575965	0.355433133	0.411992194	0.352536063	0.431311926	0.486796906	0.509983656	0.547303725	0.561859179	0.745252958	0.816744132	0.709773238	0.695981966	0.737032819	0.950903884	0.932473206	0.919163651	0.974471871	0.949380307	0.998163883	0.957602259	0.977866803	0.99156813
																									0.134117699	0.152067138	0.203349788	0.343262313	0.401141269	0.334437358	0.424471445	0.474488003	0.507190877	0.539841761	0.554951637	0.740267939	0.807477564	0.701463559	0.69050654	0.728036573	0.95343149	0.924871112	0.914816748	0.967647854	0.949682735	0.997198985	0.950334546	0.980571656	0.993396133
																											0.196796085	0.319436238	0.388900716	0.312309419	0.416943902	0.462556706	0.507481791	0.525179856	0.537643204	0.735929218	0.798961287	0.689355169	0.682393867	0.720113774	0.949649691	0.922135933	0.909890639	0.963464484	0.946247603	0.995325396	0.947318692	0.983742471	0.992951484
																											0.185416953	0.291781076	0.378694341	0.305192566	0.406408958	0.452964468	0.499510735	0.514305895	0.513126441	0.731590497	0.789602151	0.680565375	0.67818683	0.705755745	0.9481264	0.915320941	0.9065129	0.955998604	0.938664065	0.992262078	0.94406113	0.986123423	0.994422669
																											0.172653087	0.272282275	0.363538525	0.29970164	0.40190087	0.443943884	0.481600982	0.504878757	0.500192609	0.727437149	0.785139388	0.667881902	0.671869996	0.681458798	0.944930851	0.902825696	0.899872116	0.948757939	0.932027755	0.987592157	0.939485162	0.97956586	0.99354435
																											0.165095187	0.262816725	0.344994382	0.298738127	0.394801234	0.43230628	0.470525074	0.499062982	0.494820662	0.723729697	0.779434262	0.656739018	0.661302172	0.673694019	0.937458554	0.896404256	0.889939614	0.942299896	0.920735187	0.985231435	0.935628825	0.970843278	0.994515991
																											0.158113379	0.260007183	0.318242564	0.282818274	0.386363636	0.421659892	0.46679608	0.496852874	0.487897289	0.718559304	0.773315015	0.646461396	0.639607678	0.658883724	0.932360093	0.903724304	0.881784868	0.943437233	0.912215831	0.980669246	0.937963502	0.966672349	0.995888366
																											0.152706574	0.252864574	0.296623499	0.265464101	0.376009498	0.411863118	0.460173808	0.491179503	0.484831375	0.711941001	0.767400392	0.63758191	0.62518445	0.647904055	0.92816984	0.903986672	0.876933311	0.944957434	0.904192915	0.978130533	0.93745262	0.956074554	0.995613891
																												0.240456246	0.277872391	0.238266773	0.368138425	0.401127573	0.448553097	0.477394806	0.48384986	0.705828716	0.760194686	0.630649263	0.61115053	0.642820168	0.926007439	0.906138084	0.870476038	0.939113103	0.90059801	0.974715917	0.93830409	0.957591772	0.994642249
																												0.223801745	0.258825616	0.219927189	0.361786119	0.389657795	0.428310739	0.461024055	0.484699451	0.700187377	0.752696659	0.625674007	0.605744175	0.639621624	0.922331357	0.901612247	0.859224554	0.934929733	0.893761983	0.969942949	0.935958426	0.966672349	0.996173819
																												0.211932154	0.239642836	0.208244601	0.353487139	0.378518421	0.41470652	0.447216574	0.475338121	0.696535035	0.741934384	0.623157362	0.596124503	0.637545567	0.917684597	0.887857639	0.844274188	0.928184541	0.886686296	0.965287081	0.934035751	0.965143766	0.999989021
																												0.202976377	0.221423925	0.199950729	0.347725465	0.370431362	0.402599189	0.431153415	0.473069028	0.686404673	0.736794411	0.617622851	0.588124855	0.62454433	0.914340083	0.876215089	0.83338399	0.92428269	0.878954396	0.963633638	0.929009328	0.963359473	1
																												0.192977883	0.20691266	0.192045548	0.342241026	0.363031336	0.387297087	0.417756056	0.461021725	0.679435666	0.724229491	0.612637044	0.577142606	0.616022145	0.908405493	0.863044248	0.823009915	0.915347282	0.871998539	0.957703729	0.921384546	0.962007046	0.998567241
																												0.183576055	0.19551771	0.19317877	0.337082038	0.354640094	0.369106998	0.406432099	0.437871696	0.66976122	0.713964161	0.605751881	0.562581237	0.619912708	0.902922605	0.85355311	0.815497457	0.907678708	0.867490642	0.951712929	0.913479603	0.955159677	0.99540529
																												0.174898335	0.189231861	0.195242657	0.332778863	0.34843582	0.353503404	0.39958532	0.417645103	0.662566759	0.702573397	0.594318817	0.54979059	0.615831431	0.895277316	0.851355783	0.80304742	0.898135219	0.862035515	0.944944589	0.910178095	0.947749744	0.994625781
																													0.19219443	0.185875784	0.329687086	0.340752589	0.334377099	0.383590515	0.399634834	0.653313159	0.690987752	0.583988435	0.532541741	0.606382921	0.889900145	0.843451967	0.789547934	0.888220125	0.855159545	0.938274612	0.902075391	0.939879532	0.993917636
																														0.181512605	0.326444637	0.333242428	0.312706615	0.369281772	0.377218303	0.642937304	0.681842985	0.575388576	0.517854788	0.586842923	0.885138057	0.834951265	0.778342327	0.885787802	0.847861317	0.930138552	0.896488645	0.927258779	0.992342149
																															0.323744606	0.326786417	0.298494121	0.359102742	0.360901938	0.630782874	0.672440001	0.563274911	0.502056425	0.566463783	0.881135213	0.823387425	0.767761803	0.886885726	0.832523053	0.926850403	0.891308408	0.913063985	0.989235093
																															0.32059256	0.322160745	0.285381812	0.349812312	0.346284755	0.620472149	0.661994407	0.554300457	0.487469939	0.554149116	0.876498063	0.809035931	0.756430034	0.890928337	0.825219118	0.919393519	0.889171492	0.905722241	0.986687966
																															0.319435404	0.317991347	0.262357254	0.340783905	0.335546139	0.610211525	0.652537831	0.545753358	0.474409288	0.541158777	0.872668211	0.796258642	0.747655941	0.892195171	0.815119145	0.914405089	0.891231501	0.894272076	0.986792266
																																0.312573751	0.250080663	0.331385248	0.33132457	0.598212407	0.644347979	0.539643765	0.472726474	0.531503207	0.867271819	0.791017854	0.743383588	0.890765056	0.810086278	0.908367448	0.889786748	0.892931015	0.983284477
																																0.305593287	0.240988263	0.326628958	0.322807554	0.590947805	0.637166633	0.533987907	0.462849357	0.526659074	0.860630844	0.78140865	0.735154292	0.889768479	0.805372957	0.900638894	0.88087652	0.886464371	0.979172842
																																0.300621476	0.23028261	0.31594297	0.312026723	0.577646069	0.630423768	0.529714358	0.452030366	0.522594145	0.854811583	0.775570977	0.726586648	0.886193189	0.802388615	0.896634097	0.872966084	0.881401296	0.976801379
																																0.29670906	0.214340497	0.284995756	0.30159417	0.566889448	0.621527473	0.520312549	0.436677823	0.511516393	0.846637707	0.764682732	0.722968052	0.879847755	0.796397106	0.890479358	0.863198893	0.87170133	0.972426249
																																0.292896289	0.199096578	0.260496591	0.295251263	0.554384312	0.61367379	0.509528432	0.417614296	0.491257131	0.842197576	0.753164806	0.720456253	0.872331201	0.789760796	0.886099844	0.852942792	0.855023298	0.970510414
																																	0.193934169	0.245595448	0.286612877	0.543973387	0.605230592	0.494713461	0.399561715	0.483944617	0.83431202	0.745628304	0.718139434	0.86424035	0.786628093	0.880952158	0.837764643	0.841658143	0.969105102
																																	0.188814074	0.232710744	0.264771534	0.532194711	0.603501028	0.483428125	0.385810357	0.477449447	0.82472057	0.739029766	0.707725216	0.856875816	0.784636629	0.876394653	0.827563476	0.83784521	0.965915703
																																	0.178108421	0.228888623	0.244629373	0.516613393	0.598633888	0.477001973	0.377402563	0.470649136	0.815970053	0.730391321	0.693675198	0.851746543	0.782342737	0.870099394	0.818164339	0.834418684	0.963242317
																																	0.172147319	0.226866488	0.238703345	0.50784076	0.592022567	0.470649685	0.354326654	0.454057029	0.808959068	0.721838146	0.676660339	0.84796856	0.778188624	0.867073548	0.812511673	0.828883964	0.956331039
																																	0.169328093	0.225476626	0.235231105	0.493797533	0.584992254	0.462825396	0.334867541	0.440015039	0.803855801	0.708424615	0.661360156	0.841713211	0.771124349	0.861246686	0.806688713	0.837612229	0.953202025
																																	0.164075765	0.218948831	0.232270729	0.48077636	0.574005866	0.453961739	0.323495984	0.43985157	0.795979856	0.690419657	0.642934561	0.83228796	0.761047202	0.857911698	0.797811446	0.835572224	0.948771999
																																	0.156411491	0.211213452	0.222682491	0.468206094	0.561455562	0.44466545	0.309876489	0.437661085	0.789977992	0.665625943	0.622266698	0.821348137	0.752408016	0.852618809	0.781814786	0.827116718	0.943414249
																																		0.200031898	0.213278945	0.455490536	0.551102536	0.437764459	0.300457751	0.424937746	0.78315922	0.649254221	0.609203049	0.807277825	0.742519173	0.847845841	0.763604302	0.827724741	0.940213871
																																		0.19020603	0.199959895	0.443105642	0.542581387	0.430140658	0.296997934	0.422720016	0.777186188	0.630324417	0.597854075	0.795752444	0.734073998	0.843630266	0.752386864	0.826878054	0.936475522
																																			0.189669821	0.431056423	0.538235552	0.424648355	0.285475678	0.412911874	0.769766749	0.623122434	0.587273551	0.787402594	0.726370629	0.839878404	0.741878069	0.815052847	0.932155287
																																			0.183886271	0.422163549	0.530079804	0.415927149	0.27537879	0.402607876	0.760665443	0.624985242	0.579818439	0.774965092	0.720099516	0.834299793	0.73842824	0.810450051	0.929871656
																																			0.178825665	0.412018156	0.518957	0.408641011	0.269212656	0.393954915	0.753318084	0.618826169	0.570138264	0.764824783	0.711711403	0.83171424	0.735214626	0.809921582	0.924321772
																																			0.171738706	0.400580166	0.504282499	0.396532621	0.252007761	0.369390969	0.744706923	0.613959254	0.559001474	0.752894014	0.706695654	0.825367458	0.731479142	0.806245028	0.918074723
																																				0.388130142	0.491537315	0.387199401	0.235192174	0.351948823	0.732991514	0.609282557	0.554688978	0.737320391	0.698056469	0.820941104	0.728556675	0.810393227	0.913694103
																																				0.374923596	0.475391466	0.375945721	0.229584885	0.341770152	0.722741732	0.597666243	0.555015856	0.722506869	0.685559892	0.81375589	0.72159659	0.808637345	0.913254943
																																				0.360870349	0.456283434	0.368501303	0.225258544	0.338587955	0.712789882	0.576263627	0.557091818	0.708042431	0.677400027	0.806697144	0.708945385	0.804045914	0.911355577
																																				0.347518512	0.438939071	0.361463137	0.219952655	0.328621793	0.701612671	0.551063244	0.554551346	0.699884014	0.671128914	0.798888962	0.697261011	0.796209797	0.903143287
																																				0.334462269	0.418520467	0.349301987	0.220115913	0.322464459	0.69237201	0.536127983	0.544876905	0.689839422	0.663693737	0.790022202	0.687587207	0.774951699	0.892669324
																																				0.327062395	0.398228536	0.336133124	0.206458743	0.325603064	0.683107322	0.537039709	0.532759481	0.680887122	0.65897471	0.778307587	0.679956932	0.754307308	0.881668368
																																				0.317337849	0.37576856	0.32483196	0.193630421	0.322731459	0.669316008	0.532809036	0.515251438	0.668894419	0.646072994	0.7680169	0.666728925	0.738203205	0.874466146
																																				0.307237547	0.353069855	0.314549061	0.191614811	0.31876461	0.657408386	0.524432959	0.499727602	0.660060358	0.634415229	0.757688741	0.64748569	0.735026708	0.867368225
																																				0.296065091	0.330941175	0.305447984	0.189479897	0.310236976	0.646692487	0.511550722	0.489892589	0.655240755	0.625017119	0.747941394	0.63660884	0.728258893	0.861241944
																																				0.284657161	0.315024311	0.298146018	0.188387324	0.305452782	0.635755543	0.488724764	0.479753637	0.64814085	0.618683237	0.738381407	0.62872587	0.724565292	0.854418497
																																				0.272743214	0.303648163	0.291624898	0.179138123	0.287280475	0.622411125	0.468765168	0.466672784	0.641694068	0.608223774	0.726793259	0.616722882	0.717854302	0.842616075
																																				0.264677001	0.295180605	0.288839177	0.166265847	0.2515189	0.607048467	0.463740834	0.453207705	0.633045809	0.59716516	0.717650145	0.600275767	0.708341857	0.828903308
																																						0.284834703	0.155635231	0.230376905	0.595371501	0.453173989	0.441159098	0.625523625	0.583236328	0.712877177	0.588053044	0.686100693	0.818198786
																																							0.153267988	0.233226715	0.587543608	0.443020373	0.428949919	0.61559727	0.577427417	0.701017359	0.580730397	0.677423571	0.810392719
																																							0.155829885	0.231079822	0.574367378	0.43605452	0.417480516	0.605924283	0.570945175	0.689902292	0.56820554	0.668144107	0.802784274
																																								0.218999461	0.560321381	0.426930696	0.412909959	0.592805504	0.568708345	0.678225149	0.550747646	0.656625753	0.795225234
																																								0.210629846	0.544968333	0.405272272	0.404520092	0.581556011	0.564234685	0.668121821	0.542716356	0.638498693	0.782012011
																																								0.2185254	0.530355307	0.384892889	0.390263624	0.5631672	0.559715375	0.65873514	0.537442732	0.636083646	0.773409967
																																								0.239335008	0.515132003	0.376549607	0.37699926	0.547013648	0.55659979	0.65335794	0.5277085	0.628071372	0.765955228
																																								0.254090812	0.50107159	0.363201669	0.363018059	0.530145039	0.548776591	0.64250986	0.517282106	0.614325492	0.756903044
																																								0.243378142	0.487035204	0.347439951	0.349524307	0.512003964	0.537598147	0.633540053	0.504691328	0.604392545	0.752593788
																																								0.217506443	0.473503378	0.347013604	0.335697942	0.492049908	0.531418333	0.624827864	0.488156319	0.598710081	0.743838038
																																								0.202178497	0.458107082	0.331979955	0.327720972	0.474950453	0.520468137	0.610860258	0.469116338	0.604761905	0.735839838
																																								0.196271816	0.44806393	0.321321282	0.316090998	0.457974866	0.510876016	0.602358848	0.452224261	0.600363678	0.722643084
																																								0.188212793	0.439260555	0.314204568	0.307529089	0.442722175	0.501677623	0.59152482	0.429426823	0.58579384	0.713349363
																																								0.18205546	0.433417267	0.310675727	0.297349995	0.434918472	0.49369465	0.584545702	0.417423835	0.581009206	0.707162698
																																								0.180774952	0.432331261	0.294809062	0.273637005	0.428499842	0.486630375	0.576175443	0.415451719	0.571150131	0.697814082
																																										0.279007989	0.252355529	0.416287555	0.477266502	0.565997171	0.414539821	0.559711331	0.691429795
																																										0.267103071	0.237875408	0.403360209	0.467611613	0.554469915	0.407206188	0.544988067	0.685083934
																																										0.253545239	0.224307105	0.390061259	0.458681411	0.546043449	0.396664433	0.521059211	0.67703633
																																										0.243109578	0.207957471	0.367021756	0.447097827	0.534450617	0.380360145	0.500590976	0.67100886
																																										0.237173517	0.192898146	0.339967794	0.440889482	0.521199659	0.362600116	0.493720877	0.665371145
																																											0.177661045	0.309952254	0.433614078	0.508894864	0.345614652	0.478122514	0.661347343
																																											0.168319216	0.283917391	0.422138912	0.498810271	0.335160791	0.463200364	0.657252177
																																												0.269959687	0.411023236	0.488336909	0.330848504	0.444590294	0.654062778
																																												0.253997568	0.405299918	0.479938546	0.329848713	0.435111945	0.645850488
																																												0.238024188	0.396632201	0.46907173	0.322515079	0.4291965	0.636117607
																																												0.224933562	0.390840409	0.455310219	0.321526275	0.416757586	0.625511896
																																												0.207693347	0.381459418	0.437834319	0.312215032	0.401301284	0.616646356
																																												0.187311382	0.371353739	0.421290528	0.301788638	0.390123878	0.61221633
																																												0.169373001	0.359815804	0.402030034	0.296048078	0.383321968	0.605003129
																																												0.15979573	0.350366338	0.385177101	0.284089036	0.386492783	0.599804574
																																												0.151659835	0.340962522	0.370132182	0.283100232	0.380367087	0.594512697
																																													0.331381813	0.356473718	0.284457091	0.373610638	0.587524566
																																													0.321544326	0.342407749	0.275914919	0.362353677	0.575222599
																																													0.311815256	0.331105324	0.254770982	0.342840095	0.558699208
																																													0.302867936	0.314481906	0.232055944	0.322530969	0.547440247
																																													0.29691637	0.301849232	0.224650897	0.305716559	0.538937013
																																														0.289436705	0.21587251	0.294306171	0.528281897
																																														0.279736199	0.200249398	0.288856688	0.513619446
																																														0.274771188	0.189641723	0.28189567	0.496195777
																																															0.193327767	0.277690647	0.482510457
																																															0.203155385	0.272565064	0.471361286
																																															0.20921456	0.261728606	0.464235917
																																															0.207962074	0.235310831	0.455035517
																																															0.198628858	0.212859416	0.448245007
																																															0.191580879	0.192050233	0.438352931
																																															0.18540085	0.157750881	0.42927879
																																																0.144084555	0.4199686
																																																0.14612456	0.410482747





[truncated: 21 more columns]
